# Supplementary material for: Multi-Level Kinetic Model of mRNA Delivery via Transfection of Lipoplexes
Source: PLoS One. 2014 Sep 19;9(9):e107148. doi: 10.1371/journal.pone.0107148 (PMC4169511; doi:10.1371/journal.pone.0107148)
Supplement: File S1 — Code S1. Script for automated simulation of dose-response relationship. Code S2. script for automated simulation of lipoplex size dependency. Code S3. C# source code for program to set parameters in Copasi model. Code S4. C# source code for program to run Copasi model multiple times and analyze results in Igor Pro. Code S5. C# source code for program to run TFC.exe and optimize via simulated annealing algorithm. Code S6. C# source code for program to run Copasi streamlined (reduced) model multiple times and analyze results in Igor Pro. Code S7. C# source code for program to run TFRC.exe and optimize via simulated annealing algorithm. Code S8. Igor Pro procedure for analyzing results of Copasi model (TFC.cps and TFC.cps). Code S9. Perl script for running SPiM model. Code S10. Igor Pro procedure for analyzing results of SPiM model. Code S11. Igor Pro procedure for creating figures. Dataset S1. Dose-response data ( Figure 6 ). Dataset S2. GFP data ( Figure 4 ). Dataset S3. Lipoplex size data ( Figure 7 ). Dataset S4. Max GFP experiment ( Figure 5B ). Dataset S5Max GFP reduced model ( Figure 5B ). Dataset S6. Max GFP ( Figure 5B ). Dataset S7. Onset time experiment ( Figure 5A ). Dataset S8. Onset time reduced model ( Figure 5A ). Dataset S9. Onset time ( Figure 5A ). Dataset S10. Time courses ( Figure 3 ). Model S1. Copasi model for deterministic simulation of multiple lipoplex model. Model S2. SBML model for deterministic simulation of multiple lipoplex model. Model S3. Copasi model for stochastic simulation of multiple lipoplex model. Model S4. SBML model for stochastic simulation of multiple lipoplex model. Model S5. Copasi model for deterministic simulation of streamlined (reduced) model. Model S6. SBML model for deterministic simulation of streamlined (reduced) model. Model S7. Copasi model for stochastic simulation of streamlined (reduced) model. Model S8. SBML model for stochastic simulation of streamlined (reduced) model. Model S9. SPiM model. Model S10. Versio [file pone.0107148.s001.zip › CodeS005.cs]

using System;
using System.Collections.Generic;
using System.Linq;
using System.Text;
using System.Threading.Tasks;

namespace TFCSA
{
    class Program
    {
        static void Main(string[] args)
        {
            List<double> pointOld = new List<double> { 0, 0, 0, 0 };
            List<double> pointNew = new List<double> { 0, 0, 0, 0 };
            double ftol = 0; //fractional convergence tolerance
            double del = 0; //use as initial temperature
            int NMAX = 0;
            int iterationCount = 0;
            //double temperature = 0;
            String fileNameIn = "";
            System.IO.StreamReader srIn = null;
            String headerLine = "";
            String paramLine = "";
            String[] keys = null;
            String[] values = null;
            int i = 0;
            Boolean converged;
            Console.WriteLine("TFCSA started at {0}", DateTime.Now.ToString());
            if (args.Length != 0)
            {
                Console.WriteLine("This program does not use command-line parameters.");
            }
            //Read TFParam.txt and use it as parameters.
            fileNameIn = "TFParam.txt";
            try
            {
                srIn = new System.IO.StreamReader(fileNameIn);
            }
            catch (Exception e)
            {
                Console.WriteLine("Cannot open input file: {0}", e.ToString());
                System.Environment.Exit(1);
            }
            headerLine = srIn.ReadLine();
            if (headerLine == null)
            {
                Console.WriteLine("First line missing in input file {0}.", fileNameIn);
                System.Environment.Exit(1);
            }
            keys = headerLine.Split(new Char[] { '\t' });
            paramLine = srIn.ReadLine();
            if (paramLine == null)
            {
                Console.WriteLine("Second line missing in input file {0}.", fileNameIn);
                System.Environment.Exit(1);
            }
            srIn.Close();
            srIn.Dispose();
            values = paramLine.Split(new Char[] { '\t' });
            if (keys.Length != values.Length)
            {
                Console.WriteLine("# of keys ({0}) does not match #of values ({1})", keys.Length, values.Length);
                System.Environment.Exit(1);
            }
            for (i = 0; i < keys.Length; i++)
            {
                switch (keys[i])
                {
                    case "maxIn":
                        break;
                    case "maxPlot":
                        break;
                    case "ftol":
                        ftol = Convert.ToDouble(values[i]);
                        break;
                    case "del":
                        del = Convert.ToDouble(values[i]);
                        break;
                    case "NMAX":
                        NMAX = Convert.ToInt32(values[i]);
                        break;
                    case "itCount":
                        iterationCount = Convert.ToInt32(values[i]);
                        break;
                    default:
                        Console.WriteLine("Unknown parameter {0} in {1}.", keys[i], fileNameIn);
                        break;
                }
            }
            Console.WriteLine("ftol {0}, del {1}, NMAX {2}, itCount {3}", ftol, del, NMAX, iterationCount);
            //Read TFInput.txt and use it as pointOld.
            fileNameIn = "TFInput.txt";
            try
            {
                srIn = new System.IO.StreamReader(fileNameIn);
            }
            catch (Exception e)
            {
                Console.WriteLine("Cannot open input file: {0}", e.ToString());
                System.Environment.Exit(1);
            }
            headerLine = srIn.ReadLine();
            if (headerLine == null)
            {
                Console.WriteLine("First line missing in input file {0}.", fileNameIn);
                System.Environment.Exit(1);
            }
            keys = headerLine.Split(new Char[] { '\t' });
            paramLine = srIn.ReadLine();
            if (paramLine == null)
            {
                Console.WriteLine("Second line missing in input file {0}.", fileNameIn);
                System.Environment.Exit(1);
            }
            srIn.Close();
            srIn.Dispose();
            values = paramLine.Split(new Char[] { '\t' });
            if (keys.Length != values.Length)
            {
                Console.WriteLine("# of keys ({0}) does not match #of values ({1})", keys.Length, values.Length);
                System.Environment.Exit(1);
            }
            for (i = 0; i < keys.Length; i++)
            {
                switch (keys[i])
                {
                    case "kA":
                        pointOld[0] = Convert.ToDouble(values[i]);
                        break;
                    case "kE":
                        pointOld[1] = Convert.ToDouble(values[i]);
                        break;
                    case "kL":
                        pointOld[2] = Convert.ToDouble(values[i]);
                        break;
                    case "dE":
                        pointOld[3] = Convert.ToDouble(values[i]);
                        break;
                    default:
                        Console.WriteLine("Unknown parameter {0} in {1}.", keys[i], fileNameIn);
                        break;
                }
            }
            //
            converged = false;
            pointNew = Anneal(pointOld, del, NMAX, iterationCount, out converged);
            WriteTFInput(pointOld); //save last best point for restarting purposes
            Console.WriteLine("Cooling complete: {0}", converged);
        }
        //Anneal function
        static public List<double> Anneal(List<double> pointOld, double temperature, int NMAX, int iterationCount, out bool converged)
        {
            const double maxTemperature = 1000;
            const double coolingRate = 0.95;
            const double finalTemperature = 1;
            if (temperature > maxTemperature) temperature = maxTemperature;
            List<double> pointNew = new List<double> { 0, 0, 0, 0 };
            double costOld = 0;
            double costNew = 0;
            double deltaCost = 0;
            int iteration = -1;
            int i = 0;
            double low = 0;
            double high = 0;
            Random random = new Random();
            //Call simulation and get cost (objective function).
            costOld = TFCF(pointOld);
            while (temperature > finalTemperature)
            {
                //Choose a new point.
                for (i = 0; i < pointOld.Count(); i++)
                {
                    low = pointOld[i] * (1 - temperature / maxTemperature);
                    high = pointOld[i] * (1 + temperature / maxTemperature);
                    pointNew[i] = random.NextDouble()*(high-low)+low;
                }
                //Call simulation and get cost (objective function).
                costNew = TFCF(pointNew);
                Log(temperature, pointOld, costOld, pointNew, costNew);
                deltaCost = costNew - costOld;

                //if the new point has a smaller cost 
                //or if the new point has a larger cost but 
                //satisfies Boltzman condition then accept the arrangement
                if ((deltaCost < 0) || (deltaCost > 0 &&
                     Math.Exp(-deltaCost * maxTemperature * 10 / temperature) > random.NextDouble()))
                {
                    for (i = 0; i < pointNew.Count(); i++) pointOld[i] = pointNew[i];
                    costOld = costNew;
                }

                //cool down the temperature
                temperature *= coolingRate;
                iteration++;
                if (iteration > iterationCount) break;
            }
            converged = false;
            if (temperature <= finalTemperature) converged = true;
            return pointOld;
        }
        // TFC function
        private static double TFCF(List<double> point)
        {
            double objective = 0;
            String fileNameIn = "TFResult.txt";
            String headerLine = "";
            String paramLine = "";
            String[] keys = null;
            String[] values = null;
            int i;
            WriteTFInput(point);
            //create process and call TFC
            using (System.Diagnostics.Process pr = new System.Diagnostics.Process())
            {
                pr.StartInfo.UseShellExecute = false;
                pr.StartInfo.RedirectStandardOutput = false;
                pr.StartInfo.CreateNoWindow = false;
                pr.StartInfo.FileName = "TFC.exe";
                pr.Start();
                pr.WaitForExit();
                pr.Refresh();
                pr.Dispose();
            }
            //read TFResult and use Obj as return
            System.IO.StreamReader srRes = null;
            try
            {
                srRes = new System.IO.StreamReader(fileNameIn);
            }
            catch (Exception e)
            {
                Console.WriteLine("Cannot open input file: {0}", e.ToString());
                System.Environment.Exit(1);
            }
            headerLine = srRes.ReadLine();
            if (headerLine == null)
            {
                Console.WriteLine("First line missing in results file {0}.", fileNameIn);
                System.Environment.Exit(1);
            }
            keys = headerLine.Split(new Char[] { '\t' });
            paramLine = srRes.ReadLine();
            if (paramLine == null)
            {
                Console.WriteLine("Second line missing in results file {0}.", fileNameIn);
                System.Environment.Exit(1);
            }
            srRes.Close();
            srRes.Dispose();
            values = paramLine.Split(new Char[] { '\t' });
            if (keys.Length != values.Length)
            {
                Console.WriteLine("# of keys ({0}) does not match #of values ({1})", keys.Length, values.Length);
                System.Environment.Exit(1);
            }
            for (i = 0; i < keys.Length; i++)
            {
                if (keys[i].Equals("Obj"))
                {
                    objective = Convert.ToDouble(values[i]);
                }
            }
            return objective;
        }
        private static void WriteTFInput(List<double> point)
        {
            //use point to create (overwrite) TFInput.txt
            String fileNameIn = "TFInput.txt";
            String headerLine = "";
            String paramLine = "";
            int i;
            headerLine = "kA\tkE\tkL\tdE";
            paramLine = point[0].ToString();
            for (i = 1; i < point.Count(); i++)
            {
                paramLine = paramLine + "\t" + point[i].ToString();
            }
            if (System.IO.File.Exists(fileNameIn)) System.IO.File.Delete(fileNameIn);
            using (System.IO.StreamWriter swIn = System.IO.File.CreateText(fileNameIn))
            {
                swIn.WriteLine(headerLine);
                swIn.WriteLine(paramLine);
                swIn.Close();
                swIn.Dispose();
            }
        }
        private static void Log(double temperature, List<double> pointOld, double costOld, List<double> pointNew, double costNew)
        {
            String logHeader = "";
            String logLine = "";
            int i = 0;
            String fileNameOut = "";
            logHeader = "time\ttemp\tkA\tkE\tkL\tdE\tcost\tkA\tkE\tkL\tdE\tcost";
            logLine = DateTime.Now.ToString();
            logLine = logLine + "\t" + temperature;
            for (i = 0; i < pointOld.Count(); i++)
            {
                logLine = logLine + "\t" + pointOld[i].ToString();
            }
            logLine = logLine + "\t" + costOld.ToString();
            for (i = 0; i < pointNew.Count(); i++)
            {
                logLine = logLine + "\t" + pointNew[i].ToString();
            }
            logLine = logLine + "\t" + costNew.ToString();
            //Write to log file
            fileNameOut = "TFCSA.Log.txt";
            if (!System.IO.File.Exists(fileNameOut))
            {
                using (System.IO.StreamWriter swLog = System.IO.File.CreateText(fileNameOut))
                {
                    swLog.WriteLine(logHeader);
                }
            }
            using (System.IO.StreamWriter swLog = System.IO.File.AppendText(fileNameOut))
            {
                swLog.WriteLine(logLine);
                swLog.Close();
            }
        }
    }
}
