# Supplementary material for: Multi-Level Kinetic Model of mRNA Delivery via Transfection of Lipoplexes
Source: PLoS One. 2014 Sep 19;9(9):e107148. doi: 10.1371/journal.pone.0107148 (PMC4169511; doi:10.1371/journal.pone.0107148)
Supplement: File S1 — Code S1. Script for automated simulation of dose-response relationship. Code S2. script for automated simulation of lipoplex size dependency. Code S3. C# source code for program to set parameters in Copasi model. Code S4. C# source code for program to run Copasi model multiple times and analyze results in Igor Pro. Code S5. C# source code for program to run TFC.exe and optimize via simulated annealing algorithm. Code S6. C# source code for program to run Copasi streamlined (reduced) model multiple times and analyze results in Igor Pro. Code S7. C# source code for program to run TFRC.exe and optimize via simulated annealing algorithm. Code S8. Igor Pro procedure for analyzing results of Copasi model (TFC.cps and TFC.cps). Code S9. Perl script for running SPiM model. Code S10. Igor Pro procedure for analyzing results of SPiM model. Code S11. Igor Pro procedure for creating figures. Dataset S1. Dose-response data ( Figure 6 ). Dataset S2. GFP data ( Figure 4 ). Dataset S3. Lipoplex size data ( Figure 7 ). Dataset S4. Max GFP experiment ( Figure 5B ). Dataset S5Max GFP reduced model ( Figure 5B ). Dataset S6. Max GFP ( Figure 5B ). Dataset S7. Onset time experiment ( Figure 5A ). Dataset S8. Onset time reduced model ( Figure 5A ). Dataset S9. Onset time ( Figure 5A ). Dataset S10. Time courses ( Figure 3 ). Model S1. Copasi model for deterministic simulation of multiple lipoplex model. Model S2. SBML model for deterministic simulation of multiple lipoplex model. Model S3. Copasi model for stochastic simulation of multiple lipoplex model. Model S4. SBML model for stochastic simulation of multiple lipoplex model. Model S5. Copasi model for deterministic simulation of streamlined (reduced) model. Model S6. SBML model for deterministic simulation of streamlined (reduced) model. Model S7. Copasi model for stochastic simulation of streamlined (reduced) model. Model S8. SBML model for stochastic simulation of streamlined (reduced) model. Model S9. SPiM model. Model S10. Versio [file pone.0107148.s001.zip › CodeS008.ipf]

#pragma rtGlobals=1		// Use modern global access method.

Function fitmRNA(w,t) : FitFunc
	Wave w
	Variable t

	//CurveFitDialog/ These comments were created by the Curve Fitting dialog. Altering them will
	//CurveFitDialog/ make the function less convenient to work with in the Curve Fitting dialog.
	//CurveFitDialog/ Equation:
	//CurveFitDialog/ f(t) = ((kTL*m0)/(b-d))*(exp(-d*(t-t0))-exp(-b*(t-t0)))
	//CurveFitDialog/ End of Equation
	//CurveFitDialog/ Independent Variables 1
	//CurveFitDialog/ t
	//CurveFitDialog/ Coefficients 5
	//CurveFitDialog/ w[0] = t0
	//CurveFitDialog/ w[1] = kTL
	//CurveFitDialog/ w[2] = m0
	//CurveFitDialog/ w[3] = b
	//CurveFitDialog/ w[4] = d

	variable result
	if (t < w[0])
		result = 0
	else  
		result = ((w[1]*w[2])/(w[3]-w[4]))*(exp(-w[4]*(t-w[0]))-exp(-w[3]*(t-w[0])))
	endif
	return result;
End

Function fitPoisson(w,x) : FitFunc
	Wave w
	Variable x

	//CurveFitDialog/ These comments were created by the Curve Fitting dialog. Altering them will
	//CurveFitDialog/ make the function less convenient to work with in the Curve Fitting dialog.
	//CurveFitDialog/ Equation:
	//CurveFitDialog/ f(x) = m*(l^x*exp(-l))/factorial(x)
	//CurveFitDialog/ End of Equation
	//CurveFitDialog/ Independent Variables 1
	//CurveFitDialog/ x
	//CurveFitDialog/ Coefficients 2
	//CurveFitDialog/ w[0] = l
	//CurveFitDialog/ w[1] = m

	return w[1]*(w[0]^x*exp(-w[0]))/factorial(x)
End

Function fitm0kTL(w,x) : FitFunc
	Wave w
	Variable x

	//CurveFitDialog/ These comments were created by the Curve Fitting dialog. Altering them will
	//CurveFitDialog/ make the function less convenient to work with in the Curve Fitting dialog.
	//CurveFitDialog/ Equation:
	//CurveFitDialog/ f(x) = m*(l^(x/50000)*exp(-l))/factorial(x/50000)
	//CurveFitDialog/ End of Equation
	//CurveFitDialog/ Independent Variables 1
	//CurveFitDialog/ x
	//CurveFitDialog/ Coefficients 2
	//CurveFitDialog/ w[0] = l
	//CurveFitDialog/ w[1] = m

	return w[1]*(w[0]^(x/50000)*exp(-w[0]))/factorial(x/50000)
End

Function dblPoissonian(w,x) : FitFunc
	Wave w
	Variable x

	//CurveFitDialog/ These comments were created by the Curve Fitting dialog. Altering them will
	//CurveFitDialog/ make the function less convenient to work with in the Curve Fitting dialog.
	//CurveFitDialog/ Equation:
	//CurveFitDialog/ f(x) = (N^eta/factorial(eta))*exp(-N)*((L*eta)^(x/20000))/factorial(x/20000)*exp(-L*eta)
	//CurveFitDialog/ End of Equation
	//CurveFitDialog/ Independent Variables 1
	//CurveFitDialog/ x
	//CurveFitDialog/ Coefficients 3
	//CurveFitDialog/ w[0] = N
	//CurveFitDialog/ w[1] = eta
	//CurveFitDialog/ w[2] = L

	return (w[0]^w[1]/factorial(w[1]))*exp(-w[0])*((w[2]*w[1])^(x/20000))/factorial(x/20000)*exp(-w[2]*w[1])
End

Function readAllWaves()
    NVAR maxWavesIn=root:maxWavesIn;
    NVAR maxPlotCount=root:maxPlotCount;
    String strNum="";
    String fileName="";
    String wName="";
    Variable countIn=1;
    Variable i=0;
    WAVE LC;
    WAVE NPit;
    WAVE Leff;
    WAVE Neff;
    countIn=0;
    do
        sprintf strNum, "%4.4d", countIn;
        fileName = "TFC." + strNum + ".txt";
        LoadWave/J/O/W/A/D/L={0,0,0,0,15}/P=pathNameS fileName; //read first 15 columns of time course
        wName="LC_" + strNum;
        Wave w = $wName
        LC[countIn]=w[numpnts(w)-1];			// *** add last point of LC_nnn to LC
        wName="NPit_" + strNum;
        Wave w = $wName
        NPit[countIn]=w[numpnts(w)-1];
        wName="Leff_" + strNum;
        Wave w = $wName
        Leff[countIn]=w[numpnts(w)-1];
        wName="Neff_" + strNum;
        Wave w = $wName
        Neff[countIn]=w[numpnts(w)-1];
        
        //String timeName="Time_"+strNum;
        String timeName="Time_0000"; //All time waves are created equal
        Wave wt = $timeName

        if (countIn > maxPlotCount)
            String LCName="LC_"+strNum;
            String LCXName="LCX_"+strNum;
            String NPitName="NPit_"+strNum;
            String LeffName="Leff_"+strNum;
            String LendName="Lend_"+strNum;
            String LendXName="LendX_"+strNum;
            String NendXName="NendX_"+strNum;
            String LeffXName="LeffX_"+strNum;
            String NeffName="Neff_"+strNum;
            String LintName="Lint_"+strNum;
            String m0Name="m0_"+strNum;
            String mRNAName="mRNA_"+strNum;
            String UName="GFPU_"+strNum;
            KillWaves $LCXName,$LCName,$NPitName,$LeffName,$LendXName,$NendXName,$LeffXName,$LendName,$NeffName,$LintName,$m0Name,$mRNAName,$UName;
        endif
        if (countIn > 0)
            timeName="Time_"+strNum;
            KillWaves $timeName;
        endif
                
        countIn = countIn+1;
        
    while (countIn <= maxWavesIn);
End

Function displayTimeCourses()
    NVAR maxPlotCount=root:maxPlotCount;
    String strNum="";
    Variable countIn=0;
    String fileName="";
    String timeName="";
    String plotName="";
    String plotName2="";
    String plotName3="";
    countIn=0;
    do
        sprintf strNum, "%4.4d", countIn;
        //timeName="Time_"+strNum;
        timeName="Time_0000"; //All time waves are created equal

        plotName="LC_"+strNum;
        Display $plotName vs $timeName;
        TextBox/C/N=text0/A=RT plotName;
        fileName=plotName + ".emf";
        SavePICT/O/E=-2/P=pathNameS as fileName;

        plotName="NPit_"+strNum;
        Display $plotName vs $timeName;
        TextBox/C/N=text0/A=RT plotName;
        fileName=plotName + ".emf";
        SavePICT/O/E=-2/P=pathNameS as fileName;

        plotName="LCX_"+strNum;
        Display $plotName vs $timeName;
        TextBox/C/N=text0/A=RT plotName;
        fileName= plotName + ".emf";        
        SavePICT/O/E=-2/P=pathNameS as fileName;

        plotName="Leff_"+strNum;
        Display $plotName vs $timeName;
        plotName2="Neff_"+strNum;
        AppendToGraph $plotName2 vs $timeName;
        ModifyGraph rgb($plotName2)=(0,15872,65280)
        TextBox/C/N=text0/A=RT "red:"+plotName+"\rblue:"+plotName2;
        fileName= plotName + ".emf";
        SavePICT/O/E=-2/P=pathNameS as fileName;

        plotName="LeffX_"+strNum;
        Display $plotName vs $timeName;
        plotName2="LendX_"+strNum;
        AppendToGraph $plotName2 vs $timeName;
        ModifyGraph rgb($plotName2)=(0,15872,65280);
        plotName3="NendX_"+strNum;
        AppendToGraph $plotName3 vs $timeName;
        ModifyGraph rgb($plotName3)=(0,52224,0);
        TextBox/C/N=text0/A=RT "red:"+plotName+"\rblue:"+plotName2+"\rgreen:"+plotName3;
        fileName= plotName + ".emf";
        SavePICT/O/E=-2/P=pathNameS as fileName;
        
        plotName="LendX_"+strNum;
        Display $plotName vs $timeName;
        TextBox/C/N=text0/A=RT plotName;
        fileName= plotName + ".emf";
        SavePICT/O/E=-2/P=pathNameS as fileName;
        
        plotName="Lint_"+strNum;
        Display $plotName vs $timeName;
        TextBox/C/N=text0/A=RT plotName;
        fileName= plotName + ".emf";
        SavePICT/O/E=-2/P=pathNameS as fileName;
                    
        plotName="m0_"+strNum;
        Display $plotName vs $timeName;
        TextBox/C/N=text0/A=RT plotName;
        fileName=plotName + ".emf";
        SavePICT/O/E=-2/P=pathNameS as fileName;
        
        plotName="mRNA_"+strNum;
        Display $plotName vs $timeName;
        TextBox/C/N=text0/A=RT plotName;
        fileName= plotName + ".emf";
        SavePICT/O/E=-2/P=pathNameS as fileName;
        
        plotName="GFP_"+strNum;
        Display $plotName vs $timeName;
        TextBox/C/N=text0/A=RT plotName;
        fileName= plotName + ".emf";
        SavePICT/O/E=-2/P=pathNameS as fileName;
                
        countIn = countIn+1;
    while (countIn <= maxPlotCount);
End

Function fit0Wave()
    WAVE W_coef;
    String timeName="Time_0000";
    String GFPName="GFP_0000";    
    W_coef[0] = {0,170,1000,0.062,0.056};
    FuncFit/NTHR=0/H="01000"/L=101 fitmRNA W_coef $GFPName /X=$timeName /D;
End

Function fitAllWaves()
    NVAR maxWavesIn=root:maxWavesIn;
    NVAR maxWavesFit=root:maxWavesFit;
    WAVE maxGFP;
    WAVE Coeffs;
    WAVE W_coef;
    
    //Make/N=(maxWavesIn,5)/D/O Coeffs; //table for results
    Make/O/T/N=5 T_Constraints;

    Variable i=0;
    Variable startGFP=0;
    Variable t0Temp=0;
    String strNum="";
    String timeName="";
    String GFPName="";
    Variable V_FitError=0;
    Variable countIn=1;
    Variable countOut=0;
    do 
        sprintf strNum,"%4.4d",countIn; //convert countIn to 4-digit string

        //timeName="Time_"+strNum;
        timeName="Time_0000"; //All time waves are created equal
        GFPName="GFP_"+strNum;
        Wave w = $GFPName // *** Create wave reference
        Wave wt = $timeName
        Variable lenGFP=numpnts(w);
        if (w[lenGFP-1]>0) // if last point of GFP_nnn wave is not zero
          Variable foundNotNull=0;
          Variable maxTemp=0;
          for(i=0;i<lenGFP;i+=1) //find first non-zero
            if ((w[i]>0)&&(foundNotNull==0))
              t0Temp = wt[i];
              startGFP=i;
              foundNotNull=1;
            endif
            if (w[i]>maxTemp)
              maxTemp=w[i];
            endif
          endfor
          //maxGFP[countOut]=maxTemp; //!!
          W_coef[0] = {t0Temp,170,1000,0.062,0.056};
          T_Constraints[0] = {"K0 > 0","K2 > 0","K3 > 0","K4 > 0","K3 > K4"};
          V_FitError=0;
          //FuncFit/NTHR=0/H="01000"/L=(lenGFP-startGFP) fitmRNA W_coef $GFPName[startGFP,lenGFP] /X=$timeName /D;
          FuncFit/NTHR=0/H="01000"/L=(lenGFP) fitmRNA W_coef $GFPName /X=$timeName /D /C=T_Constraints;
          if (V_FitError==0)
            Coeffs[countOut][0] =W_coef[0];
            Coeffs[countOut][1] =W_coef[1];
            Coeffs[countOut][2] =W_coef[2];
            Coeffs[countOut][3] =W_coef[3];
            Coeffs[countOut][4] =W_coef[4];
            maxGFP[countOut]=W_coef[1]*W_coef[2]*6.238; //!!
            countOut = countOut+1;
          else
            print "\r***GFP but no fit: "+strNum+"\r";
          endif //(V_FitError==0)
        endif //(w[numpnts(w)-1]>0), i.e. GFP not zero
        countIn = countIn+1;
    while (countIn <=maxWavesIn);
    maxWavesFit = countOut;
    print "\rmaxWavesFit="+num2str(maxWavesFit)+" ("+num2str(maxWavesFit/maxWavesIn)+")\r";
    Make/O/T/N=2 TE;
    TE[0]="TE";
    TE[1]=num2str(maxWavesFit/maxWavesIn);
    Redimension/N=(maxWavesFit,5) Coeffs;
    Redimension/N=(maxWavesFit,1) maxGFP;
    //KillWaves  T_Constraints;
End

Function displayResults()
    NVAR maxWavesIn=root:maxWavesIn;
    NVAR maxWavesFit=root:maxWavesFit;
    WAVE Coeffs;
    WAVE W_coef;
    WAVE W_sigma;
    String strTemp="";
    String fileName="";
    String timeName="";
    String meanSim="";
    String sigmaSim="";
    String widthSim="";
    String wSigSim="";
    String meanExp="";
    String sigmaExp="";
    String widthExp="";
    String wSigExp="";
    Variable countIn=1;
    Variable i=0;
    Variable binStart=0;
    Variable binWidth=0;
    Variable binNum=0;

    WAVE LC;
    binWidth=1;
    binNum=80;
    Make/N=(binNum)/O LC_Hist;
    Histogram/C/P/B={0,binWidth,binNum} LC,LC_Hist;
    Display LC_Hist as "LC";
    ModifyGraph mode=6
    strTemp="lipoplexes on cell, red=sim";

    Wavestats LC;
    Make/N=(binNum*10)/O fit_LC_g;
    SetScale/P x 0,(binWidth/10),"",fit_LC_g;  
    fit_LC_g=gauss(x,V_avg,V_sdev);
    AppendToGraph fit_LC_g;
    ModifyGraph mode(fit_LC_g)=6,rgb(fit_LC_g)=(0,52224,0)
    meanSim=num2str(V_avg);
    
    strTemp=strTemp+"\rgreen=fit, mean="+meanSim;
    TextBox/C/N=text0/A=RT strTemp;
    fileName="LC.emf"
    SavePICT/O/E=-2/P=pathNameS as fileName;
    Make/O/T/N=2 LCmean;
    LCmean[0]="LC";
    LCmean[1]=meanSim;
    
    WAVE NPit;
    binWidth=1;
    binNum=50;
    Make/N=(binNum)/O NPit_Hist;
    Histogram/C/P/B={0,binWidth,binNum} NPit,NPit_Hist;
    Display NPit_Hist as "NPit";
    ModifyGraph mode=6
    strTemp="pits on cell, red=sim";

    Wavestats NPit;
    Make/N=(binNum*10)/O fit_NPit_g;
    SetScale/P x 0,(binWidth/10),"",fit_NPit_g;  
    fit_NPit_g=gauss(x,V_avg,V_sdev);
    AppendToGraph fit_NPit_g;
    ModifyGraph mode(fit_NPit_g)=6,rgb(fit_NPit_g)=(0,52224,0)
    meanSim=num2str(V_avg);
    
    strTemp=strTemp+"\rgreen=fit, mean="+meanSim;
    TextBox/C/N=text0/A=RT strTemp;
    fileName="NPit.emf"
    SavePICT/O/E=-2/P=pathNameS as fileName;
    Make/O/T/N=2 NPitmean;
    NPitmean[0]="NPit";
    NPitmean[1]=meanSim;
    
    WAVE Leff;
    binWidth=1;
    binNum=10;
    Make/N=(binNum)/O Leff_Hist;
    Histogram/C/P/B={0,binWidth,binNum} Leff,Leff_Hist;
    Display Leff_Hist as "C(Leff)";
    ModifyGraph mode=6
    Make/D/N=2/O W_coefP;
    W_coefP[0] = {2.2,350}
    FuncFit/L=(binNum) /NTHR=0 fitPoisson W_coefP  Leff_Hist /D 
    ModifyGraph mode(fit_Leff_Hist)=6,rgb(fit_Leff_Hist)=(0,52224,0)
    strTemp="C(L\\Beff\M), red=simulation";
    strTemp=strTemp+"\rgreen=Poissonian, mean="+num2str(W_coefP[0]);
    TextBox/C/N=text0/A=RT strTemp;
    fileName="Leff.emf"
    SavePICT/O/E=-2/P=pathNameS as fileName;
    Make/O/T/N=2 Leffmean;
    Leffmean[0]="Leff";
    Leffmean[1]=num2str(W_coefP[0]);   

    WAVE Neff;
    binWidth=1;
    binNum=5;
    Make/N=(binNum)/O Neff_Hist;
    Histogram/C/P/B={0,binWidth,binNum} Neff,Neff_Hist;
    Display Neff_Hist as "Neff";
    ModifyGraph mode=6
    Make/D/N=2/O W_coefP;
    W_coefP[0] = {.9,300}
    FuncFit/L=(binNum) /NTHR=0 fitPoisson W_coefP  Neff_Hist /D 
    ModifyGraph mode(fit_Neff_Hist)=6,rgb(fit_Neff_Hist)=(0,52224,0)
    strTemp="\F'Symbol'h\F]0(N\\Beff\M), red=simulation";
    strTemp=strTemp+"\rgreen=Poissonian, mean="+num2str(W_coefP[0]);
    TextBox/C/N=text0/A=RT strTemp;
    fileName="Neff.emf"
    SavePICT/O/E=-2/P=pathNameS as fileName;
    Make/O/T/N=2 Neffmean;
    Neffmean[0]="Neff";
    Neffmean[1]=num2str(W_coefP[0]);   

    //analyze results of the fits    
    Make/N=(maxWavesFit)/D/O t0;
    Make/N=(maxWavesFit)/D/O kTL;
    Make/N=(maxWavesFit)/D/O m0kTL;
    Make/N=(maxWavesFit)/D/O b;
    Make/N=(maxWavesFit)/D/O d;

    countIn=0;
    do
        t0[countIn]=Coeffs[countIn][0];
        kTL[countIn]=Coeffs[countIn][1];
        m0kTL[countIn]=Coeffs[countIn][1]*Coeffs[countIn][2];
        b[countIn]=Coeffs[countIn][3];
        d[countIn]=Coeffs[countIn][4];
	  countIn=countIn+1;
    while (countIn<maxWavesFit);
        
    //read experimental data t0 (t onset)
    fileName = "tonsetmRNA.txt";
    WAVE t0
    LoadWave/J/O/W/A/D/P=pathNameS fileName;
    WAVE tonsetmRNA
    binWidth=.5;
    binNum=20;
    Make/N=(binNum)/O tonsetmRNA_Hist;
    Histogram/C/P/B={0,binWidth,binNum} tonsetmRNA,tonsetmRNA_Hist;
    Make/N=(binNum)/O t0_Hist;
    Histogram/C/P/B={0,binWidth,binNum} t0,t0_Hist;
    Display t0_Hist as "t0";
    ModifyGraph mode=6;
    Wavestats t0;
    meanSim=num2str(V_avg);
    widthSim=num2str(V_sdev);
    Make/N=(binNum*10)/O fit_t0_g;
    SetScale/P x 0,(binWidth/10),"",fit_t0_g;  
    fit_t0_g=gauss(x,V_avg,V_sdev);
    AppendToGraph fit_t0_g;
    AppendToGraph tonsetmRNA_Hist
    ModifyGraph mode(tonsetmRNA_Hist)=6,rgb(tonsetmRNA_Hist)=(0,12800,52224)
    Wavestats tonsetmRNA;
    meanExp=num2str(V_avg);
    widthExp=num2str(V_sdev);
    Make/N=(binNum*10)/O fit_tonsetmRNA_g;
    SetScale/P x 0,(binWidth/10),"",fit_tonsetmRNA_g;  
    fit_tonsetmRNA_g=gauss(x,V_avg,V_sdev);
    AppendToGraph fit_tonsetmRNA_g;
    ModifyGraph rgb(fit_tonsetmRNA_g)=(0,12800,52224);
    strTemp="t0, red=simulation";
    strTemp=strTemp+"\rmean="+meanSim+", width="+widthSim;
    strTemp=strTemp+"\rblue=experiment";
    strTemp=strTemp+"\rmean="+meanExp+", width="+widthExp;
    TextBox/C/N=text0/A=RT strTemp;
    fileName = "t0.emf";
    SavePICT/O/E=-2/P=pathNameS as fileName;
    Make/O/T/N=2 t0mean;
    t0mean[0]="t0mean";
    t0mean[1]=meanSim;   
    Make/O/T/N=2 t0width;
    t0width[0]="t0width";
    t0width[1]=widthSim;   

//    Make/N=50/O kTL_Hist;
//    Histogram/C/P/B=1 kTL,kTL_Hist;
//    Display kTL_Hist as "kTL";
//    ModifyGraph mode=6;

    binWidth=50000;
    binNum=20;
    fileName = "m0kTL.txt";
    WAVE m0kTL
    LoadWave/J/O/W/A/D/P=pathNameS fileName;
    WAVE m0kTLX
    Make/N=(binNum)/O m0kTLX_Hist;
    Histogram/C/P/B={0,binWidth,binNum} m0kTLX,m0kTLX_Hist;
    Make/N=(binNum)/O m0kTL_Hist;
    Histogram/C/P/B={0,binWidth,binNum} m0kTL,m0kTL_Hist;

    Display m0kTL_Hist as "m0*kTL";
    ModifyGraph mode=6;
    AppendToGraph m0kTLX_Hist
    ModifyGraph mode(m0kTLX_Hist)=6,rgb(m0kTLX_Hist)=(0,12800,52224)
    strTemp="m0*kTL"

//    Wavestats m0kTL;
//    Make/N=(binNum*10)/O fit_m0kTL_g;
//    SetScale/P x 0,(binWidth/10),"",fit_m0kTL_g;  
//    fit_m0kTL_g=gauss(x,V_avg,V_sdev);
//    AppendToGraph fit_m0kTL_g;
//    strTemp=strTemp+"\rred=sim mean="+num2str(V_avg)+", width="+num2str(V_sdev);
//    Make/O/T/N=2 m0kTLmean;
//    m0kTLmean[0]="m0kTL";
//    m0kTLmean[1]=num2str(V_avg);       
//        
//    Wavestats m0kTLX;
//    Make/N=(binNum*10)/O fit_m0kTLX_g;
//    SetScale/P x 0,(binWidth/10),"",fit_m0kTLX_g;  
//    fit_m0kTLX_g=gauss(x,V_avg,V_sdev);
//    AppendToGraph fit_m0kTLX_g;
//    ModifyGraph mode(fit_m0kTLX_g)=0,rgb(fit_m0kTLX_g)=(0,12800,52224)
//    strTemp=strTemp+"\rblue=exp mean="+num2str(V_avg)+", width="+num2str(V_sdev);

    K0=1e-9;K1=1e-6;K2=1e+5;K3=1;
    CurveFit/G/NTHR=0 LogNormal m0kTL_Hist /D
    strTemp=strTemp+"\rsim mean="+num2str(K2)+", width="+num2str(K3);
    Make/O/T/N=2 m0kTLmean;
    m0kTLmean[0]="m0kTL";
    m0kTLmean[1]=num2str(K2);
    K0=1e-9;K1=1e-6;K2=1e+5;K3=1;
    CurveFit/G/NTHR=0 LogNormal m0kTLX_Hist /D
    ModifyGraph rgb(fit_m0kTLX_Hist)=(0,12800,52224);
    strTemp=strTemp+"\rexp mean="+num2str(K2)+", width="+num2str(K3);

//    Make/D/N=2/O W_coefP
//    W_coefP[0] = {2,1}
//    FuncFit/L=(binNum) /NTHR=0 fitm0kTL W_coefP  m0kTL_Hist /D
//    ModifyGraph mode(fit_m0kTL_Hist)=0
//    strTemp=strTemp+"\rred=sim, mean="+num2str(W_coefP[0]*50000);
//    Make/O/T/N=2 m0kTLmean;
//    m0kTLmean[0]="m0kTL";
//    m0kTLmean[1]=num2str(W_coefP[0]*50000);   
//
//    W_coefP[0] = {2,1}
//    FuncFit/L=(binNum) /NTHR=0 fitm0kTL W_coefP  m0kTLX_Hist /D
//    ModifyGraph mode(fit_m0kTLX_Hist)=0,rgb(fit_m0kTLX_Hist)=(0,12800,52224)
//    strTemp=strTemp+"\rblue=exp, mean="+num2str(W_coefP[0]*50000);

    TextBox/C/N=text0/A=RT strTemp;
    fileName="m0kTL.emf";
    SavePICT/O/E=-2/P=pathNameS as fileName;
    
    //maxGFP
    //binStart=-1000000;
    binStart=0;
    binWidth=300000;
    binNum=30;
    fileName = "maxExpGFP2.txt";
    WAVE maxGFP;
    LoadWave/J/O/W/A/D/P=pathNameS fileName;
    WAVE maxExpGFP
    Make/N=(binNum)/O maxSimGFP_Hist;
    Histogram/C/P/B={binStart,binWidth,binNum} maxGFP,maxSimGFP_Hist;
    Make/N=(binNum)/O maxExpGFP_Hist;
    Histogram/C/P/B={binStart,binWidth,binNum} maxExpGFP,maxExpGFP_Hist;

    Display maxSimGFP_Hist as "max GFP";
    ModifyGraph mode=6;
    AppendToGraph maxExpGFP_Hist
    ModifyGraph mode(maxExpGFP_Hist)=6,rgb(maxExpGFP_Hist)=(0,12800,52224)
    strTemp="max GFP"

//    Wavestats maxGFP;
//    //Make/D/N=(binNum)/O fit_maxSimGFP_Hist=gauss(x,V_avg,V_sdev);
//    Make/N=(binNum*10)/O fit_maxSimGFP_g;
//    SetScale/P x 0,(binWidth/10),"",fit_maxSimGFP_g;  
//    fit_maxSimGFP_g=gauss(x,V_avg,V_sdev);
//    AppendToGraph fit_maxSimGFP_g;
//    strTemp=strTemp+"\rsim mean="+num2str(V_avg)+", width="+num2str(V_sdev);
//    Make/O/T/N=2 maxGFPmean;
//    maxGFPmean[0]="maxGFPmean";
//    maxGFPmean[1]=num2str(V_avg);
//    Wavestats maxExpGFP;
//    //Make/D/N=(binNum)/O fit_maxExpGFP_Hist=gauss(x,V_avg,V_sdev);
//    Make/N=(binNum*10)/O fit_maxExpGFP_g;
//    SetScale/P x 0,(binWidth/10),"",fit_maxExpGFP_g;  
//    fit_maxExpGFP_g=gauss(x,V_avg,V_sdev);
//    AppendToGraph fit_maxExpGFP_g;
//    ModifyGraph rgb(fit_maxExpGFP_g)=(0,12800,52224);
//    strTemp=strTemp+"\rexp mean="+num2str(V_avg)+", width="+num2str(V_sdev);
    K0=1e-9;K1=1e-6;K2=1e+6;K3=1;
    CurveFit/G/NTHR=0 LogNormal maxSimGFP_Hist /D
    strTemp=strTemp+"\rsim mean="+num2str(K2)+", width="+num2str(K3);
    Make/O/T/N=2 maxGFPmean;
    maxGFPmean[0]="maxGFPmean";
    maxGFPmean[1]=num2str(K2);
    K0=1e-9;K1=1e-6;K2=1e+6;K3=1;
    CurveFit/G/NTHR=0 LogNormal maxExpGFP_Hist /D
    ModifyGraph rgb(fit_maxExpGFP_Hist)=(0,12800,52224);
    strTemp=strTemp+"\rexp mean="+num2str(K2)+", width="+num2str(K3);
    
    TextBox/C/N=text0/A=RT strTemp;
    fileName="maxGFP.emf";
    SavePICT/O/E=-2/P=pathNameS as fileName;
    
    //beta
    binWidth=.001;
    binNum=100;
    WAVE b
    Make/N=(binNum)/O b_Hist;
    Histogram/C/P/B={0,binWidth,binNum} b,b_Hist;
    Display b_Hist as "beta";
    ModifyGraph mode=6;	
    Wavestats b;
    Make/N=(binNum*10)/O fit_b_g;
    SetScale/P x 0,(binWidth/10),"",fit_b_g;  
    fit_b_g=gauss(x,V_avg,V_sdev);
    AppendToGraph fit_b_g;
    ModifyGraph mode(fit_b_g)=6,rgb(fit_b_g)=(0,52224,0)
    strTemp="\F'Symbol'b\F]0, red=simulation, Gauss fit, ";
    strTemp=strTemp+"\rmean="+num2str(V_avg)+", width="+num2str(V_sdev);
    TextBox/C/N=text0/A=LT strTemp;
    //ModifyGraph minor=1;DelayUpdate
    //SetAxis left 0,1
    SetAxis bottom 0.0,0.1
    fileName="beta.emf";
    SavePICT/O/E=-2/P=pathNameS as fileName;

    //delta
    binWidth=.001;
    binNum=100;
    WAVE d
    Make/N=(binNum)/O d_Hist;
    Histogram/C/P/B={0,binWidth,binNum} d,d_Hist;
    Display d_Hist as "delta";
    ModifyGraph mode=6;	
    Wavestats d;
    Make/N=(binNum*10)/O fit_d_g;
    SetScale/P x 0,(binWidth/10),"",fit_d_g;  
    fit_d_g=gauss(x,V_avg,V_sdev);
    AppendToGraph fit_d_g;
    ModifyGraph mode(fit_d_g)=6,rgb(fit_d_g)=(0,52224,0)
    strTemp="\F'Symbol'd\F]0, red=simulation, Gauss fit, ";
    strTemp=strTemp+"\rmean="+num2str(V_avg)+", width="+num2str(V_sdev);
    TextBox/C/N=text0/A=LT strTemp;
    //ModifyGraph minor=1;DelayUpdate
    //SetAxis left 0,1
    SetAxis bottom 0.0,0.1
    fileName="delta.emf";
    SavePICT/O/E=-2/P=pathNameS as fileName;
End

Function displayCollected()
    String strNum="";
    Variable countIn=0;
    Variable countOut=100;
    String fileName="";
    String timeName="";
    String plotName="";
    Display GFP_0001 vs Time_0000
    countIn=2;
    do
        sprintf strNum, "%4.4d", countIn;
        //timeName="Time_"+strNum;
        timeName="Time_0000"; //All time waves are created equal
        plotName="GFP_"+strNum;
        AppendToGraph $plotName vs $timeName;
        countIn = countIn+1;
    while (countIn <= countOut);
    sprintf strNum, "%4.4d", countOut;
    fileName="allGFP"+strNum+".emf";
    SavePICT/O/E=-2/P=pathNameS as fileName;
End

Function saveResults()
    String fileName="";
    Variable num=0;
    Variable i=0;
    fileName = "TFGoal.txt";
    LoadWave/J/O/W/A/D/P=pathNameS fileName;
    Make/O/T/N=2 Obj;
    Obj[0]="Obj";
    WAVE/T TE
    WAVE/D TEG
    WAVE/T maxGFPmean
    WAVE/D maxGFPmeanG
    WAVE/T t0mean
    WAVE/D t0meanG
    WAVE/T t0width
    WAVE/D t0widthG
    WAVE/T LCmean
    WAVE/D LCmeanG
    WAVE/D maxGFP
    WAVE/D t0
    num=(str2num(TE[1])/TEG[0]-1)^2
    num=num+(str2num(maxGFPmean[1])/maxGFPmeanG[0]-1)^2
    num=num+(str2num(t0mean[1])/t0meanG[0]-1)^2
    num=num+(str2num(t0width[1])/t0widthG[0]-1)^2
    num=num+(str2num(LCmean[1])/LCmeanG[0]-1)^2   
//    num=((str2num(TE[1])-TEG[0])^2)/TEG[0]
//    num=num+((str2num(maxGFPmean[1])-maxGFPmeanG[0])^2)/maxGFPmeanG[0]
//    num=num+((str2num(t0mean[1])-t0meanG[0])^2)/t0meanG[0]
//    num=num+((str2num(t0width[1])-t0widthG[0])^2)/t0widthG[0]
//    num=num+((str2num(LCmean[1])-LCmeanG[0])^2)/LCmeanG[0]
    Obj[1]=num2str(num);
    Save/O/J/P=pathNameS/M="\r\n" TE,LCmean,NPitmean,Leffmean,Neffmean,m0kTLmean,maxGFPmean,t0mean,t0width,Obj as "TFResult.txt";
    SaveExperiment/P=pathNameS as "TFExperiment.pxp"
    Save/O/J/W/P=pathNameS/M="\r\n" maxGFP as "TFFig.maxGFP.txt"
    Save/O/J/W/P=pathNameS/M="\r\n" t0 as "TFFig.t0.txt"
End

Function displayFig()
    Display LCX_0000 vs Time_0000 as "LCX"
    ModifyGraph lstyle=1,rgb=(0,52224,0)
    AppendToGraph LCX_0002 vs Time_0000
    TextBox/C/N=text0/F=0 "\\F'Arial'\\Z12A"    
    SavePICT/O/EF=1/E=-3/M/W=(0,0,8.3,7.33778)/P=pathNameS as "Fig4A.eps"
    Display LendX_0000 vs Time_0000 as "LendX"
    ModifyGraph lstyle=1,rgb=(0,52224,0)
    AppendToGraph LendX_0002 vs Time_0000
    TextBox/C/N=text0/F=0 "\\F'Arial'\\Z12B"    
    SavePICT/O/EF=1/E=-3/M/W=(0,0,8.3,7.33778)/P=pathNameS as "Fig4B.eps"
    Display mRNA_0000 vs Time_0000 as "mRNA"
    ModifyGraph lstyle=1,rgb=(0,52224,0)
    AppendToGraph mRNA_0002 vs Time_0000
    TextBox/C/N=text0/F=0 "\\F'Arial'\\Z12C"    
    SavePICT/O/EF=1/E=-3/M/W=(0,0,8.3,7.33778)/P=pathNameS as "Fig4C.eps"
    Display GFP_0000 vs Time_0000 as "GFP"
    ModifyGraph lstyle=1,rgb=(0,52224,0)
    AppendToGraph GFP_0002 vs Time_0000
    TextBox/C/N=text0/F=0 "\\F'Arial'\\Z12D"    
    SavePICT/O/EF=1/E=-3/M/W=(0,0,8.3,7.33778)/P=pathNameS as "Fig4D.eps"
End

Function TFC()
    String fileName="";
    String wName="";
    String/G pathName="C:\\data\\Tom\\Research\\Raedler\\mRNA-Leonhardt\\TFC";
    NewPath/O pathNameS, pathName;  
    Variable/G maxPlotCount=10; //normally 10
    Variable/G maxWavesIn=300; //normally 300
    Variable/G maxWavesFit=0;
    
    fileName = "TFParam.txt";
    LoadWave/J/O/W/A/D/P=pathNameS fileName;
    wName="maxIn";
    Wave w = $wName
    maxWavesIn=w[numpnts(w)-1];		
    wName="maxPlot";
    Wave w = $wName
    maxPlotCount=w[numpnts(w)-1];		
    
    Make/N=(maxWavesIn)/D/O LC; //lipoplexes on cell
    Make/N=(maxWavesIn)/D/O NPit; //pits on cell
    Make/N=(maxWavesIn)/D/O Leff; //Leff = lipoplexes in endosomes
    Make/N=(maxWavesIn)/D/O Neff; //Neff = lysed endosomes
    Make/N=(maxWavesIn)/D/O maxGFP; //distribution of maximum GFP values
    Make/N=5/D/O W_coef; //default name for results of fit
    Make/N=(maxWavesIn,5)/D/O Coeffs; //table for results

    readAllWaves();
    displayTimeCourses();
    fit0Wave();
    fitAllWaves();
    displayResults();
    displayCollected();
    saveResults();
End
