# Supplementary material for: Multi-Level Kinetic Model of mRNA Delivery via Transfection of Lipoplexes
Source: PLoS One. 2014 Sep 19;9(9):e107148. doi: 10.1371/journal.pone.0107148 (PMC4169511; doi:10.1371/journal.pone.0107148)
Supplement: File S1 — Code S1. Script for automated simulation of dose-response relationship. Code S2. script for automated simulation of lipoplex size dependency. Code S3. C# source code for program to set parameters in Copasi model. Code S4. C# source code for program to run Copasi model multiple times and analyze results in Igor Pro. Code S5. C# source code for program to run TFC.exe and optimize via simulated annealing algorithm. Code S6. C# source code for program to run Copasi streamlined (reduced) model multiple times and analyze results in Igor Pro. Code S7. C# source code for program to run TFRC.exe and optimize via simulated annealing algorithm. Code S8. Igor Pro procedure for analyzing results of Copasi model (TFC.cps and TFC.cps). Code S9. Perl script for running SPiM model. Code S10. Igor Pro procedure for analyzing results of SPiM model. Code S11. Igor Pro procedure for creating figures. Dataset S1. Dose-response data ( Figure 6 ). Dataset S2. GFP data ( Figure 4 ). Dataset S3. Lipoplex size data ( Figure 7 ). Dataset S4. Max GFP experiment ( Figure 5B ). Dataset S5Max GFP reduced model ( Figure 5B ). Dataset S6. Max GFP ( Figure 5B ). Dataset S7. Onset time experiment ( Figure 5A ). Dataset S8. Onset time reduced model ( Figure 5A ). Dataset S9. Onset time ( Figure 5A ). Dataset S10. Time courses ( Figure 3 ). Model S1. Copasi model for deterministic simulation of multiple lipoplex model. Model S2. SBML model for deterministic simulation of multiple lipoplex model. Model S3. Copasi model for stochastic simulation of multiple lipoplex model. Model S4. SBML model for stochastic simulation of multiple lipoplex model. Model S5. Copasi model for deterministic simulation of streamlined (reduced) model. Model S6. SBML model for deterministic simulation of streamlined (reduced) model. Model S7. Copasi model for stochastic simulation of streamlined (reduced) model. Model S8. SBML model for stochastic simulation of streamlined (reduced) model. Model S9. SPiM model. Model S10. Versio [file pone.0107148.s001.zip › CodeS010.ipf]

#pragma rtGlobals=1		// Use modern global access method.

Function fitmRNA(w,t) : FitFunc
	Wave w
	Variable t

	//CurveFitDialog/ These comments were created by the Curve Fitting dialog. Altering them will
	//CurveFitDialog/ make the function less convenient to work with in the Curve Fitting dialog.
	//CurveFitDialog/ Equation:
	//CurveFitDialog/ f(t) = ((kTL*m0)/(b-d))*(exp(-d*(t-t0))-exp(-b*(t-t0)))
	//CurveFitDialog/ End of Equation
	//CurveFitDialog/ Independent Variables 1
	//CurveFitDialog/ t
	//CurveFitDialog/ Coefficients 5
	//CurveFitDialog/ w[0] = t0
	//CurveFitDialog/ w[1] = kTL
	//CurveFitDialog/ w[2] = m0
	//CurveFitDialog/ w[3] = b
	//CurveFitDialog/ w[4] = d

	return ((w[1]*w[2])/(w[3]-w[4]))*(exp(-w[4]*(t-w[0]))-exp(-w[3]*(t-w[0])))
End

Function fitPoisson(w,x) : FitFunc
	Wave w
	Variable x

	//CurveFitDialog/ These comments were created by the Curve Fitting dialog. Altering them will
	//CurveFitDialog/ make the function less convenient to work with in the Curve Fitting dialog.
	//CurveFitDialog/ Equation:
	//CurveFitDialog/ f(x) = m*(l^x*exp(-l))/factorial(x)
	//CurveFitDialog/ End of Equation
	//CurveFitDialog/ Independent Variables 1
	//CurveFitDialog/ x
	//CurveFitDialog/ Coefficients 2
	//CurveFitDialog/ w[0] = l
	//CurveFitDialog/ w[1] = m

	return w[1]*(w[0]^x*exp(-w[0]))/factorial(x)
End

Function dblPoissonian(w,x) : FitFunc
	Wave w
	Variable x

	//CurveFitDialog/ These comments were created by the Curve Fitting dialog. Altering them will
	//CurveFitDialog/ make the function less convenient to work with in the Curve Fitting dialog.
	//CurveFitDialog/ Equation:
	//CurveFitDialog/ f(x) = (N^eta/factorial(eta))*exp(-N)*((L*eta)^(x/20000))/factorial(x/20000)*exp(-L*eta)
	//CurveFitDialog/ End of Equation
	//CurveFitDialog/ Independent Variables 1
	//CurveFitDialog/ x
	//CurveFitDialog/ Coefficients 3
	//CurveFitDialog/ w[0] = N
	//CurveFitDialog/ w[1] = eta
	//CurveFitDialog/ w[2] = L

	return (w[0]^w[1]/factorial(w[1]))*exp(-w[0])*((w[2]*w[1])^(x/20000))/factorial(x/20000)*exp(-w[2]*w[1])
End

Function readAllWaves()
    NVAR maxWavesIn=root:maxWavesIn;
    SVAR pathName=root:pathName;
    String strNum="";
    String fileName="";
    String wName="";
    String pName1="";
    String pName2="";
    String pName3="";
    String pName4="";
    String pName5="";
    String pName6="";
    String pName7="";
    String pName8="";
    String pName9="";
    String pName10="";
    String eName1="";
    String eName2="";
    String eName3="";
    String eName4="";
    String eName5="";
    String eName6="";
    String eName7="";
    String eName8="";
    String eName9="";
    String eName10="";
    String LendName="";
    String NendName="";
    String LendXName="";
    String NendXName="";

    Variable countIn=1;
    Variable i=0;
    WAVE LC;
    WAVE NPit;
    WAVE Leff;
    WAVE Neff;
    countIn=1;
    do
        sprintf strNum, "%3.3d", countIn;
        fileName = "TF.spi." + strNum + ".csv";
        fileName = pathName + fileName;
        LoadWave/J/O/W/A/D fileName;
        //references to pits and endosomes
        pName1="Pit1_" + strNum;
        pName2="Pit2_" + strNum;
        pName3="Pit3_" + strNum;
        pName4="Pit4_" + strNum;
        pName5="Pit5_" + strNum;
        pName6="Pit6_" + strNum;
        pName7="Pit7_" + strNum;
        pName8="Pit8_" + strNum;
        pName9="Pit9_" + strNum;
        pName10="Pit10_" + strNum;
        eName1="End1_" + strNum;
        eName2="End2_" + strNum;
        eName3="End3_" + strNum;
        eName4="End4_" + strNum;
        eName5="End5_" + strNum;
        eName6="End6_" + strNum;
        eName7="End7_" + strNum;
        eName8="End8_" + strNum;
        eName9="End9_" + strNum;
        eName10="End10_" + strNum;
        LendName="Lend_" + strNum;
        NendName="Nend_" + strNum;
        LendXName="LendX_" + strNum;
        NendXName="NendX_" + strNum;
        Wave p1 = $pName1;
        Wave p2 = $pName2;
        Wave p3 = $pName3;
        Wave p4 = $pName4;
        Wave p5 = $pName5;
        Wave p6 = $pName6;
        Wave p7 = $pName7;
        Wave p8 = $pName8;
        Wave p9 = $pName9;
        Wave p10 = $pName10;
        Wave e1 = $eName1;
        Wave e2 = $eName2;
        Wave e3 = $eName3;
        Wave e4 = $eName4;
        Wave e5 = $eName5;
        Wave e6 = $eName6;
        Wave e7 = $eName7;
        Wave e8 = $eName8;
        Wave e9 = $eName9;
        Wave e10 = $eName10;
        Wave wLend = $LendName;
        Wave wNend = $NendName;
        Wave wLendX = $LendXName;
        Wave wNendX = $NendXName;
        wName="LCX_" + strNum;
        Duplicate/O $pName1, $wName;
        Wave w = $wName
        w = p1+2*p2+3*p3+4*p4+5*p5+6*p6+7*p7+8*p8+9*p9+10*p10;
        wName="NPitX_" + strNum;
        Duplicate/O $pName1, $wName;
        Wave w = $wName
        w = p1+p2+p3+p4+p5+p6+p7+p8+p9+p10;
        wName="LendX_" + strNum;
        Duplicate/O $pName1, $wName;
        Wave w = $wName
        w = e1+2*e2+3*e3+4*e4+5*e5+6*e6+7*e7+8*e8+9*e9+10*e10;
        wName="NendX_" + strNum;
        Duplicate/O $pName1, $wName;
        Wave w = $wName
        w = e1+e2+e3+e4+e5+e6+e7+e8+e9+e10;
        wName="Leff_" + strNum;
        Duplicate/O $pName1, $wName;
        Wave w = $wName
//        w = wLend/wNend;
//        if (wNend == 0)
//          w=0; 
//        else
//          w = wLend/wNend; 
//        endif;
        for(i=0;i<numpnts(w);i+=1) 
          if (wNend[i]==0)
            w[i]=0
          else
            w[i]=wLend[i]/wNend[i]
          endif
        endfor
        wName="LeffX_" + strNum;
        Duplicate/O $pName1, $wName;
        Wave w = $wName
//        w = wLendX/wNendX;
//        if (wNendX == 0)
//          w=0; 
//        else
//          w = wLendX/wNendX; 
//        endif;
        for(i=0;i<numpnts(w);i+=1) 
          if (wNendX[i]==0)
            w[i]=0
          else
            w[i]=wLendX[i]/wNendX[i]
          endif
        endfor
        KillWaves p1,p2,p3,p4,p5,p6,p7,p8,p9,p10,e1,e2,e3,e4,e5,e6,e7,e8,e9,e10
        
        wName="LC_" + strNum;
        Wave w = $wName
        LC[countIn]=w[numpnts(w)-1];			// *** add last point of LC_nnn to LC
        wName="NPit_" + strNum;
        Wave w = $wName
        NPit[countIn]=w[numpnts(w)-1];
        wName="Leff_" + strNum;
        Wave w = $wName
        Leff[countIn]=w[numpnts(w)-1];
        wName="Neff_" + strNum;
        Wave w = $wName
        Neff[countIn]=w[numpnts(w)-1];
        countIn = countIn+1;
    while (countIn <= maxWavesIn);
End

Function displayTimeCourses()
    NVAR maxPlotCount=root:maxPlotCount;
    String strNum="";
    Variable countIn=0;
    String timeName="";
    String plotName="";
    String plotName2="";
    String plotName3="";
    countIn=1;
    do
        sprintf strNum, "%3.3d", countIn;
        timeName="Time_"+strNum;

        plotName="LC_"+strNum;
        Display $plotName vs $timeName;
        TextBox/C/N=text0/A=RT plotName;
        SavePICT/E=-2 as plotName + ".emf";

        plotName="NPit_"+strNum;
        Display $plotName vs $timeName;
        TextBox/C/N=text0/A=RT plotName;
        SavePICT/E=-2 as plotName + ".emf";

        plotName="LCX_"+strNum;
        Display $plotName vs $timeName;
        TextBox/C/N=text0/A=RT plotName;
        SavePICT/E=-2 as plotName + ".emf";        

        plotName="Leff_"+strNum;
        Display $plotName vs $timeName;
        //TextBox/C/N=text0/A=RT plotName;
        //SavePICT/E=-2 as plotName + ".emf";
        plotName2="Neff_"+strNum;
        AppendToGraph $plotName2 vs $timeName;
        ModifyGraph rgb($plotName2)=(0,15872,65280)
        TextBox/C/N=text0/A=RT "red:"+plotName+"\rblue:"+plotName2;
        SavePICT/E=-2 as plotName + ".emf";

        plotName="LeffX_"+strNum;
        Display $plotName vs $timeName;
        plotName2="LendX_"+strNum;
        AppendToGraph $plotName2 vs $timeName;
        ModifyGraph rgb($plotName2)=(0,15872,65280);
        plotName3="NendX_"+strNum;
        AppendToGraph $plotName3 vs $timeName;
        ModifyGraph rgb($plotName3)=(0,52224,0);
        TextBox/C/N=text0/A=RT "red:"+plotName+"\rblue:"+plotName2+"\rgreen:"+plotName3;
        SavePICT/E=-2 as plotName + ".emf";
        
        plotName="LendX_"+strNum;
        Display $plotName vs $timeName;
        TextBox/C/N=text0/A=RT plotName;
        SavePICT/E=-2 as plotName + ".emf";
        
        plotName="Lint_"+strNum;
        Display $plotName vs $timeName;
        TextBox/C/N=text0/A=RT plotName;
        SavePICT/E=-2 as plotName + ".emf";
                    
        plotName="m0_"+strNum;
        Display $plotName vs $timeName;
        TextBox/C/N=text0/A=RT plotName;
        SavePICT/E=-2 as plotName + ".emf";
        
        plotName="mRNA_"+strNum;
        Display $plotName vs $timeName;
        TextBox/C/N=text0/A=RT plotName;
        SavePICT/E=-2 as plotName + ".emf";
        
        plotName="GFP_"+strNum;
        Display $plotName vs $timeName;
        TextBox/C/N=text0/A=RT plotName;
        SavePICT/E=-2 as plotName + ".emf";

        countIn = countIn+1;
    while (countIn <= maxPlotCount);
End

Function fit0Wave()
    WAVE W_coef;
    String timeName="Time_000";
    String GFPName="GFP_000";    
    W_coef[0] = {0,100,1000,0.056,0.051};
    FuncFit/NTHR=0/H="01000"/L=101 fitmRNA W_coef $GFPName /X=$timeName /D;
End

Function fitAllWaves()
    NVAR maxWavesIn=root:maxWavesIn;
    NVAR maxWavesFit=root:maxWavesFit;
    NVAR maxWavesGFP=root:maxWavesGFP;
    WAVE Coeffs;
    WAVE W_coef;
    
    //Make/N=(maxWavesIn,5)/D/O Coeffs; //table for results
    //Make/O/T/N=5 T_Constraints;

    String strNum="";
    String timeName="";
    String GFPName="";
    Variable V_FitError=0;
    maxWavesGFP=0;
    Variable countIn=1;
    Variable countOut=0;
    do 
        sprintf strNum,"%3.3d",countIn; //convert countIn to 3-digit string

        timeName="Time_"+strNum;
        GFPName="GFP_"+strNum;
        Wave w = $GFPName // *** Create wave reference
        if (w[numpnts(w)-1]>0) // if last point of GFPnnn wave is not zero
          maxWavesGFP = maxWavesGFP+1;   // increment counter
        endif			

        W_coef[0] = {0,100,1000,0.056,0.051};
        //T_Constraints[0] = {"K0 > 0.1","K3 > 0.005","K3 < 5","K4 > 0.005","K4 < 5"};
        V_FitError=0;
        FuncFit/NTHR=0/H="01000"/L=10001 fitmRNA W_coef $GFPName /X=$timeName /D;
        //if ((V_FitError==0) && (W_coef[0]>0) && (W_coef[2]>100) && (W_coef[3]>0.01) && (W_coef[3]<1.0) && (W_coef[4]>0.01) && (W_coef[4]<1.0))
        if (V_FitError==0)
          Coeffs[countOut][0] =W_coef[0];
          Coeffs[countOut][1] =W_coef[1];
          Coeffs[countOut][2] =W_coef[2];
          if (W_coef[3] < W_coef[4])
            Coeffs[countOut][3] =W_coef[4];
            Coeffs[countOut][4] =W_coef[3];
          else
            Coeffs[countOut][3] =W_coef[3];
            Coeffs[countOut][4] =W_coef[4];
          endif
          countOut = countOut+1;
        else
          if (w[numpnts(w)-1]>0) // if last point of GFPnnn wave is not zero
            print "\r***GFP but no fit"+strNum+"\r";
          endif		
        endif
        countIn = countIn+1;
    while (countIn <=maxWavesIn);
    maxWavesFit = countOut;
    print "\rmaxWavesFit="+num2str(maxWavesFit)+" ("+num2str(maxWavesFit/maxWavesIn)+")\r";
    print "\rmaxWavesGFP="+num2str(maxWavesGFP)+" ("+num2str(maxWavesGFP/maxWavesIn)+")\r";
    Redimension/N=(maxWavesFit,5) Coeffs;
    //KillWaves  T_Constraints;
End

Function displayResults()
    NVAR maxWavesIn=root:maxWavesIn;
    NVAR maxWavesFit=root:maxWavesFit;
    NVAR maxWavesGFP=root:maxWavesGFP;
    WAVE Coeffs;
    WAVE W_coef;
    WAVE W_sigma;
    SVAR pathName=root:pathName;

    String strTemp="";
    String fileName="";
    String columnInfo="";
    String timeName="";
    Variable countIn=1;
    Variable i=0;
    Variable binWidth=0;
    Variable binNum=0;
    Variable sumTemp=0;
    Variable wsumTemp=0;
    Variable avgTemp=0;

    WAVE LC;
    binWidth=1;
    binNum=20;
    Make/N=(binNum)/O LC_Hist;DelayUpdate;
    Histogram/B={0,binWidth,binNum} LC,LC_Hist;
    Display LC_Hist as "LC";
    ModifyGraph mode=6
    Make/D/N=2/O W_coefP;
    W_coefP[0] = {2,600}
    FuncFit/L=(binNum) /NTHR=0 fitPoisson W_coefP  LC_Hist /D 
    ModifyGraph mode(fit_LC_Hist)=6,rgb(fit_LC_Hist)=(0,52224,0)
    strTemp="lipoplexes on cell, red=sim";
    strTemp=strTemp+"\rgreen=Poissonian, mean="+num2str(W_coefP[0]);
    TextBox/C/N=text0/A=RT strTemp;
    SavePICT/E=-2 as "LC.emf"
    
    WAVE NPit;
    binWidth=1;
    binNum=10;
    Make/N=(binNum)/O NPit_Hist;DelayUpdate;
    Histogram/B={0,binWidth,binNum} NPit,NPit_Hist;
    Display NPit_Hist as "NPit";
    ModifyGraph mode=6
    Make/D/N=2/O W_coefP;
    W_coefP[0] = {2,600}
    FuncFit/L=(binNum) /NTHR=0 fitPoisson W_coefP  NPit_Hist /D 
    ModifyGraph mode(fit_NPit_Hist)=6,rgb(fit_NPit_Hist)=(0,52224,0)
    strTemp="pits on cell, red=sim";
    strTemp=strTemp+"\rgreen=Poissonian, mean="+num2str(W_coefP[0]);
    TextBox/C/N=text0/A=RT strTemp;
    SavePICT/E=-2 as "NPit.emf"
    
    WAVE Leff;
    binWidth=1;
    binNum=5;
    Make/N=(binNum)/O Leff_Hist;DelayUpdate;
    Histogram/B={0,binWidth,binNum} Leff,Leff_Hist;
    Display Leff_Hist as "C(Leff)";
    ModifyGraph mode=6
    Make/D/N=2/O W_coefP;
    W_coefP[0] = {2.2,350}
    FuncFit/L=(binNum) /NTHR=0 fitPoisson W_coefP  Leff_Hist /D 
    ModifyGraph mode(fit_Leff_Hist)=6,rgb(fit_Leff_Hist)=(0,52224,0)
    strTemp="C(L\\Beff\M), red=simulation";
    strTemp=strTemp+"\rgreen=Poissonian, mean="+num2str(W_coefP[0]);
    //strTemp=strTemp+"\rblue=experiment";
    //Duplicate/O Leff_Hist,exp_Leff_Hist
    //W_coefP[0] = {2.2,350}
    //FuncFit/H="11"/L=(binNum) /NTHR=0 fitPoisson W_coefP  Leff_Hist /D=exp_Leff_Hist 
    //AppendToGraph exp_Leff_Hist
    //ModifyGraph mode(exp_Leff_Hist)=6,rgb(exp_Leff_Hist)=(0,12800,52224)
    TextBox/C/N=text0/A=RT strTemp;
    SavePICT/E=-2 as "Leff.emf"

    WAVE Neff;
    binWidth=1;
    binNum=5;
    Make/N=(binNum)/O Neff_Hist;DelayUpdate;
    Histogram/B={0,binWidth,binNum} Neff,Neff_Hist;
    Display Neff_Hist as "Neff";
    ModifyGraph mode=6
    Make/D/N=2/O W_coefP;
    W_coefP[0] = {.9,300}
    FuncFit/L=(binNum) /NTHR=0 fitPoisson W_coefP  Neff_Hist /D 
    ModifyGraph mode(fit_Neff_Hist)=6,rgb(fit_Neff_Hist)=(0,52224,0)
    strTemp="\F'Symbol'h\F]0(N\\Beff\M), red=simulation";
    strTemp=strTemp+"\rgreen=Poissonian, mean="+num2str(W_coefP[0]);
    //strTemp=strTemp+"\rblue=experiment";
    //Duplicate/O Neff_Hist,exp_Neff_Hist
    //W_coefP[0] = {.9,300}
    //FuncFit/H="11"/L=(binNum) /NTHR=0 fitPoisson W_coefP  Neff_Hist /D=exp_Neff_Hist 
    //AppendToGraph exp_Neff_Hist
    //ModifyGraph mode(exp_Neff_Hist)=6,rgb(exp_Neff_Hist)=(0,12800,52224)
    TextBox/C/N=text0/A=RT strTemp;
    SavePICT/E=-2 as "Neff.emf"

    //analyze results of the fits    
    Make/N=(maxWavesFit)/D/O t0;
    Make/N=(maxWavesFit)/D/O kTL;
    Make/N=(maxWavesFit)/D/O m0kTL;
    Make/N=(maxWavesFit)/D/O b;
    Make/N=(maxWavesFit)/D/O d;

    countIn=0;
    do
        t0[countIn]=Coeffs[countIn][0];
        kTL[countIn]=Coeffs[countIn][1];
        m0kTL[countIn]=Coeffs[countIn][1]*Coeffs[countIn][2];
        b[countIn]=Coeffs[countIn][3];
        d[countIn]=Coeffs[countIn][4];
	  countIn=countIn+1;
    while (countIn<maxWavesFit);

    //read experimental data t0 (t onset)
    fileName = "tonsetmRNA.txt";
    fileName = pathName + fileName;
    columnInfo="C=1,N=tonsetmRNA;";
    LoadWave/J/O/W/A/D/B=columnInfo fileName;
    //binWidth=.3333;
    //binNum=15;
    binWidth=.5;
    binNum=10;
    Make/N=(binNum)/O tonsetmRNA_Hist;DelayUpdate;
    Histogram/P/B={0,binWidth,binNum} tonsetmRNA,tonsetmRNA_Hist;
    Make/N=(binNum)/O t0_Hist;DelayUpdate;
    Histogram/P/B={0,binWidth,binNum} t0,t0_Hist;
    Display t0_Hist as "t0";
    ModifyGraph mode=6;
    CurveFit/NTHR=0/H="1000" gauss  t0_Hist /D;
    String meanSim=num2str(W_coef[2])
    String sigmaSim=num2str(W_sigma[2])
    //ModifyGraph rgb(fit_t0_Hist)=(0,52224,0);
    AppendToGraph tonsetmRNA_Hist
    ModifyGraph mode(tonsetmRNA_Hist)=6,rgb(tonsetmRNA_Hist)=(0,12800,52224)
    CurveFit/NTHR=0/H="1000" gauss  tonsetmRNA_Hist /D;
    String meanExp=num2str(W_coef[2])
    String sigmaExp=num2str(W_sigma[2])
    //ModifyGraph rgb(fit_tonsetmRNA_Hist)=(0,43520,65280);
    ModifyGraph rgb(fit_tonsetmRNA_Hist)=(0,12800,52224);
    strTemp="t0, red=simulation";
    strTemp=strTemp+"\rmean="+meanSim+"("+sigmaSim+")";
    strTemp=strTemp+"\rblue=experiment";
    strTemp=strTemp+"\rmean="+meanExp+"("+sigmaExp+")";
    //strTemp="t0, red=simulation\rblue=experiment\rgreen=Gauss fit";
    //strTemp=strTemp+"\rmean="+num2str(W_coef[2])+", width="+num2str(W_coef[3]);
    TextBox/C/N=text0/A=RT strTemp;
    SavePICT/E=-2 as "t0.emf";
    
    Make/N=50/O kTL_Hist;DelayUpdate;
    Histogram/B=1 kTL,kTL_Hist;
    Display kTL_Hist as "kTL";
    ModifyGraph mode=6;

    binWidth=20000;
    binNum=15;
    Make/N=(binNum)/O m0kTL_Hist;DelayUpdate;
    Histogram/B={0,binWidth,binNum} m0kTL,m0kTL_Hist;
    sumTemp=0;
    wsumTemp=0;
    for(i=0;i<binNum;i+=1) //because of 15 bins
      sumTemp+=m0kTL_Hist[i];
      wsumTemp+=(i)*m0kTL_Hist[i];
    endfor
    avgTemp=(wsumTemp/sumTemp)*binWidth+(binWidth/2);
    Display m0kTL_Hist as "m0*kTL";
    ModifyGraph mode=6;
    CurveFit/NTHR=0/H="1000" gauss  m0kTL_Hist /D;
    //Make/D/N=2/O W_coefP;
    //W_coefP[0] = {50000,50}
    //FuncFit/L=(binNum) /NTHR=0 fitPoisson W_coefP  m0kTL_Hist /D 
    //Make/D/N=3/O W_coefP;
    //W_coefP[0] = {40000,1,80000}
    //FuncFit/H="010"/NTHR=0/L=15 dblPoissonian W_coefP  m0kTL_Hist /D 
    ModifyGraph rgb(fit_m0kTL_Hist)=(0,52224,0);
    //ModifyGraph mode(fit_m0kTL_Hist)=6,rgb(fit_m0kTL_Hist)=(0,52224,0);
    strTemp="m0*kTL, red=simulation, green=Gauss fit";
    strTemp=strTemp+"\rmean="+num2str(W_coef[2])+", width="+num2str(W_coef[3]);
    strTemp=strTemp+", avg="+num2str(avgTemp);
    TextBox/C/N=text0/A=RT strTemp;
    SavePICT/E=-2 as "m0kTL.emf";
    
    //beta
    binWidth=.005;
    binNum=20;
    Make/N=(binNum)/O b_Hist;DelayUpdate;
    Histogram/B={0,binWidth,binNum} b,b_Hist;
    Display b_Hist as "beta";
    ModifyGraph mode=6;	
    CurveFit/NTHR=0/H="1000" gauss  b_Hist /D;
    ModifyGraph rgb(fit_b_Hist)=(0,52224,0);
    strTemp="\F'Symbol'b\F]0, red=simulation, green=Gauss fit, ";
    strTemp=strTemp+"\rmean="+num2str(W_coef[2])+", width="+num2str(W_coef[3]);
    TextBox/C/N=text0/A=LT strTemp;
    //ModifyGraph minor=1;DelayUpdate
    //SetAxis left 0,1
    SetAxis bottom -0.05,0.1
    SavePICT/E=-2 as "beta.emf";

    //delta
    binWidth=.005;
    binNum=20;
    Make/N=(binNum)/O d_Hist;DelayUpdate;
    Histogram/B={0,binWidth,binNum} d,d_Hist;
    Display d_Hist as "delta";
    ModifyGraph mode=6;	
    CurveFit/NTHR=0/H="1000" gauss  d_Hist /D;
    ModifyGraph rgb(fit_d_Hist)=(0,52224,0);
    strTemp="\F'Symbol'd\F]0, red=simulation, green=Gauss fit, ";
    strTemp=strTemp+"\rmean="+num2str(W_coef[2])+", width="+num2str(W_coef[3]);
    TextBox/C/N=text0/A=LT strTemp;
    //ModifyGraph minor=1;DelayUpdate
    //SetAxis left 0,1
    SetAxis bottom -0.05,0.1
    SavePICT/E=-2 as "delta.emf";
End

Function displayCollected()
    String strNum="";
    Variable countIn=0;
    Variable countOut=300;
    String timeName="";
    String plotName="";
    Display GFP_001 vs Time_001
    countIn=2;
    do
        sprintf strNum, "%3.3d", countIn;
        timeName="Time_"+strNum;
        plotName="GFP_"+strNum;
        AppendToGraph $plotName vs $timeName;
        countIn = countIn+1;
    while (countIn <= countOut);
    sprintf strNum, "%3.3d", countOut;
    SavePICT/E=-2 as "allGFP"+strNum+".emf";
End

Function TFS()
    String/G pathName="C:\\data\\Tom\\Research\\Raedler\\mRNA-Leonhardt\\TFSPiM\\";
    Variable/G maxPlotCount=10; //normally 10
    Variable/G maxWavesIn=300; //normally 300
    Variable/G maxWavesFit=0;
    Variable/G maxWavesGFP=0;
    Make/N=(maxWavesIn)/D/O LC; //lipoplexes on cell
    Make/N=(maxWavesIn)/D/O NPit; //pits on cell
    Make/N=(maxWavesIn)/D/O Leff; //Leff = lipoplexes in endosomes
    Make/N=(maxWavesIn)/D/O Neff; //Neff = lysed endosomes
    Make/N=5/D/O W_coef; //default name for results of fit
    Make/N=(maxWavesIn,5)/D/O Coeffs; //table for results

    readAllWaves();
    displayTimeCourses();
    //fit0Wave();
    fitAllWaves();
    displayResults();
    //displayCollected();
End
