# Supplementary material for: Multi-Level Kinetic Model of mRNA Delivery via Transfection of Lipoplexes
Source: PLoS One. 2014 Sep 19;9(9):e107148. doi: 10.1371/journal.pone.0107148 (PMC4169511; doi:10.1371/journal.pone.0107148)
Supplement: File S1 — Code S1. Script for automated simulation of dose-response relationship. Code S2. script for automated simulation of lipoplex size dependency. Code S3. C# source code for program to set parameters in Copasi model. Code S4. C# source code for program to run Copasi model multiple times and analyze results in Igor Pro. Code S5. C# source code for program to run TFC.exe and optimize via simulated annealing algorithm. Code S6. C# source code for program to run Copasi streamlined (reduced) model multiple times and analyze results in Igor Pro. Code S7. C# source code for program to run TFRC.exe and optimize via simulated annealing algorithm. Code S8. Igor Pro procedure for analyzing results of Copasi model (TFC.cps and TFC.cps). Code S9. Perl script for running SPiM model. Code S10. Igor Pro procedure for analyzing results of SPiM model. Code S11. Igor Pro procedure for creating figures. Dataset S1. Dose-response data ( Figure 6 ). Dataset S2. GFP data ( Figure 4 ). Dataset S3. Lipoplex size data ( Figure 7 ). Dataset S4. Max GFP experiment ( Figure 5B ). Dataset S5Max GFP reduced model ( Figure 5B ). Dataset S6. Max GFP ( Figure 5B ). Dataset S7. Onset time experiment ( Figure 5A ). Dataset S8. Onset time reduced model ( Figure 5A ). Dataset S9. Onset time ( Figure 5A ). Dataset S10. Time courses ( Figure 3 ). Model S1. Copasi model for deterministic simulation of multiple lipoplex model. Model S2. SBML model for deterministic simulation of multiple lipoplex model. Model S3. Copasi model for stochastic simulation of multiple lipoplex model. Model S4. SBML model for stochastic simulation of multiple lipoplex model. Model S5. Copasi model for deterministic simulation of streamlined (reduced) model. Model S6. SBML model for deterministic simulation of streamlined (reduced) model. Model S7. Copasi model for stochastic simulation of streamlined (reduced) model. Model S8. SBML model for stochastic simulation of streamlined (reduced) model. Model S9. SPiM model. Model S10. Versio [file pone.0107148.s001.zip › CodeS011.ipf]

#pragma rtGlobals=3		// Use modern global access method and strict wave access.

Function sPoisson(w,c) : FitFunc
	Wave w
	Variable c

	//CurveFitDialog/ These comments were created by the Curve Fitting dialog. Altering them will
	//CurveFitDialog/ make the function less convenient to work with in the Curve Fitting dialog.
	//CurveFitDialog/ Equation:
	//CurveFitDialog/ f(c) = 100*(1-exp(-L*c))
	//CurveFitDialog/ End of Equation
	//CurveFitDialog/ Independent Variables 1
	//CurveFitDialog/ c
	//CurveFitDialog/ Coefficients 1
	//CurveFitDialog/ w[0] = L

	return 100*(1-exp(-w[0]*c))
End

Function dPoisson(w,c) : FitFunc
	Wave w
	Variable c

	//CurveFitDialog/ These comments were created by the Curve Fitting dialog. Altering them will
	//CurveFitDialog/ make the function less convenient to work with in the Curve Fitting dialog.
	//CurveFitDialog/ Equation:
	//CurveFitDialog/ f(c) = 100*(1-exp(-N*(1-exp(-L*c))))
	//CurveFitDialog/ End of Equation
	//CurveFitDialog/ Independent Variables 1
	//CurveFitDialog/ c
	//CurveFitDialog/ Coefficients 2
	//CurveFitDialog/ w[0] = L
	//CurveFitDialog/ w[1] = N

	return 100*(1-exp(-w[1]*(1-exp(-w[0]*c))))
End

Function Fig3()
    SVAR pathName
    String fileName="";   
    String timeName="";
    String plotName="";
    fileName = "TFFig.TimeCourses.txt";
    LoadWave/J/O/W/A/D/P=pathNameS fileName;
    timeName="Time_0000"
    plotName="LCX_0000"
    Display $plotName vs $timeName as "LCX"
    ModifyGraph lstyle=1,rgb=(0,52224,0)
    plotName="LCX_0002"
    AppendToGraph $plotName vs $timeName
    ModifyGraph manTick(left)={0,1,0,0},manMinor(left)={0,50};DelayUpdate
    SetAxis left 0,4
    Label left "# lip. on cell"
    ModifyGraph mirror=2
    TextBox/C/N=text0/F=0 "\\F'Arial'\\Z12A"    
    SavePICT/O/EF=0/E=-3/M/W=(0,0,17,4.5)/P=pathNameS as "Fig3A.eps"
    plotName="LendX_0000"
    Display $plotName vs $timeName as "LendX"
    ModifyGraph lstyle=1,rgb=(0,52224,0)
    plotName="LendX_0002"
    AppendToGraph $plotName vs $timeName
    SetAxis left 0,2.5
    Label left "# lip. in endo."
    ModifyGraph mirror=2
    TextBox/C/N=text0/F=0 "\\F'Arial'\\Z12B"    
    SavePICT/O/EF=0/E=-3/M/W=(0,0,17,4.5)/P=pathNameS as "Fig3B.eps"
    plotName="mRNA_0000"
    Display $plotName vs $timeName as "mRNA"
    ModifyGraph lstyle=1,rgb=(0,52224,0)
    plotName="mRNA_0002"
    AppendToGraph $plotName vs $timeName
    ModifyGraph manTick(left)={0,100,0,0},manMinor(left)={0,50}
    SetAxis left 0,400
    Label left "# mRNA"
    ModifyGraph mirror=2
    TextBox/C/N=text0/F=0 "\\F'Arial'\\Z12C"    
    SavePICT/O/EF=0/E=-3/M/W=(0,0,17,4.5)/P=pathNameS as "Fig3C.eps"
    plotName="GFP_0000"
    Display $plotName vs $timeName as "GFP"
    ModifyGraph lstyle=1,rgb=(0,52224,0)
    plotName="GFP_0002"
    AppendToGraph $plotName vs $timeName
    ModifyGraph manTick(left)={0,100,3,0},manMinor(left)={0,50}
    SetAxis left 0,400000
    Label left "# GFP (x10\\S3\\M)"
    Label bottom "time (hours)"
    ModifyGraph mirror=2
    TextBox/C/N=text0/F=0 "\\F'Arial'\\Z12D"    
    SavePICT/O/EF=0/E=-3/M/W=(0,0,17.5,5)/P=pathNameS as "Fig3D.eps"
End

Function Fig4A()
    SVAR pathName
    String fileName="";   
    String strNum="";
    Variable countIn=0;
    Variable countOut=100;
    String timeName="";
    String plotName="";
    fileName = "TFFig.GFP.txt";
    LoadWave/J/O/W/A/D/P=pathNameS fileName;
    //timeName="Time_"+strNum;
    timeName="Time_0000"; //All time waves are created equal
    plotName="GFP_0001"
    Display $plotName vs $timeName;
    countIn=2;
    do
        sprintf strNum, "%4.4d", countIn;
        plotName="GFP_"+strNum;
        AppendToGraph $plotName vs $timeName;
        countIn = countIn+1;
    while (countIn <= countOut);
    Label left "# GFP (x10\\S6\\M)"
    Label bottom "time (hours)"
    ModifyGraph mirror=2
    SetAxis left 0,2180000
    ModifyGraph mirror=2
    TextBox/C/N=text0/F=0/A=LT "\\F'Arial'\\Z12A"
    SavePICT/O/EF=0/E=-3/M/W=(0,0,8.3,5)/P=pathNameS as "Fig4A.eps"
End

Function Fig5()
    Variable binStart=0
    Variable binWidth=0
    Variable binNum=0
    String fileName=""
    String strTemp=""
    String meanSim=""
    String widthSim=""
    String meanExp=""
    String widthExp=""

    fileName = "TFFig.t0.txt";
    LoadWave/J/O/W/A/D/P=pathNameS fileName;
    WAVE t0F
    fileName = "TFFig.t0.R.txt";
    LoadWave/J/O/W/A/D/P=pathNameS fileName;
    WAVE t0R
    fileName = "TFFig.t0.Exp.txt";
    LoadWave/J/O/W/A/D/P=pathNameS fileName;
    WAVE t0Exp
    binWidth=.5;
    binNum=20;
    Make/N=(binNum)/O t0Exp_Hist;
    Histogram/C/P/B={0,binWidth,binNum} t0Exp,t0Exp_Hist;
    Display t0Exp_Hist as "t0"
    ModifyGraph mode(t0Exp_Hist)=6,lstyle(t0Exp_Hist)=1,rgb(t0Exp_Hist)=(0,12800,52224)
    Wavestats t0Exp;
    meanExp=num2str(V_avg);
    widthExp=num2str(V_sdev);
    Make/N=(binNum*10)/O fit_t0Exp_g;
    SetScale/P x 0,(binWidth/10),"",fit_t0Exp_g;  
    fit_t0Exp_g=gauss(x,V_avg,V_sdev);
    AppendToGraph fit_t0Exp_g;
    ModifyGraph lstyle(fit_t0Exp_g)=1,rgb(fit_t0Exp_g)=(0,12800,52224);
    
    Make/N=(binNum)/O t0_Hist;
    Histogram/C/P/B={0,binWidth,binNum} t0F,t0_Hist;
    AppendToGraph t0_Hist;
    ModifyGraph mode=6;
    Wavestats t0F;
    meanSim=num2str(V_avg);
    widthSim=num2str(V_sdev);
    Make/N=(binNum*10)/O fit_t0_g;
    SetScale/P x 0,(binWidth/10),"",fit_t0_g;  
    fit_t0_g=gauss(x,V_avg,V_sdev);
    AppendToGraph fit_t0_g;

    Make/N=(binNum)/O t0R_Hist;
    Histogram/C/P/B={0,binWidth,binNum} t0R,t0R_Hist;
    AppendToGraph t0R_Hist;
    ModifyGraph mode=6,lstyle(t0R_Hist)=11,rgb(t0R_Hist)=(0,39168,0)
    Wavestats t0R;
    meanSim=num2str(V_avg);
    widthSim=num2str(V_sdev);
    Make/N=(binNum*10)/O fit_t0R_g;
    SetScale/P x 0,(binWidth/10),"",fit_t0R_g;  
    fit_t0R_g=gauss(x,V_avg,V_sdev);
    AppendToGraph fit_t0R_g;
    ModifyGraph lstyle(fit_t0R_g)=11,rgb(fit_t0R_g)=(0,39168,0)

//    strTemp="t0, red=simulation";
//    strTemp=strTemp+"\rmean="+meanSim+", width="+widthSim;
//    strTemp=strTemp+"\rblue=experiment";
//    strTemp=strTemp+"\rmean="+meanExp+", width="+widthExp;
    SetAxis left 0,0.5
    Label left "frequency"
    Label bottom "onset time (hours)"
    ModifyGraph mirror=2
//    TextBox/C/N=text0/F=0 "\\F'Arial'\\Z12A"    
    fileName = "Fig5.eps";
    SavePICT/O/EF=1/E=-3/M/W=(0,0,8.3,5)/P=pathNameS as fileName
End

Function Fig6A()
    Variable binStart=0
    Variable binWidth=0
    Variable binNum=0
    String fileName=""
    String strTemp=""
    //maxGFP
    //binStart=-1000000;
    binStart=0;
    binWidth=.3;
    binNum=30;
       
    fileName = "TFFig.maxGFP.txt";
    LoadWave/J/O/W/A/D/P=pathNameS fileName;
    WAVE maxGFPF
    fileName = "TFFig.maxGFP.R.txt";
    LoadWave/J/O/W/A/D/P=pathNameS fileName;
    WAVE maxGFPR
    fileName = "TFFig.maxGFP.Exp.txt";
    LoadWave/J/O/W/A/D/P=pathNameS fileName;
    WAVE maxGFPExp
    
    maxGFPF=maxGFPF/1000000
    maxGFPR=maxGFPR/1000000
    maxGFPExp=maxGFPExp/1000000
    Make/N=(binNum)/O maxSimGFPF_Hist;
    Histogram/C/P/B={binStart,binWidth,binNum} maxGFPF,maxSimGFPF_Hist;
    Make/N=(binNum)/O maxSimGFPR_Hist;
    Histogram/C/P/B={binStart,binWidth,binNum} maxGFPR,maxSimGFPR_Hist;
    Make/N=(binNum)/O maxGFPExp_Hist;
    Histogram/C/P/B={binStart,binWidth,binNum} maxGFPExp,maxGFPExp_Hist;

    Display maxSimGFPF_Hist as "max GFP";
    ModifyGraph mode=6;
    AppendToGraph maxSimGFPR_Hist
    ModifyGraph mode=6,lstyle(maxSimGFPR_Hist)=11,rgb(maxSimGFPR_Hist)=(0,39168,0)

    AppendToGraph maxGFPExp_Hist
    ModifyGraph mode(maxGFPExp_Hist)=6,lstyle(maxGFPExp_Hist)=1,rgb(maxGFPExp_Hist)=(0,12800,52224)

    K0=.003;K1=1.2;K2=.5;K3=.7;
    CurveFit/G/NTHR=0 LogNormal maxSimGFPF_Hist /D
    K0=.00005;K1=2.5;K2=.5;K3=.5;
    CurveFit/G/NTHR=0 LogNormal maxSimGFPR_Hist /D
    ModifyGraph lstyle(fit_maxSimGFPR_Hist)=11,rgb(fit_maxSimGFPR_Hist)=(0,39168,0)

    K0=.005;K1=.5;K2=.7;K3=1;
    CurveFit/G/NTHR=0 LogNormal maxGFPExp_Hist /D
    ModifyGraph lstyle(fit_maxGFPExp_Hist)=1,rgb(fit_maxGFPExp_Hist)=(0,12800,52224);
    
    ModifyGraph log(left)=0
//    SetAxis left 1e-08,3.5e-06
    ModifyGraph log(bottom)=1
    SetAxis bottom .1,10
    Label left "frequency"
    Label bottom "# GFP molecules (x10\\S6\\M)"
    ModifyGraph mirror=2
    TextBox/C/N=text0/F=0 "\\F'Arial'\\Z12A"   
    fileName="Fig6A.eps";
    SavePICT/O/EF=0/E=-3/M/W=(0,0,8.3,5)/P=pathNameS as fileName
    
End

Function Fig6B()
    WAVE W_sigma
    SVAR pathName
    String fileName="";
    String yName="";
    String xName="";
    String strTemp="";
    Make/O W_sigma //This shouldn't be necessary
    
    fileName = "TFFig.DR.txt";
    LoadWave/J/O/W/A/D/P=pathNameS fileName;
    xName="CmRNA"
    yName="TE"
    Display $yName vs $xName as "DR"
    ModifyGraph mode($yName)=3,marker($yName)=8

    SetAxis left 0,100
    //SetAxis right 0,*
    SetAxis bottom 0,3
    Make/D/N=2/O W_coef
    W_coef[0] = {1.1,.9}
    FuncFit/X=1/NTHR=0 dPoisson W_coef  $yName /X=$xName /D
    ModifyGraph mode(fit_TE)=0,lstyle(fit_TE)=0

    yName="TE_R"
    AppendToGraph $yName vs $xName
    ModifyGraph mode($yName)=3,lstyle($yName)=16,marker($yName)=6,rgb($yName)=(0,39168,0)
//    Make/D/N=2/O W_coef
//    W_coef[0] = {1.1,.9}
//    FuncFit/X=1/NTHR=0 dPoisson W_coef  $yName /X=$xName /D
    Make/D/N=1/O W_coef
    W_coef[0] = {1.1}
    FuncFit/X=1/NTHR=0 sPoisson W_coef  $yName /X=$xName /D
    ModifyGraph lstyle(fit_TE_R)=11,rgb(fit_TE_R)=(0,39168,0)
    
    yName="TE_exp"
    AppendToGraph $yName vs $xName
    ModifyGraph mode($yName)=3,marker($yName)=16,rgb($yName)=(0,12800,52224)
    Make/D/N=2/O W_coef
    W_coef[0] = {1.1,.9}
    FuncFit/X=1/NTHR=0 dPoisson W_coef  $yName /X=$xName /D
    ModifyGraph mode(fit_TE_exp)=0,lstyle(fit_TE_exp)=1,rgb(fit_TE_exp)=(0,12800,52224)

    Label left "TE (%)"
    Label bottom "dose(\F'Symbol'm\F]0g/ml)"
    ModifyGraph mirror=2
    TextBox/C/N=text0/F=0 "\\F'Arial'\\Z12B"    
    fileName="Fig6B.eps";
    SavePICT/O/EF=0/E=-3/M/W=(0,0,8.3,5)/P=pathNameS as fileName
End

Function Fig7A()
    SVAR pathName
    String fileName="";
    String yName="";
    String yName2="";
    String xName="";
    fileName = "TFFig.IT.txt";
    LoadWave/J/O/W/A/D/P=pathNameS fileName;
    xName="ITW"
    yName="TE_IT"
    Display $yName vs $xName as "IT"
    ModifyGraph mode($yName)=3,marker($yName)=8
    CurveFit/M=2/W=0 line, $yName/X=$xName/D
    yName="maxGFP_IT"
//    yName2="maxGFP_IT_SS"
    AppendToGraph/R $yName vs $xName
    ModifyGraph mode($yName)=3,marker($yName)=6,rgb($yName)=(0,39168,0)
//    Interpolate2/T=3/N=200/F=1/Y=$yName2 $xName, $yName
    CurveFit/M=2/W=0 line, $yName/X=$xName/D
//    AppendToGraph/R $yName2
    yName2="fit_"+yName
    ModifyGraph rgb($yName2)=(0,39168,0)
    ModifyGraph manTick(left)={0,0.1,0,1},manMinor(left)={0,50}
    Label left "TE (%)"
    Label bottom "incubation time (h)"   
    Label right "maxGFP (x10\\S3\\M)"
    ModifyGraph mirror(bottom)=2
    TextBox/C/N=text0/F=0/A=MT "\\F'Arial'\\Z12A"    
    fileName="Fig7A.eps";
    SavePICT/O/EF=0/E=-3/M/W=(0,0,8.3,5)/P=pathNameS as fileName
End

Function Fig7B()
    SVAR pathName
    String fileName="";
    String yName="";
    String yName2="";
    String xName="";
    fileName = "TFFig.DE.txt";
    LoadWave/J/O/W/A/D/P=pathNameS fileName;
    xName="DEW"
    yName="TE_DE"
    Display $yName vs $xName as "DE"
    ModifyGraph mode($yName)=3,marker($yName)=8
    CurveFit/M=2/W=0 exp, $yName/X=$xName/D
    yName="maxGFP_DE"
//    yName2="maxGFP_DE_SS"
    AppendToGraph/R $yName vs $xName
    ModifyGraph mode($yName)=3,marker($yName)=6,rgb($yName)=(0,39168,0)
//    Interpolate2/T=3/N=200/F=1/Y=$yName2 $xName, $yName
    CurveFit/M=2/W=0 exp, $yName/X=$xName/D
//    AppendToGraph/R $yName2
    yName2="fit_"+yName
    ModifyGraph rgb($yName2)=(0,39168,0)
    Label left "TE (%)"
    Label bottom "endosome deg. (1/h)"   
    Label right "maxGFP (x10\\S3\\M)"
    ModifyGraph mirror(bottom)=2
    TextBox/C/N=text0/F=0/A=MT "\\F'Arial'\\Z12B"    
    fileName="Fig7B.eps";
    SavePICT/O/EF=0/E=-3/M/W=(0,0,8.3,5)/P=pathNameS as fileName
End

Function Fig7C()
    SVAR pathName
    String fileName="";
    String yName="";
    String yName2="";
    String xName="";
    fileName = "TFFig.KL.txt";
    LoadWave/J/O/W/A/D/P=pathNameS fileName;
    xName="KLW"
    yName="TE_KL"
    Display $yName vs $xName as "KL"
    ModifyGraph mode($yName)=3,marker($yName)=8
    CurveFit/M=2/W=0 exp, $yName/X=$xName/D
    yName="maxGFP_KL"
//    yName2="maxGFP_KL_SS"
    AppendToGraph/R $yName vs $xName
    ModifyGraph mode($yName)=3,marker($yName)=6,rgb($yName)=(0,39168,0)
//    Interpolate2/T=3/N=200/F=1/Y=$yName2 $xName, $yName
    CurveFit/M=2/W=0 line, $yName/X=$xName/D
//    AppendToGraph/R $yName2
    yName2="fit_"+yName
    ModifyGraph rgb($yName2)=(0,39168,0)
    ModifyGraph manTick(left)={0,0.2,0,1},manMinor(left)={0,50}
    Label left "TE (%)"
    Label bottom "lysis rate (1/h)"   
    Label right "maxGFP (x10\\S3\\M)"
    ModifyGraph mirror(bottom)=2
    TextBox/C/N=text0/F=0/A=MT "\\F'Arial'\\Z12C"    
    fileName="Fig7C.eps";
    SavePICT/O/EF=0/E=-3/M/W=(0,0,8.3,5)/P=pathNameS as fileName
End

Function Fig7D()
    SVAR pathName
    String fileName="";
    String yName="";
    String yName2="";
    String xName="";
    
    fileName = "TFFig.LSize.txt";
    LoadWave/J/O/W/A/D/P=pathNameS fileName;
    xName="LS"
    yName="TE_LS"
    yName2="TE_LS_SS"
    Display $yName vs $xName as "LSize"
    ModifyGraph mode($yName)=3,marker($yName)=8
    CurveFit/M=2/W=0 exp, $yName/X=$xName/D
//    Interpolate2/T=3/N=200/F=1/Y=$yName2 $xName, $yName
//    AppendToGraph $yName2 

    yName="maxGFP_LS"
//    yName2="maxGFP_LS_SS"
    AppendToGraph/R $yName vs $xName
    ModifyGraph mode($yName)=3,marker($yName)=6,rgb($yName)=(0,39168,0)
//    Interpolate2/T=3/N=200/F=1/Y=$yName2 $xName, $yName
    CurveFit/M=2/W=0 line, $yName/X=$xName/D
//    AppendToGraph/R $yName2
    yName2="fit_"+yName
    ModifyGraph rgb($yName2)=(0,39168,0)
    Label left "TE (%)"
    Label bottom "lipoplex size"
    Label right "maxGFP (x10\\S6\\M)"
    ModifyGraph mirror(bottom)=2
    TextBox/C/N=text0/F=0/A=MT "\\F'Arial'\\Z12D"    
    fileName="Fig7D.eps";
    SavePICT/O/EF=0/E=-3/M/W=(0,0,8.3,5)/P=pathNameS as fileName
End

Function init()
    String/G pathName="C:\\data\\Tom\\Research\\Raedler\\mRNA-Leonhardt\\TFPaper";
    NewPath/O pathNameS, pathName;  
    DefaultFont /U "Arial"
End

Function TFFig()
    init()
    Fig3()
    Fig4A()
    Fig5()
    Fig6A()
    Fig6B()
    Fig7A()
    Fig7B()
    Fig7C()
    Fig7D()
End
