# Supplementary material for: Multi-Level Kinetic Model of mRNA Delivery via Transfection of Lipoplexes
Source: PLoS One. 2014 Sep 19;9(9):e107148. doi: 10.1371/journal.pone.0107148 (PMC4169511; doi:10.1371/journal.pone.0107148)
Supplement: File S1 — Code S1. Script for automated simulation of dose-response relationship. Code S2. script for automated simulation of lipoplex size dependency. Code S3. C# source code for program to set parameters in Copasi model. Code S4. C# source code for program to run Copasi model multiple times and analyze results in Igor Pro. Code S5. C# source code for program to run TFC.exe and optimize via simulated annealing algorithm. Code S6. C# source code for program to run Copasi streamlined (reduced) model multiple times and analyze results in Igor Pro. Code S7. C# source code for program to run TFRC.exe and optimize via simulated annealing algorithm. Code S8. Igor Pro procedure for analyzing results of Copasi model (TFC.cps and TFC.cps). Code S9. Perl script for running SPiM model. Code S10. Igor Pro procedure for analyzing results of SPiM model. Code S11. Igor Pro procedure for creating figures. Dataset S1. Dose-response data ( Figure 6 ). Dataset S2. GFP data ( Figure 4 ). Dataset S3. Lipoplex size data ( Figure 7 ). Dataset S4. Max GFP experiment ( Figure 5B ). Dataset S5Max GFP reduced model ( Figure 5B ). Dataset S6. Max GFP ( Figure 5B ). Dataset S7. Onset time experiment ( Figure 5A ). Dataset S8. Onset time reduced model ( Figure 5A ). Dataset S9. Onset time ( Figure 5A ). Dataset S10. Time courses ( Figure 3 ). Model S1. Copasi model for deterministic simulation of multiple lipoplex model. Model S2. SBML model for deterministic simulation of multiple lipoplex model. Model S3. Copasi model for stochastic simulation of multiple lipoplex model. Model S4. SBML model for stochastic simulation of multiple lipoplex model. Model S5. Copasi model for deterministic simulation of streamlined (reduced) model. Model S6. SBML model for deterministic simulation of streamlined (reduced) model. Model S7. Copasi model for stochastic simulation of streamlined (reduced) model. Model S8. SBML model for stochastic simulation of streamlined (reduced) model. Model S9. SPiM model. Model S10. Versio [file pone.0107148.s001.zip › DatasetS002.txt]

Time_0000	GFP_0001	GFP_0002	GFP_0003	GFP_0004	GFP_0005	GFP_0006	GFP_0007	GFP_0008	GFP_0009	GFP_0010	GFP_0011	GFP_0012	GFP_0013	GFP_0014	GFP_0015	GFP_0016	GFP_0017	GFP_0018	GFP_0019	GFP_0020	GFP_0021	GFP_0022	GFP_0023	GFP_0024	GFP_0025	GFP_0026	GFP_0027	GFP_0028	GFP_0029	GFP_0030	GFP_0031	GFP_0032	GFP_0033	GFP_0034	GFP_0035	GFP_0036	GFP_0037	GFP_0038	GFP_0039	GFP_0040	GFP_0041	GFP_0042	GFP_0043	GFP_0044	GFP_0045	GFP_0046	GFP_0047	GFP_0048	GFP_0049
0	0	0	0	0	0	0	0	0	0	0	0	0	0	0	0	0	0	0	0	0	0	0	0	0	0	0	0	0	0	0	0	0	0	0	0	0	0	0	0	0	0	0	0	0	0	0	0	0	0
0.03	0	0	0	0	0	0	0	0	0	0	0	0	0	0	0	0	0	0	0	0	0	0	0	0	0	0	0	0	0	0	0	0	0	0	0	0	0	0	0	0	0	0	0	0	0	0	0	0	0
0.06	0	0	0	0	0	0	0	0	0	0	0	0	0	0	0	0	0	0	0	0	0	0	0	0	0	0	0	0	0	0	0	0	0	0	0	0	0	0	0	0	0	0	0	0	0	0	0	0	0
0.09	0	0	0	0	0	0	0	0	0	0	0	0	0	0	0	0	0	0	0	0	0	0	0	0	0	0	0	0	0	0	0	0	0	0	0	0	0	0	0	0	0	0	0	0	0	0	0	0	0
0.12	0	0	0	0	0	0	0	0	0	0	0	0	0	0	0	0	0	0	0	0	0	0	0	0	0	0	0	0	0	0	0	0	0	0	0	0	0	0	0	0	0	0	0	0	0	0	0	0	0
0.15	0	0	0	0	0	0	0	0	0	0	0	0	0	0	0	0	0	0	0	0	0	0	0	0	0	0	0	0	0	0	0	0	0	0	0	0	0	0	0	0	0	0	0	0	0	0	0	0	0
0.18	0	0	0	0	0	0	0	0	0	0	0	0	0	0	0	0	0	0	0	0	0	0	0	0	0	0	0	0	0	0	0	0	0	0	0	0	0	0	0	0	0	0	0	0	0	0	0	0	0
0.21	0	0	0	0	0	0	0	0	0	0	0	0	0	0	0	0	0	0	0	0	0	0	0	0	0	0	0	0	0	0	0	0	0	0	0	0	0	0	0	0	0	0	0	0	0	0	0	0	0
0.24	0	0	0	0	0	0	0	0	0	0	0	0	0	0	0	0	0	0	0	0	0	0	0	0	0	0	0	0	0	0	0	0	0	0	0	0	0	0	0	0	0	0	0	0	0	0	0	0	0
0.27	0	0	0	0	0	0	0	0	0	0	0	0	0	0	0	0	0	0	0	0	0	0	0	0	0	0	0	0	0	0	0	0	0	0	0	0	0	0	0	0	0	0	0	0	0	0	0	0	0
0.3	0	0	0	0	0	0	0	0	0	0	0	0	0	0	0	0	0	0	0	0	0	0	0	0	0	0	0	0	0	0	0	0	0	0	0	0	0	0	0	0	0	0	0	0	0	0	0	0	0
0.33	0	0	0	0	0	0	0	0	0	0	0	0	0	0	0	0	0	0	0	0	0	0	0	0	0	0	0	0	0	0	0	0	0	0	0	0	0	0	0	0	0	0	0	0	0	0	0	0	0
0.36	0	0	0	0	0	0	0	0	0	0	0	0	0	0	0	0	0	0	0	0	0	0	0	0	0	0	0	0	0	0	0	0	0	0	0	0	0	0	0	0	0	0	0	0	0	0	0	0	0
0.39	0	0	0	0	0	0	0	0	0	0	0	0	0	0	0	0	0	0	0	0	0	0	0	0	0	0	0	0	0	0	0	0	0	0	0	0	0	0	0	0	0	0	0	0	0	0	0	0	0
0.42	0	0	0	0	0	0	0	0	0	0	0	0	0	0	0	0	0	0	0	0	0	0	0	0	0	0	0	0	0	0	0	0	0	0	0	0	0	0	0	0	0	0	0	0	0	0	0	0	0
0.45	0	0	0	0	0	0	0	0	0	0	0	0	0	0	0	0	0	0	0	0	0	0	0	0	0	0	0	0	0	0	0	0	0	0	0	0	0	0	0	0	0	0	0	0	0	0	0	0	0
0.48	0	0	0	0	0	0	0	0	0	0	0	0	0	0	0	0	0	0	0	0	0	0	0	0	0	0	0	0	0	0	0	0	0	0	0	0	0	0	0	0	0	0	0	0	0	0	0	0	0
0.51	0	0	0	0	0	0	0	0	0	0	0	0	0	0	0	0	0	0	0	0	0	0	0	0	0	0	0	0	0	0	0	0	0	0	0	0	0	0	0	0	0	0	0	0	0	0	0	0	0
0.54	0	0	0	0	0	0	0	0	0	0	0	0	0	0	0	0	0	0	0	0	0	0	0	0	0	0	0	0	0	0	0	0	0	0	0	0	0	0	0	0	0	0	0	0	0	0	0	0	0
0.57	0	0	0	0	0	0	0	0	0	0	0	0	0	0	0	0	0	0	0	0	0	0	0	0	0	0	0	0	0	0	0	0	0	0	0	0	0	0	0	0	0	0	0	0	0	0	0	0	0
0.6	0	0	0	0	0	0	0	0	0	0	0	0	0	0	0	0	0	0	0	0	0	0	0	0	0	0	0	0	0	0	0	0	0	0	0	0	0	0	0	0	0	0	0	0	0	0	0	0	0
0.63	0	0	0	0	0	0	0	0	0	0	0	0	0	0	0	0	0	0	0	0	0	0	0	0	0	0	0	0	0	0	0	0	0	0	0	0	0	0	0	0	0	0	0	0	0	0	0	0	0
0.66	0	0	0	0	0	0	0	0	0	0	0	0	0	0	0	0	0	0	0	0	0	0	0	0	0	0	0	0	0	0	0	0	0	0	0	0	0	0	0	0	0	0	0	0	0	0	0	0	0
0.6899999999999999	0	0	0	0	0	0	0	0	0	0	0	0	0	0	0	0	0	0	0	0	0	0	0	0	0	0	0	0	0	0	0	0	0	0	0	0	0	0	0	0	0	0	0	0	0	0	0	0	0
0.72	0	0	0	0	0	0	0	0	0	0	0	0	0	0	0	0	0	0	0	0	0	0	0	0	0	0	0	0	0	0	0	0	0	0	0	0	0	0	0	0	0	0	0	0	0	0	0	0	0
0.75	0	0	0	0	0	0	0	0	0	0	0	0	0	0	0	0	0	0	0	0	0	0	0	0	0	0	0	0	0	0	0	0	0	0	0	0	0	0	0	0	0	0	0	0	0	0	0	0	0
0.78	0	0	0	0	0	0	0	0	0	0	0	0	0	0	0	0	0	0	0	0	0	0	0	0	0	0	0	0	0	0	0	0	0	0	0	0	0	0	0	0	0	0	0	0	0	0	0	0	0
0.8100000000000001	0	0	0	0	0	0	0	0	0	0	0	0	0	0	0	0	0	0	0	0	0	0	0	0	0	0	0	0	0	0	0	0	0	0	0	0	0	0	0	0	0	0	0	0	0	0	0	0	0
0.84	0	0	0	0	0	0	0	0	0	0	0	0	0	0	0	0	0	0	0	0	0	0	0	0	0	0	0	0	0	0	0	0	0	0	0	0	0	0	0	0	0	0	0	0	0	0	0	0	0
0.87	0	0	0	0	0	0	0	0	0	0	0	0	0	0	0	0	0	0	0	0	0	0	0	0	0	0	0	0	0	0	0	0	0	0	0	0	0	0	0	0	0	0	0	0	0	0	0	0	0
0.9	0	0	0	0	0	0	0	0	0	0	0	0	0	0	0	0	0	0	0	0	0	0	0	0	0	0	0	0	0	0	0	0	0	0	0	0	0	0	0	0	0	0	0	0	0	0	0	0	0
0.93	0	0	0	0	0	0	0	0	0	0	0	0	0	0	0	0	0	0	0	0	0	0	0	0	0	0	0	0	0	0	0	0	0	0	0	0	0	0	0	0	0	0	0	0	0	0	0	0	0
0.96	0	0	0	0	0	0	0	0	0	0	0	0	0	0	0	0	0	0	0	0	0	0	0	0	0	0	0	0	0	0	0	0	0	0	0	0	0	0	0	0	0	0	0	0	0	0	0	0	0
0.99	0	0	0	0	0	0	0	0	0	0	0	0	0	0	0	0	0	0	0	0	0	0	0	0	0	0	0	0	0	0	0	0	0	0	0	0	0	0	0	0	0	0	0	0	0	0	0	0	0
1.02	0	0	0	0	0	0	0	0	0	0	0	0	0	0	0	0	0	0	0	0	0	0	0	0	0	0	0	0	0	0	0	0	0	0	0	0	0	0	0	0	0	0	0	0	0	0	0	0	0
1.05	0	0	0	0	0	0	0	0	0	0	0	0	0	0	0	0	0	0	0	0	0	0	0	0	0	0	0	0	0	0	0	0	0	0	0	0	0	0	0	0	0	0	0	0	0	0	0	0	0
1.08	0	0	0	0	0	0	0	0	0	0	0	0	0	0	0	0	0	0	0	0	0	0	0	0	0	0	0	0	0	0	0	0	0	0	0	0	0	0	0	0	0	0	0	0	0	0	0	0	0
1.11	0	0	0	0	0	0	0	0	0	0	0	0	0	0	0	0	0	0	0	0	0	0	0	0	0	0	0	0	0	0	0	0	0	0	0	0	0	0	0	0	0	0	0	0	0	0	0	0	0
1.14	0	0	0	0	0	0	0	0	0	0	0	0	0	0	0	0	0	0	0	0	0	0	0	0	0	0	0	0	0	0	0	0	0	0	0	0	0	0	0	0	0	0	0	0	0	0	0	0	0
1.17	0	0	0	0	0	0	0	0	0	0	0	0	0	0	0	0	0	0	0	0	0	0	0	0	0	0	0	0	0	0	0	0	0	0	0	0	0	0	0	0	0	0	0	0	0	0	0	0	0
1.2	0	0	0	0	0	0	0	0	0	0	0	0	0	0	0	0	0	0	0	0	0	0	0	0	0	0	0	0	0	0	0	0	0	0	0	0	0	0	0	0	0	0	0	0	0	0	0	0	0
1.23	0	0	0	0	0	0	0	0	0	0	0	0	0	0	0	0	0	0	0	0	0	0	0	0	0	0	0	0	0	0	0	0	0	0	0	0	0	0	0	0	0	0	0	0	0	0	0	0	0
1.26	0	0	0	0	0	0	0	0	0	0	0	0	0	0	0	0	0	0	0	0	0	0	0	0	0	0	0	0	0	0	0	0	0	0	0	0	0	0	0	0	0	0	0	0	0	0	0	0	0
1.29	0	0	0	0	0	0	0	0	0	0	0	0	0	0	0	0	0	0	0	0	0	0	0	0	0	0	0	0	0	0	0	0	0	0	0	0	0	0	0	0	0	0	0	0	0	0	0	0	0
1.32	0	0	0	0	0	0	0	0	0	0	0	0	0	0	0	0	0	0	0	0	0	0	0	0	0	0	0	0	0	0	0	0	0	0	0	0	0	0	0	0	0	0	0	0	0	0	0	0	0
1.35	0	0	0	0	0	0	0	0	0	0	0	0	0	0	0	0	0	0	0	0	0	0	0	0	0	0	0	0	0	0	0	0	0	0	0	0	0	0	0	0	0	0	0	0	0	0	0	0	0
1.38	0	0	0	0	0	0	0	0	0	0	0	0	0	0	0	0	0	0	0	0	0	0	0	0	0	0	0	0	0	0	0	0	0	0	0	0	0	0	0	0	0	0	0	0	0	0	0	0	0
1.41	0	0	0	0	0	0	0	0	0	0	0	0	0	0	0	0	0	0	0	0	0	0	0	0	0	0	0	0	0	0	0	0	0	0	0	0	0	0	0	0	0	0	0	0	0	0	0	0	0
1.44	0	0	0	0	0	0	0	0	0	0	0	0	0	0	0	0	28	0	0	0	0	0	0	0	0	0	0	0	0	0	0	0	0	0	0	0	0	0	0	0	0	0	0	0	0	0	0	0	0
1.47	0	0	0	0	0	0	0	0	0	0	0	0	0	0	0	0	290	0	0	0	0	0	0	1	0	0	0	0	0	0	0	0	0	0	0	0	0	0	0	0	0	0	0	0	0	0	0	0	0
1.5	0	0	0	0	0	0	0	0	0	0	0	0	0	0	0	0	760	0	0	0	0	0	0	162	0	0	0	0	0	0	0	0	0	0	0	0	0	0	0	0	0	0	0	0	0	0	0	0	0
1.53	0	0	0	0	0	0	0	0	0	0	0	0	0	0	0	0	1463	0	0	0	0	0	0	522	0	0	0	0	0	0	0	0	0	0	0	0	0	0	0	0	0	0	0	0	0	0	0	0	0
1.56	0	0	46	0	0	0	0	0	0	0	0	0	0	0	0	0	2272	0	0	0	0	0	0	1074	0	0	0	0	0	0	0	0	0	0	0	0	0	0	0	0	0	0	0	0	0	0	0	0	0
1.59	0	0	359	0	0	0	0	0	0	0	0	0	0	0	0	0	3290	0	0	0	0	0	0	1887	0	0	0	0	0	0	0	0	0	0	0	0	0	0	0	0	0	0	0	0	0	0	0	0	0
1.62	0	0	905	0	0	0	0	0	0	0	0	0	0	0	0	0	4362	0	0	0	0	0	0	2830	0	0	0	0	0	0	0	0	0	0	0	0	0	0	0	0	0	0	0	0	0	0	0	0	0
1.65	0	0	1627	0	0	0	0	0	0	0	0	0	0	0	0	0	5565	0	0	0	0	0	0	3863	0	0	0	0	0	0	0	0	0	0	0	0	0	0	0	0	0	0	0	0	0	0	0	0	0
1.68	0	0	2532	0	0	0	0	0	0	0	0	0	0	0	0	0	6870	0	0	0	0	0	0	4960	0	0	0	0	0	0	0	0	0	0	0	0	0	0	0	0	0	0	0	0	0	0	0	0	0
1.71	0	0	3487	0	0	0	0	0	0	0	0	0	0	0	0	0	8215	0	0	0	0	0	0	6196	0	0	0	0	0	0	0	0	0	0	0	0	0	0	0	0	0	0	0	0	0	0	0	0	0
1.74	0	0	4639	0	0	0	0	0	0	0	0	0	0	0	0	0	9649	0	0	0	0	0	0	7509	0	0	0	0	0	0	0	0	0	0	0	0	0	0	0	0	0	0	0	0	0	0	0	0	0
1.77	0	0	5835	0	0	0	0	0	0	0	177	0	0	0	0	0	11106	0	0	0	0	0	0	8873	0	0	0	0	0	0	0	0	0	0	0	0	0	0	0	0	0	0	0	0	0	0	0	0	0
1.8	0	0	7153	0	0	0	0	0	0	0	1090	0	0	0	0	0	12594	0	0	0	0	0	0	10341	0	0	0	0	0	0	0	0	0	0	0	0	0	0	0	0	0	88	0	0	0	0	0	0	0
1.83	0	0	8545	0	0	0	0	0	0	0	2752	0	0	0	0	0	14067	0	0	0	0	0	0	11790	0	0	0	0	0	0	0	0	0	0	0	0	0	0	0	0	0	637	0	0	0	0	0	0	0
1.86	0	0	10004	0	0	0	0	0	0	0	4892	0	0	0	0	0	15607	0	0	0	0	0	0	13269	0	0	0	0	0	0	0	0	0	0	0	0	0	0	0	0	0	1641	0	0	0	0	0	0	0
1.89	0	0	11513	0	0	0	0	0	0	0	7416	0	0	0	0	0	17252	0	0	0	0	0	0	14805	0	0	0	0	0	0	0	0	0	0	0	0	0	0	0	0	0	3011	0	0	0	0	0	0	0
1.92	0	0	13028	0	0	0	0	0	0	0	10375	0	0	0	0	0	18792	0	0	0	0	0	0	16367	0	0	0	0	0	0	0	0	0	0	0	0	0	0	0	0	0	4725	0	0	0	0	0	0	0
1.95	0	0	14573	0	0	0	0	0	0	0	13675	0	0	0	0	0	20463	0	0	0	0	0	0	17948	0	0	0	0	0	0	0	0	0	0	0	0	0	0	0	0	0	6769	0	0	0	0	0	0	0
1.98	0	0	16141	0	0	0	0	0	0	0	17334	0	0	0	0	0	22090	0	0	0	0	0	0	19523	0	0	0	0	0	0	0	0	0	0	0	0	0	0	0	0	0	8973	0	0	0	0	0	0	0
2.01	0	0	17709	0	0	0	0	0	0	0	21187	0	0	0	0	0	23686	0	0	0	0	0	0	21010	0	0	0	0	0	0	0	0	0	7	0	0	0	0	0	0	0	11419	0	0	0	0	0	0	0
2.04	0	0	19226	0	0	0	0	0	0	0	25228	0	0	0	0	0	25218	0	0	0	0	0	0	22613	0	0	0	0	0	0	0	0	0	225	0	0	0	0	0	0	0	13982	0	0	0	0	0	0	0
2.07	0	0	20883	0	0	0	0	0	0	0	29358	0	0	0	0	0	26822	0	0	0	0	0	0	24223	0	0	0	0	0	0	0	0	0	654	0	0	0	0	0	0	0	16774	0	0	0	0	0	0	0
2.1	0	0	22549	0	0	0	0	0	0	0	33669	0	0	0	0	0	28400	0	0	0	0	0	0	25791	0	0	0	0	0	0	0	0	0	1300	0	0	0	0	0	0	0	19588	0	0	0	0	0	0	0
2.13	0	0	24231	0	0	0	0	0	0	0	38185	0	0	0	0	0	30086	0	0	0	0	0	0	27429	0	0	0	0	0	0	0	0	0	2114	0	0	0	0	0	0	0	22560	0	0	0	0	0	0	0
2.16	0	0	25845	0	0	0	0	0	0	0	42711	0	0	0	0	0	31643	0	0	0	0	0	0	28970	0	0	0	0	0	0	0	0	0	3065	0	0	0	0	0	0	0	25647	0	0	0	0	0	0	0
2.19	0	0	27472	0	0	0	0	0	0	0	47398	0	0	0	0	0	33293	0	0	0	0	0	0	30513	0	0	0	0	0	0	0	0	0	4130	0	0	0	0	0	0	0	28742	0	0	0	0	0	0	0
2.22	0	0	29070	0	0	0	0	0	0	0	52247	0	0	0	0	0	34862	0	0	0	0	0	0	32157	0	0	0	0	0	0	0	0	0	5267	0	0	0	0	0	0	0	31856	0	0	0	0	0	0	0
2.25	0	0	30710	0	0	0	0	0	0	0	56978	0	0	0	0	0	36437	0	0	0	0	0	0	33798	0	0	0	0	0	0	0	0	0	6518	0	0	0	0	0	0	0	34905	0	0	0	0	0	0	0
2.28	0	0	32368	0	0	0	0	0	0	0	61776	0	0	0	0	0	38096	0	0	0	0	0	0	35411	0	0	0	0	0	0	0	0	0	7883	0	0	0	0	0	0	0	38180	0	0	0	120	0	0	0
2.31	0	0	33965	0	0	0	0	0	0	0	66557	0	0	0	0	0	39684	0	0	0	0	0	0	37091	0	0	0	0	0	0	0	0	0	9575	0	0	0	0	0	0	0	41429	397	0	0	725	0	0	0
2.34	0	0	35589	0	0	0	0	0	0	0	71502	0	0	0	0	0	41244	0	0	0	0	0	0	38736	0	0	0	0	0	0	0	0	0	11861	0	0	0	0	0	0	0	44792	1545	0	0	1742	0	0	0
2.37	0	0	37324	0	0	0	0	0	0	0	76357	0	0	0	0	0	42783	0	0	0	0	0	0	40394	0	0	0	0	0	0	0	0	0	14605	0	0	0	0	0	0	0	47974	3288	0	0	3144	0	0	0
2.4	0	0	38936	0	0	0	0	0	0	0	81102	0	0	0	0	0	44348	0	0	0	0	0	0	41992	0	0	0	0	0	0	0	0	0	17620	0	0	0	0	0	0	0	51284	5599	0	0	4915	0	0	0
2.43	0	0	40521	0	0	0	0	0	0	0	85965	0	0	0	0	0	45895	0	0	0	0	0	0	43640	0	0	0	0	0	0	0	0	0	20942	0	65	0	0	0	0	0	54626	8427	0	0	6954	0	0	0
2.46	0	0	42189	0	0	0	0	0	0	0	90891	0	0	0	0	0	47485	0	0	0	0	0	0	45254	0	0	0	0	0	0	0	0	0	24488	0	396	0	0	0	0	0	57929	11504	0	0	9183	0	0	0
2.49	0	0	43848	0	0	0	0	0	0	0	95778	0	0	0	0	0	49042	0	0	0	0	0	0	46919	0	0	0	0	0	0	0	0	0	28406	0	896	0	0	0	0	0	61220	14868	0	0	11624	0	0	0
2.52	0	0	45469	0	0	0	0	0	0	0	100509	0	0	0	0	0	50593	0	0	0	0	0	0	48481	0	0	0	0	0	0	0	0	0	32390	0	1642	0	0	0	0	0	64530	18628	0	0	14142	0	0	0
2.55	0	0	47069	0	0	0	0	0	0	0	105472	0	0	0	0	0	52089	0	0	0	0	0	0	50110	0	0	0	0	0	0	0	0	0	36556	0	2497	0	0	0	0	0	67766	22535	0	0	16878	0	0	0
2.58	0	0	48665	0	0	0	0	0	0	0	110302	0	0	0	0	0	53548	0	0	0	0	0	0	51667	0	0	0	0	0	0	0	0	0	40959	0	3500	0	0	0	0	0	71088	26700	0	0	19698	0	0	0
2.61	0	0	50235	0	0	0	0	0	0	0	115126	0	0	0	0	0	55062	0	0	0	0	0	0	53215	0	0	0	0	0	0	0	0	0	45386	0	4626	0	0	0	0	0	74487	31035	0	0	22613	0	0	0
2.64	0	0	51858	0	0	0	0	0	0	0	119921	0	0	0	0	0	56568	0	0	0	0	0	0	54778	0	0	0	0	0	0	0	0	0	49820	0	5803	0	0	0	0	0	77564	35453	0	0	25688	0	0	0
2.67	0	0	53474	0	0	0	0	0	0	0	124843	0	0	0	0	0	58013	0	0	0	0	0	0	56423	0	0	0	0	0	0	0	0	0	54498	0	7117	0	0	0	0	0	80710	40008	0	0	28741	0	0	0
2.7	0	0	55088	0	0	0	0	0	0	0	129630	0	0	0	0	0	59523	0	0	0	0	0	0	57999	0	0	0	0	0	0	0	0	0	59019	0	8397	0	0	0	0	0	83809	44544	0	0	31836	0	0	0
2.73	0	0	56649	0	0	0	0	0	0	0	134323	0	0	0	0	0	61048	0	0	0	0	0	0	59560	0	0	0	0	0	0	0	0	0	63784	0	9782	0	0	0	0	0	87054	49076	0	0	35060	0	0	0
2.76	0	0	58176	0	0	0	0	0	0	0	139092	0	0	0	0	0	62576	0	0	0	0	0	18	61092	0	0	0	0	0	0	0	0	0	68437	0	11200	0	0	0	0	0	90352	53764	0	0	38227	0	0	0
2.79	0	0	59739	0	0	0	0	0	0	0	143810	0	0	0	0	0	64038	0	0	0	0	0	251	62655	0	0	0	0	0	0	0	0	0	73247	0	12695	0	0	0	0	0	93468	58529	0	0	41544	0	0	0
2.82	0	0	61295	0	0	0	0	0	0	0	148486	0	0	0	0	0	65465	0	0	0	0	0	685	64172	0	0	0	0	0	0	0	0	0	78055	0	14182	0	0	0	0	0	96573	63387	0	0	44729	0	0	0
2.85	0	0	62771	0	0	0	0	0	0	0	153187	0	0	0	0	0	66935	0	0	0	0	0	1329	65799	0	0	0	0	0	0	0	0	0	82945	0	15645	0	0	0	0	0	99732	68293	0	0	47964	0	0	0
2.88	0	0	64337	0	0	0	0	0	0	0	157949	0	0	0	0	0	68385	0	0	0	0	0	2134	67348	0	0	0	0	0	0	0	0	0	87639	0	17204	0	0	0	0	0	102926	72955	0	0	51111	0	0	0
2.91	0	0	65921	0	0	0	0	0	0	0	162523	0	0	0	0	0	69868	0	0	0	0	0	3138	68919	0	0	0	0	0	0	0	0	0	92416	0	18762	0	0	0	0	0	106140	77808	0	0	54361	0	0	0
2.94	0	0	67512	0	0	0	0	0	0	0	167136	0	0	0	0	0	71351	0	0	0	0	0	4197	70506	0	0	0	0	0	0	0	0	0	97142	0	20316	0	0	0	0	0	109201	82724	0	469	57557	0	0	0
2.97	0	0	69096	0	0	0	0	0	0	0	171793	0	0	0	0	0	72791	0	0	0	0	0	5404	72086	0	0	0	0	0	0	0	0	0	102017	0	21942	0	0	0	0	0	112318	87614	0	1662	60852	0	0	0
3	0	0	70591	0	0	0	0	0	0	0	176486	0	0	0	0	0	74290	0	0	0	0	0	6687	73549	0	0	0	0	0	0	0	0	0	106884	0	23445	0	0	0	0	0	115416	92376	0	3489	64133	0	0	0
3.03	0	0	72153	0	0	0	0	0	0	0	181188	0	0	0	0	0	75720	0	0	0	0	0	8025	75060	0	0	0	0	0	0	0	0	0	111709	0	25103	0	0	0	0	0	118459	97358	0	5968	67318	0	0	0
3.06	0	0	73670	0	0	0	0	0	0	0	185801	0	0	0	0	0	77162	0	0	0	0	0	9394	76562	0	0	0	0	0	0	0	0	0	116581	0	26709	0	0	0	0	0	121487	102177	0	8699	70580	0	0	0
3.09	0	0	75189	0	0	0	0	0	0	0	190187	0	0	0	0	0	78599	0	0	0	0	0	10868	78281	0	0	0	0	0	0	0	0	0	121377	0	28202	0	0	0	0	0	124515	107040	0	11809	73846	0	0	0
3.12	0	0	76707	0	0	0	0	0	0	0	194717	0	0	0	0	0	80038	0	0	0	0	0	12264	81015	0	0	0	0	0	0	0	0	0	126113	0	29767	0	0	0	0	0	127547	111928	0	15300	77126	0	0	0
3.15	0	0	78251	0	0	0	0	0	0	0	199260	0	0	0	0	0	81460	0	0	0	0	0	13780	84587	0	0	0	0	0	0	0	0	0	130940	0	31325	0	0	0	0	0	130529	116696	0	18967	80276	0	0	0
3.18	0	0	79770	0	0	0	0	0	0	0	203832	0	0	0	0	0	82956	0	0	0	0	0	15382	88873	0	0	0	0	0	0	0	0	0	135700	0	32957	0	0	0	0	0	133502	121500	0	23005	83539	0	0	0
3.21	0	0	81314	0	0	0	0	0	0	0	208483	0	0	0	0	0	84375	0	0	0	0	0	16948	93685	0	0	0	0	0	0	0	0	0	140523	0	34588	0	0	0	0	0	136584	126226	0	27072	86641	0	0	0
3.24	0	0	82829	0	0	0	0	0	0	0	213024	0	0	0	0	0	85751	0	0	0	0	0	18562	99164	0	0	0	0	0	0	0	0	0	145210	0	36235	0	0	0	0	0	139520	131152	0	31355	89931	0	0	0
3.27	0	0	84363	0	0	0	0	0	0	0	217550	0	0	0	0	0	87140	0	0	0	0	0	20167	104929	0	0	0	0	0	0	0	0	0	149968	0	37873	0	0	0	0	0	142560	135959	0	35955	93221	0	0	0
3.3	0	0	85832	0	0	0	0	0	0	0	222124	0	0	0	0	0	88518	0	0	0	0	0	21744	111245	0	0	0	0	0	0	0	0	0	154644	0	39418	0	0	0	0	0	145428	140769	0	40722	96493	0	0	0
3.33	0	0	87333	0	0	0	0	0	0	0	226632	0	0	0	0	0	89929	0	0	0	0	0	23358	118001	0	0	0	0	0	0	0	0	0	159404	0	40967	0	0	0	0	0	148246	145563	0	45882	99661	0	0	0
3.36	0	0	88767	0	0	0	0	0	0	0	230902	0	0	0	0	0	91342	0	0	0	0	0	24935	124903	0	0	0	0	0	0	0	0	0	164157	0	42487	0	0	0	0	0	151141	150206	0	51423	102788	0	0	0
3.39	0	0	90244	0	0	0	0	0	0	0	235319	0	0	0	0	0	92719	0	0	0	0	0	26495	131931	0	0	0	0	0	0	0	0	0	168975	0	44077	0	0	0	0	0	154248	154969	0	56976	105943	0	0	0
3.42	0	0	91763	0	0	0	0	0	0	0	239716	0	0	0	0	0	94180	0	0	0	0	0	28122	139197	0	0	0	0	0	0	0	0	0	173746	0	45693	0	0	0	0	0	157252	159692	0	62708	109113	0	0	0
3.45	0	0	93209	0	0	0	0	0	0	0	244112	0	0	0	0	0	95552	0	0	0	0	0	29774	146563	0	0	0	0	0	0	0	0	0	178323	0	47284	0	0	0	0	0	160172	164316	0	68672	112226	0	0	0
3.48	0	0	94682	0	0	0	0	0	0	0	248420	0	0	0	0	0	96956	0	0	0	0	0	31344	154060	0	0	0	0	0	0	0	0	0	182890	0	48845	0	0	0	0	0	163052	168985	0	74687	115383	0	0	0
3.51	0	0	96186	0	0	0	0	0	0	0	252693	0	0	0	0	0	98283	0	0	0	0	0	32970	161689	0	0	0	0	0	0	0	0	0	187415	0	50445	0	0	0	0	0	165901	173679	0	80659	118436	0	0	0
3.54	0	0	97618	0	0	0	0	0	0	0	257069	0	0	0	0	0	99642	0	0	0	0	0	34564	169328	0	0	0	0	0	0	0	0	0	192009	0	51988	0	0	0	0	0	168736	178361	0	86792	121565	0	0	0
3.57	0	0	99074	0	0	0	0	0	0	0	261468	0	0	0	0	0	101016	0	0	0	0	0	36204	177091	0	0	0	0	0	0	0	0	0	196539	0	53542	0	0	0	0	0	171583	182938	0	93066	124661	0	0	0
3.6	0	0	100566	0	0	0	0	0	0	0	265738	0	0	0	0	0	102456	0	0	0	0	0	37815	184828	0	0	0	0	0	0	0	0	0	201164	0	55054	0	0	0	0	0	174448	187523	0	99372	127718	0	0	0
3.63	0	0	101991	0	0	0	0	0	0	0	269991	0	0	0	0	0	103799	0	0	0	0	0	39392	192683	0	0	0	0	0	0	0	0	0	205715	0	56625	0	0	0	0	0	177264	192116	0	105607	130757	0	0	0
3.66	0	0	103459	0	0	0	0	0	0	0	274038	0	0	0	0	0	105142	0	0	0	0	0	41022	200589	0	0	0	0	0	0	0	0	0	210276	0	58117	0	0	0	0	0	180038	196671	0	112063	133702	0	0	0
3.69	0	0	104938	0	0	0	0	0	0	0	278326	0	0	0	0	0	106521	0	0	0	0	0	42618	208409	0	0	0	0	0	0	0	0	0	214817	0	59597	0	0	0	0	0	182839	201388	0	118477	136626	0	0	0
3.72	0	0	106405	0	0	0	0	0	0	0	282576	0	0	0	0	0	107874	0	0	0	0	0	44228	216396	0	0	0	0	0	0	0	0	0	219370	0	61129	0	0	0	0	0	185735	206018	0	124890	139654	0	0	0
3.75	0	0	107815	0	0	0	0	0	0	0	286793	0	0	0	0	0	109194	0	0	0	0	0	45912	224237	0	0	0	0	0	0	0	0	0	223925	0	62683	0	0	0	0	0	188559	210668	0	131275	142543	0	0	0
3.78	0	0	109245	0	0	0	0	0	0	0	291059	0	0	0	0	0	110575	0	0	0	0	0	47492	231984	0	0	0	0	0	0	0	0	0	228400	0	64143	0	0	0	0	0	191415	215106	0	137579	145645	0	0	0
3.81	0	0	110750	0	0	0	0	0	0	0	295060	0	0	0	0	0	111951	0	0	0	0	0	49099	239836	0	0	0	0	0	0	0	0	0	232774	0	65702	0	0	0	0	0	194225	219442	0	144031	148572	0	0	0
3.84	0	0	112208	0	0	0	0	0	0	0	299345	0	0	0	0	0	113243	0	0	0	0	0	50669	247865	0	0	0	0	0	0	0	0	0	237189	0	67211	0	0	0	0	0	197000	224036	0	150368	151410	0	0	0
3.87	0	0	113605	0	0	0	0	0	0	0	303438	0	0	0	0	0	114576	0	0	0	0	0	52293	255735	0	0	0	0	0	0	0	0	0	241702	0	68706	0	0	0	0	0	199736	228522	0	156795	154374	0	0	0
3.9	0	0	115087	0	0	0	0	0	0	0	307458	0	0	0	0	0	115936	0	0	0	0	0	53853	263503	0	0	0	0	0	0	0	0	0	246075	0	70217	0	0	0	0	0	202555	232956	0	163096	157355	0	0	0
3.93	0	0	116443	0	0	0	0	0	0	0	311652	0	0	0	0	0	117310	0	0	0	0	0	55402	271319	0	0	0	0	0	0	0	0	0	250540	0	71668	0	0	0	0	0	205280	237376	0	169464	160277	0	0	0
3.96	0	0	117860	0	0	0	0	0	0	0	315743	0	0	0	0	0	118651	0	0	0	0	0	56988	279120	0	0	0	0	0	0	0	0	0	254727	0	73136	0	0	0	0	0	207991	241797	0	175833	163192	0	0	0
3.99	0	0	119290	0	0	0	0	0	0	0	319778	0	0	0	0	0	119941	0	0	0	0	0	58576	287050	0	0	0	0	0	0	0	0	0	259051	0	74611	0	0	0	0	0	210773	246221	0	182329	166142	0	0	0
4.02	0	0	120595	0	0	0	0	0	0	0	323821	0	0	0	0	0	121182	0	0	0	0	0	60190	294805	0	0	0	0	0	0	0	0	0	263391	0	76052	0	0	0	0	0	213523	250642	0	188646	169066	0	0	0
4.05	0	0	121957	0	0	0	0	0	0	0	327925	0	0	0	0	0	122442	0	0	0	0	0	61728	302471	0	0	0	0	0	0	0	0	0	267601	0	77515	0	0	0	0	0	216131	255005	0	194925	172128	0	0	0
4.08	0	0	123263	0	0	0	0	0	0	0	332027	0	0	0	0	0	123755	0	0	0	0	0	63322	310244	0	0	0	0	0	0	0	0	0	271891	0	78993	0	0	0	0	0	218811	259373	0	201154	175017	0	0	0
4.11	0	0	124539	0	0	0	0	0	0	0	336212	0	0	0	0	0	125068	0	0	0	0	0	64808	318028	0	0	0	0	0	0	0	0	0	276183	0	80424	0	0	0	0	0	221472	263871	0	207373	177808	0	0	184
4.14	0	0	125823	0	0	0	0	0	0	0	340276	0	0	0	0	0	126315	0	0	0	0	0	66362	325578	0	0	0	0	0	0	0	0	0	280543	0	81985	0	0	0	0	0	224182	268231	0	213729	180761	0	0	866
4.17	0	0	127216	0	0	0	0	0	0	0	344355	0	0	0	0	0	127608	0	0	0	0	0	67907	333190	0	0	0	0	0	0	0	0	0	284770	0	83416	0	0	0	0	0	226809	272503	0	220048	183705	0	0	2041
4.2	0	0	128591	0	0	0	0	0	0	0	348333	0	0	0	0	0	128875	0	0	0	0	0	69466	340934	0	0	0	0	0	0	0	0	0	289061	0	84904	0	0	0	0	0	229504	276834	0	226114	186502	0	0	3559
4.23	0	0	129920	0	0	0	0	0	0	4	352205	0	0	0	0	0	130095	0	0	0	0	0	70988	348396	0	0	0	0	0	0	0	0	0	293376	0	86397	0	0	0	0	0	232170	281280	0	232141	189354	0	0	5410
4.26	0	0	131297	0	0	0	0	0	0	219	356191	0	0	0	0	0	131402	0	0	0	0	0	72502	355981	0	0	0	0	0	0	0	0	0	297600	0	87850	0	0	0	0	0	234911	285505	0	238171	192215	0	0	7338
4.29	0	0	132558	0	0	0	0	0	0	646	360233	0	0	0	0	0	132661	0	0	0	0	0	74041	363627	0	0	0	0	0	0	0	0	0	301868	0	89309	0	0	0	0	0	237594	289629	0	244355	195115	0	0	9622
4.32	0	0	133899	0	0	0	0	0	0	1327	364119	0	0	0	0	0	133931	0	0	100	0	0	75588	371119	0	0	0	0	0	0	0	0	0	306032	0	90825	0	0	0	0	0	240149	293667	0	250701	197888	0	0	12139
4.35	0	0	135200	0	0	0	0	0	0	2137	367971	0	0	0	0	0	135238	0	0	915	0	0	77063	378627	0	0	0	0	0	0	0	0	0	310284	0	92289	0	0	0	0	0	242737	297872	0	256761	200688	0	0	14740
4.38	0	0	136522	0	0	0	0	0	0	3057	371874	0	0	0	0	0	136523	0	0	2396	0	0	78566	386131	0	0	0	0	0	0	0	0	0	314451	0	93712	0	0	0	0	0	245294	302211	0	262881	203499	0	0	17489
4.41	0	0	137833	0	0	0	0	0	0	4165	375712	0	0	0	0	0	137796	0	0	4551	0	0	80128	393498	0	0	0	0	0	0	0	0	0	318617	0	95089	0	0	0	0	0	247917	306274	0	268902	206309	0	0	20310
4.44	0	0	139027	0	0	0	0	0	0	5314	379516	0	0	0	0	0	139045	0	0	7184	0	0	81698	400880	0	0	0	0	0	0	0	0	0	322606	0	96532	0	0	0	0	0	250559	310373	0	275069	209113	0	0	23248
4.47	0	0	140323	0	0	0	0	0	0	6624	383270	0	0	0	0	0	140342	0	0	10219	0	0	83184	408238	0	0	0	0	0	0	0	0	0	326725	0	97919	0	0	0	0	0	253147	314525	0	281047	211857	0	0	26243
4.5	0	0	141594	0	0	0	0	0	0	7868	386936	0	0	0	0	0	141530	0	0	13504	0	0	84782	415538	0	0	0	0	0	0	0	0	0	330769	0	99338	0	0	0	0	0	255769	318729	0	287077	214668	0	0	29346
4.53	0	0	142837	0	0	0	0	0	0	9298	390683	0	0	0	0	0	142760	0	0	17016	0	0	86225	422890	0	0	0	0	0	0	0	0	0	334904	0	100686	0	0	0	0	0	258393	322882	0	293023	217429	0	0	32423
4.56	0	0	144035	0	0	0	0	0	0	10730	394397	0	0	0	0	0	144004	0	0	20778	0	0	87701	430085	0	0	0	0	0	0	0	0	0	339005	0	102054	0	0	0	0	0	260857	326877	0	298861	220202	0	0	35562
4.59	0	0	145312	0	0	0	0	0	0	12164	398250	0	0	0	0	0	145238	0	0	24866	0	0	89129	437356	0	0	0	0	0	0	0	0	0	342994	0	103395	0	0	0	0	0	263436	330928	0	304795	223052	0	0	38754
4.62	0	0	146491	0	0	0	0	0	0	13727	401885	0	0	0	0	0	146415	0	0	29050	0	0	90624	444421	0	0	0	0	0	0	0	0	0	347014	0	104867	0	0	0	0	0	265965	335003	0	310557	225726	0	0	42062
4.65	0	0	147660	0	0	0	0	0	0	15295	405462	0	0	0	0	0	147617	0	0	33441	0	0	92071	451579	0	0	0	0	0	0	0	0	0	351031	0	106253	0	0	0	0	0	268547	339228	0	316245	228420	0	0	45241
4.68	0	0	148933	0	0	0	0	0	0	16774	409142	0	0	0	0	0	148768	0	0	37857	0	0	93531	458720	0	0	0	0	0	0	0	0	0	355040	0	107713	0	0	0	0	0	271014	343305	0	322188	231100	0	0	48500
4.71	0	0	150220	0	0	0	0	0	0	18429	412821	0	0	0	0	0	150072	0	0	42520	0	0	95028	465809	0	0	0	0	0	0	0	0	0	359094	0	109133	0	0	0	0	0	273484	347318	0	327967	233806	0	0	51715
4.74	0	0	151497	0	0	0	0	0	0	20023	416444	0	0	0	0	0	151387	0	0	47204	0	0	96509	472852	0	0	0	0	0	0	0	0	0	363112	0	110434	0	0	0	0	0	275986	351435	0	333791	236420	0	0	54952
4.77	0	0	152712	0	0	0	0	0	0	21672	420152	0	0	0	0	0	152514	0	0	52008	0	0	97977	479864	0	0	0	0	0	0	0	0	0	367025	0	111801	0	0	0	0	0	278507	355415	0	339572	239004	0	0	58185
4.8	0	0	153959	0	0	0	0	0	0	23263	423781	0	0	0	0	0	153712	0	0	56733	0	0	99387	487159	0	0	0	0	0	0	0	0	0	371029	0	113117	0	0	0	0	0	281027	359480	0	345489	241613	0	0	61453
4.83	0	0	155202	0	0	0	0	0	0	24859	427243	0	0	0	0	0	154838	0	0	61414	0	0	100862	494033	0	0	0	0	0	0	0	0	0	375117	0	114470	0	0	0	0	0	283420	363477	0	351104	244352	0	0	64704
4.86	0	0	156439	0	0	0	0	0	0	26467	430889	0	0	0	0	0	156029	0	0	66138	0	0	102267	500876	0	0	0	0	0	0	0	0	0	379055	0	115865	0	0	0	0	0	285909	367358	0	356885	247024	0	0	67966
4.89	0	0	157642	0	0	0	0	0	0	28033	434463	0	0	0	0	0	157466	0	0	71047	0	0	103710	507937	0	0	0	0	0	0	0	0	0	382978	0	117241	0	0	0	0	0	288464	371313	0	362568	249785	0	0	71244
4.92	0	0	158855	0	0	0	0	0	0	29761	437906	0	0	0	0	0	159119	0	0	75990	0	0	105172	514816	0	0	0	0	0	0	0	0	0	387061	0	118596	0	0	0	0	0	290945	375310	0	368211	252463	0	0	74554
4.95	0	0	160069	0	0	0	0	0	0	31423	441626	0	0	0	0	0	160952	0	0	80757	0	0	106598	521780	0	0	0	0	0	0	0	0	0	390802	0	119924	0	0	0	0	0	293335	379252	0	373778	255167	0	0	77759
4.98	0	0	161258	0	0	0	0	0	0	33085	445142	0	0	0	0	0	162838	0	0	85738	0	0	107985	528754	0	0	0	0	0	0	0	0	0	394439	0	121208	0	0	0	0	0	295632	383084	0	379466	257892	0	0	80978
5.01	0	0	162430	0	0	0	0	0	0	34643	448608	0	0	0	0	0	165017	0	0	90672	0	0	109373	535547	0	0	0	0	0	0	0	0	0	398288	0	122566	0	0	0	0	0	298050	386966	0	385081	260523	0	0	84179
5.04	0	0	163647	0	0	0	0	0	0	36237	452161	0	0	0	0	0	167169	0	0	95523	0	0	110749	542238	0	0	0	0	0	0	0	0	0	402182	0	123922	0	0	0	0	0	300494	390907	0	390675	263131	0	0	87511
5.07	0	0	164825	0	0	0	0	0	0	37842	455761	0	0	0	0	0	169542	0	0	100419	0	0	112178	548977	0	0	0	0	0	0	0	0	0	406059	0	125235	0	0	0	0	0	302904	394771	0	396305	265678	0	0	90726
5.1	0	0	166109	0	0	0	0	0	0	39445	459273	0	0	0	0	0	171970	0	0	105409	0	0	113544	555677	0	0	0	0	0	0	0	0	0	409850	0	126466	0	0	0	0	0	305161	398552	0	401892	268266	0	0	94077
5.13	0	0	167296	0	0	0	0	0	0	41083	462721	0	0	0	0	0	174406	0	0	110340	0	0	114896	562316	0	0	0	0	0	0	0	0	0	413642	0	127796	0	0	0	0	0	307454	402469	0	407505	270804	0	0	97328
5.16	0	27	168445	0	0	0	0	0	0	42655	466044	0	0	0	0	0	177049	0	0	115222	0	0	116330	569009	0	0	0	0	0	0	0	0	0	417442	0	129105	0	0	0	0	0	309776	406218	0	413047	273261	0	0	100584
5.19	0	283	169570	0	0	0	0	0	0	44285	469544	0	0	0	0	0	179590	0	0	120109	0	0	117689	575757	0	0	0	0	0	0	0	0	0	421296	0	130363	0	0	0	0	0	312042	409942	0	418579	275775	0	0	103744
5.22	0	788	170678	0	0	0	0	0	0	45822	472820	0	0	0	0	0	182234	0	0	125093	0	0	118993	582585	0	0	0	0	0	0	0	0	0	425091	0	131679	0	0	0	0	0	314338	413662	0	424036	278231	0	0	106940
5.25	0	1417	171892	0	0	0	0	0	0	47414	476152	0	0	0	0	0	184748	0	0	129945	0	0	120359	589380	0	0	0	0	0	0	0	0	0	428818	0	132937	0	0	0	0	0	316660	417448	0	429586	280794	0	0	110091
5.28	0	2337	173049	0	0	0	0	0	0	49021	479441	0	0	0	0	0	187384	0	0	134717	0	0	121719	595925	0	0	0	0	0	0	0	0	0	432551	0	134156	0	0	0	0	0	319012	421287	0	434980	283291	0	0	113149
5.31	0	3381	174252	0	0	0	0	0	0	50613	482847	0	0	0	0	0	190035	0	0	139541	0	0	123075	602521	0	0	0	0	0	0	0	0	0	436233	0	135500	0	0	0	0	0	321312	425100	0	440344	285863	0	0	116353
5.34	0	4414	175357	0	0	0	0	0	0	52138	486197	0	0	0	0	0	192807	0	0	144324	0	0	124463	609059	0	0	0	0	0	0	0	0	0	439953	0	136856	0	0	0	0	0	323541	428900	0	445620	288393	0	0	119475
5.37	0	5639	176513	0	0	0	0	0	0	53747	489491	0	0	0	0	0	195598	0	0	149198	0	0	125904	615390	0	0	0	0	0	0	0	0	0	443525	0	138072	0	0	0	0	0	325811	432554	0	450775	290958	0	0	122662
5.4	0	6940	177632	0	0	0	0	0	0	55366	492784	0	0	0	0	0	198322	0	0	153986	0	0	127272	622001	0	0	0	0	0	0	0	0	0	447257	0	139379	0	0	0	0	0	328059	436183	0	456126	293519	0	0	125749
5.43	0	8271	178705	0	0	0	0	0	0	56938	496132	0	0	0	0	0	201051	0	0	158546	0	0	128519	628382	0	0	0	0	0	0	0	0	0	450873	0	140613	0	0	0	0	0	330336	439981	0	461447	295926	0	0	128882
5.46	0	9679	179815	0	0	0	0	0	0	58612	499497	0	0	0	0	0	203818	0	0	163233	0	0	129869	634726	0	0	0	0	0	0	0	0	0	454483	0	141820	0	0	0	0	0	332565	443623	0	466668	298442	0	0	132004
5.49	0	11189	180927	0	0	0	0	0	0	60212	502727	0	0	0	0	0	206413	0	0	167916	0	0	131141	641208	0	0	0	0	0	0	0	0	0	458042	0	143095	0	0	0	0	0	334970	447246	0	472030	300971	0	0	135119
5.52	0	12753	182033	0	0	0	0	0	0	61701	505850	0	0	0	0	0	209176	0	0	172661	0	0	132489	647513	0	0	0	0	0	0	0	0	0	461609	0	144360	0	0	0	0	0	337217	450833	0	477300	303390	0	0	138103
5.55	0	14219	183190	0	0	0	0	0	0	63227	509070	0	0	0	0	0	211861	0	0	177330	0	0	133831	653933	0	0	0	0	0	0	0	0	0	465138	0	145569	0	0	0	0	0	339367	454361	0	482591	305842	0	0	141086
5.58	0	15766	184265	0	0	0	0	0	0	64786	512202	0	0	0	0	0	214562	0	0	181993	0	0	135128	660315	0	0	0	0	0	0	0	0	0	468852	0	146798	0	0	0	0	0	341599	457966	0	487787	308293	0	0	144155
5.61	0	17324	185366	0	0	0	0	0	0	66363	515521	0	0	0	0	0	217231	0	0	186583	0	0	136433	666659	0	0	0	0	0	0	0	0	0	472494	0	148065	0	0	0	0	0	343849	461467	0	493257	310766	0	0	147215
5.64	0	18885	186520	0	0	0	0	0	0	67963	518608	0	0	0	0	0	219882	0	0	191210	0	0	137800	672815	0	0	0	0	0	0	0	0	0	475949	0	149398	0	0	0	0	0	346107	464978	0	498498	313143	0	0	150187
5.67	0	20499	187656	0	0	0	0	0	0	69534	521808	0	0	0	0	0	222489	0	0	195889	0	0	139063	679138	0	0	0	0	0	0	0	0	0	479435	0	150619	0	0	0	0	0	348253	468632	0	503686	315649	0	0	153189
5.7	0	22070	188782	0	0	0	0	0	0	71116	525087	0	0	0	0	0	225138	0	0	200421	0	0	140419	685279	0	0	0	0	0	0	0	0	0	482812	0	151883	0	0	0	0	0	350543	472113	0	508709	318001	0	0	156207
5.73	0	23565	189909	0	0	0	0	0	0	72589	528225	0	0	0	0	0	227879	0	0	205027	0	0	141693	691598	0	0	0	0	0	0	0	0	0	486377	0	153131	0	0	0	0	0	352768	475660	0	513844	320367	0	0	159267
5.76	0	25135	190945	0	0	0	0	0	0	74096	531272	0	0	0	0	0	230619	0	0	209578	0	0	142976	697851	0	0	0	0	0	0	0	0	0	489843	0	154428	0	0	0	0	0	354897	479062	0	518944	322799	0	0	162204
5.79	0	26805	191970	0	0	0	0	0	0	75610	534311	0	0	0	0	0	233242	0	0	214167	0	0	144335	703962	0	0	0	0	0	0	0	0	0	493212	0	155705	0	0	0	0	0	357058	482453	0	523890	325184	0	0	165139
5.82	0	28454	193058	0	0	0	0	0	0	77101	537526	0	0	0	0	0	235819	0	0	218722	0	0	145655	710184	0	0	0	0	0	0	0	0	0	496676	0	156902	0	0	0	0	0	359285	485917	0	528949	327525	0	0	168224
5.85	0	30150	194068	0	0	0	0	0	0	78614	540710	0	0	0	0	0	238415	0	0	223096	0	0	146871	716330	0	0	0	0	0	0	0	0	0	500023	0	158085	0	0	0	0	0	361394	489495	0	534146	329840	0	0	171122
5.88	0	31759	195145	0	0	0	0	0	0	80214	543828	0	0	0	0	0	240972	0	0	227627	0	0	148090	722383	0	0	0	0	0	0	0	0	0	503515	0	159286	0	0	0	0	0	363508	492967	0	539489	332229	0	0	173910
5.91	0	33346	196163	0	0	0	0	0	0	81845	546810	0	0	0	0	0	243605	0	0	232183	0	0	149384	728586	0	0	0	0	0	0	0	0	0	506936	0	160491	0	0	0	0	0	365635	496358	0	545086	334584	0	0	176860
5.94	0	35017	197202	0	0	0	0	0	0	83366	549829	0	0	0	0	0	246288	0	0	236497	0	0	150639	734619	0	0	0	0	0	0	0	0	0	510354	0	161697	0	0	0	0	0	367808	499841	0	550868	336940	0	0	179844
5.97	0	36617	198218	0	0	0	0	0	0	84863	552797	0	0	0	0	0	248847	0	0	240976	0	0	151893	740658	0	0	0	0	0	0	0	0	0	513716	0	162873	0	0	0	0	0	369917	503271	0	556826	339150	0	0	182787
6	0	38235	199245	0	0	0	0	0	0	86380	555923	0	0	0	0	0	251474	0	0	245429	0	0	153186	746604	0	0	0	0	0	0	0	0	0	517028	0	164024	0	0	0	0	0	372160	506608	0	562732	341377	0	0	185613
6.03	0	39881	200295	0	0	0	0	0	0	87876	558988	0	0	0	0	0	254090	0	0	249926	0	0	154439	752541	0	0	0	0	0	0	0	0	0	520309	0	165256	0	0	0	0	0	374398	510086	0	568698	343619	0	0	188535
6.06	0	41504	201285	0	0	0	0	0	0	89285	562011	0	0	0	0	0	256714	0	0	254305	0	0	155734	758587	0	0	0	0	0	0	0	0	0	523530	0	166447	0	0	0	0	0	376596	513501	0	574678	345867	0	0	191500
6.09	0	43130	202371	0	0	0	0	0	0	90769	564936	0	0	0	0	0	259213	0	0	258735	0	0	156913	764373	0	0	0	0	0	0	0	0	0	526904	0	167619	0	0	0	0	0	378662	516891	0	580793	348059	0	0	194309
6.12	0	44754	203306	0	0	0	0	0	0	92236	567988	0	0	0	0	0	261746	0	0	263179	0	0	158149	770337	0	0	0	0	0	0	0	0	0	530127	0	168854	0	0	0	0	0	380742	520178	0	587033	350313	0	0	197069
6.15	0	46424	204329	0	0	0	0	0	0	93698	570950	0	0	0	0	0	264214	0	0	267569	0	0	159474	776317	0	0	0	0	0	0	0	0	0	533412	0	169967	0	0	0	0	0	382752	523453	0	593445	352518	0	0	199875
6.18	0	47998	205401	0	0	0	0	0	0	95119	574028	0	0	0	0	0	266749	0	0	271830	0	0	160692	782226	0	0	0	0	0	0	0	0	0	536819	0	171040	0	0	0	0	0	384888	526654	0	599548	354755	0	0	202718
6.21	0	49598	206413	0	0	0	0	0	0	96552	576985	0	0	0	0	0	269136	0	0	276136	0	0	161937	788008	0	0	0	0	0	0	0	0	0	540042	0	172138	0	0	0	0	0	387023	529960	0	605841	356916	0	0	205493
6.24	0	51200	207370	0	0	0	0	0	0	98016	579977	0	0	0	0	0	271596	0	0	280478	0	0	163183	793865	0	0	0	0	0	0	0	0	0	543448	0	173249	0	0	0	0	0	389060	533279	0	612242	359128	0	0	208236
6.27	0	52799	208332	0	0	0	0	0	0	99438	582855	0	0	0	0	0	274084	0	0	284808	0	0	164438	799723	0	0	0	0	0	0	0	0	0	546700	0	174328	0	0	0	0	0	391165	536684	0	618603	361292	0	0	210983
6.3	0	54315	209357	0	0	0	0	0	0	100875	585881	0	0	0	0	0	276476	0	0	289221	0	0	165608	805641	0	0	0	0	0	0	0	0	0	549984	0	175436	0	0	0	0	0	393203	539963	0	624912	363596	0	0	213653
6.33	0	55939	210371	0	0	0	0	0	0	102319	588816	0	0	0	0	0	278900	0	0	293507	0	0	166822	811468	0	0	0	0	0	0	0	0	0	553111	0	176563	0	0	0	0	0	395205	543179	0	631178	365748	0	0	216537
6.36	0	57489	211357	0	0	0	0	0	0	103822	591686	0	0	0	0	0	281402	0	100	297575	0	0	167969	817203	0	0	0	0	0	0	0	0	0	556280	0	177647	0	0	0	0	0	397149	546333	0	637362	367895	0	0	219291
6.39	0	59017	212361	0	0	0	0	0	0	105192	594679	0	0	0	0	0	283842	0	437	301788	0	0	169213	822933	0	0	0	0	0	0	0	0	0	559509	0	178752	0	0	0	0	0	399163	549697	0	643723	370080	0	0	222087
6.42	0	60622	213343	0	0	0	0	0	0	106557	597542	0	0	0	0	0	286363	0	983	306035	0	0	170389	828687	0	0	0	0	0	0	0	0	0	562606	0	179873	0	0	0	0	0	401209	553062	0	650058	372310	0	0	224831
6.45	0	62265	214258	0	0	0	0	0	0	107950	600476	0	0	0	0	0	288858	0	1732	310187	0	0	171585	834197	0	0	0	0	0	0	0	0	0	565782	0	180908	0	0	0	0	0	403193	556268	0	656385	374454	0	0	227489
6.48	0	63777	215237	0	0	0	0	0	0	109335	603356	0	0	0	0	0	291267	0	2610	314347	0	0	172798	839821	0	0	0	0	0	0	0	0	0	569046	0	182266	0	0	0	0	0	405179	559390	0	662572	376533	0	0	230333
6.51	0	65300	216213	0	0	0	0	0	0	110749	606301	0	0	0	0	0	293646	0	3644	318411	0	0	174012	845215	0	0	0	0	0	0	0	0	0	572143	0	184106	0	0	0	0	0	407244	562674	0	668601	378703	0	0	232992
6.54	0	66847	217154	0	0	0	0	0	0	112187	609152	0	0	0	0	0	296063	0	4792	322596	0	0	175196	850898	0	0	0	0	0	0	0	0	0	575243	0	186263	0	0	0	0	0	409203	565805	0	674672	380753	0	0	235694
6.57	0	68364	218085	0	0	0	0	0	0	113622	612143	0	0	0	0	0	298482	0	6049	326726	0	0	176316	856480	0	0	0	0	0	0	0	0	0	578357	0	188806	0	0	0	0	0	411152	569014	0	680881	382791	0	0	238305
6.6	0	69831	219018	0	0	0	0	0	0	114912	615021	0	0	0	0	0	300872	0	7332	330880	0	0	177512	861992	0	0	0	0	0	0	0	0	0	581539	0	191706	0	0	0	0	0	413139	572163	0	686947	384889	0	0	240955
6.63	0	71389	219899	0	0	0	0	0	0	116235	617707	0	0	0	0	0	303342	0	8742	334848	0	0	178718	867541	0	0	0	0	0	0	0	0	0	584601	0	194829	0	0	0	0	0	415081	575295	0	693072	386965	0	0	243674
6.66	0	72916	220789	0	0	0	0	0	0	117617	620520	0	0	0	0	0	305799	0	10206	338906	0	0	179925	873059	0	0	0	0	0	0	0	0	0	587737	0	198202	0	0	0	0	0	417128	578302	0	699191	389031	0	0	246317
6.69	0	74385	221743	0	0	0	0	0	0	119006	623248	0	0	0	0	0	308180	0	11685	342889	0	0	181098	878646	0	0	0	0	0	0	0	0	0	590929	0	201643	0	0	0	0	0	419117	581409	0	705148	390998	0	0	248989
6.72	0	75831	222753	0	0	0	0	0	0	120381	626086	0	0	0	0	0	310446	0	13199	346939	0	0	182247	884127	0	0	0	0	0	0	0	0	0	593986	0	205304	0	0	0	0	0	421054	584525	0	711046	393124	0	0	251522
6.75	0	77386	223630	0	0	0	0	0	0	121729	628736	0	0	0	0	0	312704	0	14761	351037	0	0	183362	889681	0	0	0	0	0	0	0	0	0	597013	0	209116	0	0	0	0	0	422989	587534	0	717188	395095	0	0	254141
6.78	0	78858	224632	0	0	0	0	0	0	123106	631440	0	0	0	0	0	314996	0	16342	355073	0	0	184589	894982	0	0	0	0	0	0	0	0	0	600017	0	213034	0	0	0	0	0	424984	590487	0	723110	397101	0	0	256632
6.81	0	80326	225491	0	0	0	0	0	0	124504	634192	0	0	0	0	0	317329	0	17987	359145	0	0	185690	900463	0	0	0	0	0	0	0	0	0	602987	0	217104	0	0	0	0	0	427006	593498	0	728945	399131	0	0	259295
6.84	0	81768	226355	0	0	0	0	0	0	125828	636973	0	0	0	0	0	319680	0	19562	363007	0	0	186803	905839	0	0	0	0	0	0	0	0	0	605888	0	221207	0	0	0	0	0	428982	596607	0	735004	401228	0	0	261876
6.87	0	83250	227226	0	0	0	0	0	0	127149	639781	0	0	0	0	0	322166	0	21159	366882	0	0	187930	911200	0	0	0	0	0	0	0	0	0	608906	0	225372	0	0	0	0	0	430887	599523	0	740790	403256	0	0	264577
6.9	0	84739	228158	0	0	0	0	0	0	128445	642460	0	0	0	0	0	324553	0	22743	370903	0	0	188996	916502	0	0	0	0	0	0	0	0	0	611870	0	229550	0	0	0	0	0	432845	602491	0	746760	405275	0	0	267143
6.93	0	86191	229002	0	0	0	0	0	0	129879	645217	0	0	0	0	0	326890	0	24360	374776	0	0	190115	921846	0	0	0	0	0	0	0	0	0	614867	0	233568	0	0	0	0	0	434769	605492	0	752532	407303	0	0	269689
6.96	0	87604	229844	0	0	0	0	0	0	131247	647917	0	0	0	0	0	329219	0	25987	378803	0	0	191236	927204	0	0	0	0	0	0	0	0	0	617828	0	237723	0	0	0	0	0	436645	608356	0	758377	409350	0	0	272283
6.99	0	89041	230731	0	0	0	0	0	0	132566	650565	0	0	0	0	0	331518	0	27637	382732	0	0	192450	932384	0	0	0	0	0	0	0	0	0	620861	0	241941	0	0	0	0	0	438497	611393	0	764274	411333	0	0	274755
7.02	0	90400	231664	0	0	0	0	0	0	133930	653141	0	0	0	0	0	333830	0	29194	386684	0	0	193486	937611	0	0	0	0	0	0	0	0	0	623869	0	246206	0	0	0	0	0	440346	614362	0	770057	413280	0	0	277327
7.05	0	91861	232508	0	0	0	0	0	0	135306	655783	0	0	0	0	0	336126	0	30832	390442	0	0	194563	942919	0	0	0	0	0	0	0	0	0	626815	0	250579	0	0	0	0	0	442189	617449	0	775978	415199	0	0	279898
7.08	0	93334	233356	0	0	0	0	0	0	136535	658426	0	0	0	0	0	338458	0	32410	394159	0	0	195598	948143	0	0	0	0	0	0	0	0	0	629649	0	254805	0	0	0	0	0	443977	620463	0	781860	417118	0	0	282451
7.11	0	94750	234261	0	0	0	0	0	0	137842	661024	0	0	0	0	0	340742	0	34039	398045	0	0	196722	953274	0	0	0	0	0	0	0	0	0	632601	0	259137	0	0	0	0	0	445819	623566	0	787632	419044	0	0	284931
7.14	0	96159	235087	0	0	0	0	0	0	139152	663631	0	0	0	0	0	343046	0	35683	401903	0	0	197691	958553	0	0	0	0	0	0	0	0	0	635596	0	263372	0	0	0	0	0	447638	626566	0	793431	420929	0	0	287368
7.17	0	97585	235948	0	0	0	0	0	0	140536	666322	0	0	0	0	0	345337	0	37394	405741	0	0	198862	963833	0	0	0	0	0	0	0	0	0	638539	0	267680	0	0	0	0	0	449515	629580	0	799136	422801	0	0	289871
7.2	0	99014	236764	0	0	0	0	0	0	141857	668883	0	0	0	0	0	347664	0	38982	409546	0	0	199961	968926	0	0	0	0	0	0	0	0	0	641356	0	271937	0	0	0	0	0	451263	632416	0	804810	424724	0	0	292222
7.23	0	100469	237622	0	0	0	0	0	0	143212	671489	0	0	0	0	0	349901	0	40607	413349	0	0	201019	974079	0	0	0	0	0	0	0	0	0	644254	0	276204	0	0	0	0	0	453136	635396	0	810500	426697	0	0	294683
7.26	0	101863	238511	0	0	0	0	0	0	144500	674082	0	0	0	0	0	352016	0	42221	417131	0	0	202014	979097	0	0	0	0	0	0	0	0	0	647101	0	280510	0	0	0	0	0	455053	638294	0	816218	428561	0	0	297079
7.29	0	103354	239302	0	0	0	0	0	0	145792	676753	0	0	0	0	0	354207	0	43763	420828	0	0	203173	984029	0	0	0	0	0	0	0	0	0	649912	0	284761	0	0	0	0	0	456886	641079	0	821789	430406	0	0	299616
7.32	0	104785	240141	0	0	0	0	0	0	147091	679365	0	0	0	0	0	356338	0	45331	424579	0	0	204209	988993	0	0	0	0	0	0	0	0	0	652714	0	288925	0	0	0	0	0	458739	643898	0	827528	432195	0	0	302087
7.35	0	106149	240946	0	0	0	0	0	0	148328	681897	0	0	0	0	0	358494	0	46935	428359	0	0	205314	993855	0	0	0	0	0	0	0	0	0	655589	0	293221	0	0	0	0	0	460492	646685	0	833110	433973	0	0	304484
7.38	0	107604	241802	0	0	0	0	0	0	149542	684536	0	0	0	0	0	360721	0	48487	431983	0	0	206454	998896	0	0	0	0	0	0	0	0	0	658418	0	297456	0	0	0	0	0	462376	649643	0	838707	435860	0	0	306881
7.41	0	109050	242656	0	0	0	0	0	0	150815	687110	0	0	0	0	0	362927	0	50121	435721	0	0	207516	1003990	0	0	0	0	0	0	0	0	0	661284	0	301677	0	0	0	0	0	464254	652542	0	844177	437686	0	0	309349
7.44	0	110471	243496	0	0	0	0	0	0	152079	689617	0	0	0	0	0	365039	0	51609	439417	0	0	208628	1008830	0	0	0	0	0	0	0	0	0	663952	0	305862	0	0	0	0	0	465969	655310	0	849665	439644	0	0	311667
7.47	0	111871	244345	0	0	0	0	0	0	153330	692077	0	0	0	0	0	367155	0	53118	443135	0	0	209712	1013830	0	0	0	0	0	0	0	0	0	666709	0	310088	0	0	0	0	0	467756	658101	0	855245	441488	0	0	314096
7.5	0	113302	245151	0	0	0	0	0	0	154575	694569	0	0	0	0	0	369272	0	54764	446794	0	0	210652	1018810	0	0	0	0	0	0	0	0	0	669448	0	314139	0	0	0	0	0	469573	660863	0	860785	443282	0	0	316506
7.53	0	114683	245981	0	0	0	0	0	0	155868	696925	0	0	0	0	0	371406	0	56359	450553	0	0	211745	1023530	0	0	0	0	0	0	0	0	0	672238	0	318260	0	0	0	0	0	471326	663691	0	866316	445068	0	0	319039
7.56	0	116109	246790	0	0	0	0	0	0	157072	699316	0	0	0	0	0	373506	0	57886	454060	0	0	212728	1028590	0	0	0	0	0	0	0	0	0	674895	0	322399	0	0	0	0	0	473061	666555	0	871876	446906	0	0	321440
7.59	0	117506	247519	0	0	0	0	0	0	158187	701797	0	0	0	0	0	375584	0	59443	457705	0	0	213776	1033360	0	0	0	0	0	0	0	0	0	677690	0	326479	0	0	0	0	0	474828	669240	0	877407	448742	0	0	323782
7.62	0	118862	248328	0	0	0	0	0	0	159410	704303	0	0	0	0	0	377749	0	60980	461377	0	0	214830	1038080	0	0	0	0	0	0	0	0	0	680506	0	330638	0	0	0	0	0	476462	672047	0	882782	450549	0	0	326174
7.65	0	120275	249122	0	0	0	0	0	0	160680	706767	0	0	0	0	0	379811	0	62468	464986	0	0	215920	1042860	0	0	0	0	0	0	0	0	0	683244	0	334853	0	0	0	0	0	478215	674790	0	888053	452276	0	0	328520
7.68	0	121674	249871	0	0	0	0	0	0	161904	709271	0	0	0	0	0	381935	0	63934	468607	0	0	216871	1047450	0	0	0	0	0	0	0	0	0	685939	0	339037	0	0	0	0	0	479918	677667	0	893455	453929	0	0	330876
7.71	0	123052	250762	0	0	0	0	0	0	163095	711765	0	0	0	0	0	384002	0	65469	472129	0	0	217833	1052250	0	0	0	0	0	0	0	0	0	688640	0	343163	0	0	0	0	0	481447	680457	0	898773	455649	0	0	333110
7.74	0	124373	251581	0	0	0	0	0	0	164341	714267	0	0	0	0	0	386097	0	66948	475673	0	0	218809	1057120	0	0	0	0	0	0	0	0	0	691411	0	347070	0	0	0	0	0	483106	683170	0	904083	457329	0	0	335488
7.77	0	125669	252365	0	0	0	0	0	0	165506	716674	0	0	0	0	0	388210	0	68476	479203	0	0	219809	1061790	0	0	0	0	0	0	0	0	0	693981	0	351039	0	0	0	0	0	484916	685898	0	909189	458976	0	0	337721
7.8	0	127007	253101	0	0	0	0	0	0	166679	719094	0	0	0	0	0	390333	0	69973	482800	0	0	220849	1066430	0	0	0	0	0	0	0	0	0	696724	0	355160	0	0	0	0	0	486603	688526	0	914604	460646	0	0	340065
7.83	0	128350	253864	0	0	0	0	0	0	167852	721493	0	0	0	0	0	392485	0	71439	486215	0	0	221825	1070980	0	0	0	0	0	0	0	0	0	699399	0	359291	0	0	0	0	0	488368	691221	0	919925	462393	0	0	342412
7.86	0	129690	254713	0	0	0	0	0	0	169012	723842	0	0	0	0	0	394572	0	72902	489740	0	0	222885	1075780	0	0	0	0	0	0	0	0	0	702032	0	363421	0	0	0	0	0	489994	693796	0	925181	464163	0	0	344744
7.89	0	131069	255557	0	0	0	0	0	0	170242	726136	0	0	0	0	0	396656	0	74344	493200	0	0	223913	1080530	0	0	0	0	0	0	0	0	0	704592	0	367442	0	0	0	0	0	491669	696563	0	930230	465853	0	0	346959
7.92	0	132349	256264	0	0	0	0	0	0	171423	728403	0	0	0	0	0	398711	0	75821	496606	0	0	224913	1085220	0	0	0	0	0	0	0	0	0	707189	0	371529	0	0	0	0	0	493409	699342	0	935362	467476	0	0	349211
7.95	0	133633	257001	0	0	0	0	0	0	172638	730733	0	0	0	0	0	400894	0	77337	500081	0	0	225825	1089840	0	0	0	0	0	0	0	0	0	709868	0	375371	0	0	0	0	0	495026	702023	0	940466	469164	0	0	351335
7.98	0	134970	257747	0	0	0	0	0	0	173777	733122	0	0	0	0	0	403075	0	78831	503578	0	0	226743	1094590	0	0	0	0	0	0	0	0	0	712465	0	379457	0	0	0	0	0	496713	704567	0	945524	470928	0	0	353526
8.01	0	136287	258483	0	0	0	0	0	0	174902	735411	0	0	0	0	0	405165	0	80321	506947	0	0	227761	1099070	0	0	0	0	0	0	0	0	0	715044	0	383473	0	0	0	0	0	498298	707284	0	950540	472545	0	0	355739
8.039999999999999	0	137568	259176	0	0	0	0	0	0	176108	737725	0	0	0	0	0	407180	0	81787	510408	0	0	228697	1103730	0	0	0	0	0	0	0	0	0	717565	0	387453	0	0	0	0	0	500021	709864	0	955608	474229	0	0	357944
8.07	0	138863	259968	0	0	0	0	0	0	177361	739992	0	0	0	0	0	409256	0	83229	513744	0	0	229685	1108280	0	0	0	0	0	0	0	0	0	720197	0	391356	0	0	0	0	0	501489	712375	0	960903	475962	0	0	360146
8.1	0	140174	260703	0	0	0	0	0	0	178495	742372	0	0	0	0	0	411214	0	84631	517048	0	0	230723	1112680	0	0	0	0	0	0	0	0	0	722737	0	395441	0	0	0	0	0	503076	714922	0	965936	477679	0	0	362392
8.130000000000001	0	141395	261486	0	0	0	0	0	0	179643	744672	0	0	0	0	0	413152	0	86085	520518	0	0	231675	1117280	0	0	0	0	0	0	0	0	0	725276	0	399367	0	0	0	0	0	504550	717510	0	971118	479359	0	0	364527
8.16	0	142722	262259	0	0	0	0	0	0	180887	746991	0	0	0	0	0	415193	0	87459	523855	0	0	232623	1121880	0	0	0	0	0	0	0	0	0	727825	0	403330	0	0	0	0	0	506081	719933	0	976051	481015	0	0	366658
8.19	0	144018	263014	0	0	0	0	0	0	182064	749292	0	0	0	0	0	417203	0	88918	527090	0	0	233631	1126390	0	0	0	0	0	0	0	0	0	730238	0	407148	0	0	0	0	0	507689	722560	0	981191	482679	0	0	368812
8.220000000000001	0	145319	263791	0	0	0	0	0	0	183241	751508	0	0	0	0	0	419139	0	90372	530377	0	0	234583	1130850	0	0	0	0	0	0	0	0	0	732812	0	410919	0	0	0	0	0	509241	724974	0	986131	484319	0	0	370992
8.25	0	146643	264481	0	0	0	0	0	0	184459	753660	0	0	0	0	0	421094	0	91861	533694	0	0	235482	1135170	0	0	0	0	0	0	0	0	0	735303	0	414719	0	0	0	0	0	510942	727445	0	991213	485937	0	0	373044
8.279999999999999	0	147927	265153	0	0	0	0	0	0	185597	755875	0	0	0	0	0	422961	0	93220	537007	0	0	236442	1139670	0	0	0	0	0	0	0	0	0	737694	0	418551	0	0	0	0	0	512521	729980	0	996290	487480	0	0	375163
8.31	0	149245	265863	0	0	0	0	0	0	186719	758104	0	0	0	0	0	424931	0	94525	540182	0	0	237456	1143950	0	0	0	0	0	0	0	0	0	740120	0	422295	0	0	0	0	0	514133	732478	0	1001310	489019	0	0	377274
8.34	0	150518	266676	0	0	0	0	0	0	187861	760252	0	0	0	0	0	426878	0	95889	543513	0	0	238377	1148410	0	0	0	0	0	0	0	0	0	742491	0	426031	0	0	0	0	0	515714	735024	0	1006300	490552	0	0	379442
8.369999999999999	0	151730	267421	0	0	0	0	0	0	188944	762368	0	0	0	0	0	428777	0	97347	546701	0	0	239390	1152970	0	0	0	0	0	0	0	0	0	744856	0	429822	0	0	0	0	0	517286	737442	0	1011280	492074	0	0	381679
8.4	0	152919	268137	0	0	0	0	0	0	190028	764443	0	0	0	0	0	430693	0	98709	549899	0	0	240316	1157290	0	0	0	0	0	0	0	0	0	747099	0	433631	0	0	0	0	0	518854	739943	0	1016230	493652	0	0	383723
8.43	0	154087	268912	0	0	0	0	0	0	191195	766609	0	0	0	0	0	432660	0	100101	553261	0	0	241201	1161570	0	0	0	0	0	0	0	0	0	749460	0	437173	0	0	0	0	0	520411	742412	0	1021270	495180	0	0	385786
8.460000000000001	0	155263	269612	0	0	0	0	0	0	192392	769012	0	0	0	0	0	434476	0	101524	556389	0	0	242149	1165860	0	0	0	0	0	0	0	0	0	751740	0	440917	0	0	0	0	0	521968	744773	0	1026220	496672	0	0	387845
8.49	0	156538	270372	0	0	0	0	0	0	193495	771181	0	0	0	0	0	436397	0	102914	559661	0	0	243066	1170070	0	0	0	0	0	0	0	0	0	754141	0	444593	0	0	0	0	0	523459	747283	0	1030920	498170	0	0	389873
8.52	0	157833	271074	0	0	0	0	0	0	194569	773255	0	0	0	0	0	438392	0	104304	562822	0	0	244030	1174400	0	0	0	0	0	0	0	0	0	756521	0	448364	0	0	0	0	0	524935	749824	0	1035720	499645	0	0	391949
8.550000000000001	0	159089	271733	0	0	0	0	0	0	195632	775427	0	0	0	0	0	440338	0	105645	566019	0	0	244961	1178730	0	0	0	0	0	0	0	0	0	758879	0	451973	0	0	0	0	0	526500	752218	0	1040560	501141	0	0	393939
8.58	0	160300	272409	0	0	0	0	0	0	196781	777473	0	0	0	0	0	442246	0	107021	569132	0	0	245920	1182930	0	0	0	0	0	0	0	0	0	761146	0	455648	0	0	0	0	0	528054	754731	0	1045140	502641	0	0	395948
8.609999999999999	0	161529	273069	0	0	0	0	0	0	197930	779642	0	0	0	0	0	444091	0	108374	572328	0	0	246800	1187320	0	0	0	0	0	0	0	0	0	763515	0	459305	0	0	0	0	0	529566	757017	0	1049880	504148	0	0	397954
8.640000000000001	0	162810	273706	0	0	0	0	0	0	198987	781654	0	0	0	0	0	445849	0	109764	575426	0	0	247849	1191630	0	0	0	0	0	0	0	0	0	765832	0	462893	0	0	0	0	0	531104	759409	0	1054520	505599	0	0	399968
8.67	0	163944	274348	0	0	0	0	0	0	200062	783597	0	0	0	0	0	447636	0	111102	578530	0	0	248705	1195880	0	0	0	0	0	0	0	0	0	768105	0	466524	0	0	0	0	0	532581	761943	0	1059220	507160	0	0	402030
8.699999999999999	0	165132	275062	0	0	0	0	0	0	201197	785680	0	0	0	0	0	449328	0	112497	581766	0	0	249609	1200030	0	0	0	0	0	0	0	0	0	770289	0	470178	0	0	0	0	0	534114	764224	0	1064000	508656	0	0	404088
8.73	0	166355	275712	0	0	0	0	0	0	202329	787740	0	0	0	0	0	451064	0	113840	584726	0	0	250467	1204140	0	0	0	0	0	0	0	0	0	772691	0	473940	0	0	0	0	0	535606	766622	0	1068680	510000	0	0	406011
8.76	0	167539	276358	0	0	0	0	0	0	203379	789922	0	0	0	0	0	452819	0	115151	587858	0	0	251372	1208360	0	0	0	0	0	0	0	0	0	775080	0	477591	0	0	0	0	0	537122	769012	0	1073080	511579	0	0	407927
8.789999999999999	0	168756	277082	0	0	0	0	0	0	204466	791931	0	0	0	0	0	454663	0	116483	590921	0	0	252270	1212700	0	0	0	0	0	0	0	0	0	777253	0	481266	0	0	0	0	0	538518	771245	0	1077780	512999	0	0	409897
8.82	0	169910	277746	0	0	0	0	0	0	205585	794011	0	0	0	0	0	456511	0	117775	594108	0	0	253195	1216990	0	0	0	0	0	0	0	0	0	779362	0	484777	0	0	0	0	0	539916	773608	0	1082490	514451	0	0	411909
8.85	0	171050	278333	0	0	0	0	0	0	206644	796140	0	0	0	0	0	458329	0	119080	597224	0	0	254125	1221050	0	0	0	0	0	0	0	0	0	781708	0	488293	0	0	0	0	0	541348	775956	0	1087040	515801	0	0	414032
8.880000000000001	0	172184	278923	0	0	0	0	0	0	207697	798250	0	0	0	0	0	460096	0	120415	600278	0	0	254971	1225290	0	0	0	0	0	0	0	0	0	783988	0	491777	0	0	0	0	0	542845	778281	0	1091640	517230	0	0	415881
8.91	0	173307	279472	0	0	0	0	0	0	208841	800188	0	0	0	0	0	461853	0	121675	603331	0	0	255861	1229460	0	0	0	0	0	0	0	0	0	786134	0	495304	0	0	0	0	0	544198	780602	0	1096170	518733	0	0	417842
8.94	0	174467	280147	0	0	0	0	0	0	209859	802098	0	0	0	0	0	463632	0	122990	606224	0	0	256706	1233550	0	0	0	0	0	0	0	0	0	788337	0	498775	0	0	0	0	0	545672	782914	0	1100670	520188	0	0	419784
8.970000000000001	0	175628	280810	0	0	0	0	0	0	210858	803988	0	0	0	0	0	465410	0	124377	609217	0	0	257580	1237610	0	0	0	0	0	0	0	0	0	790618	0	502280	0	0	0	0	0	547013	785088	0	1105090	521527	0	0	421766
9	0	176766	281413	0	0	0	0	0	0	211888	805865	0	0	0	0	0	467159	0	125681	612273	0	0	258530	1241540	0	0	0	0	0	0	0	0	0	792753	0	505750	0	0	0	0	0	548403	787247	0	1109560	523030	0	0	423724
9.029999999999999	0	177859	282133	0	0	0	0	0	0	212857	807800	0	0	0	0	0	468891	0	126999	615252	0	0	259337	1245490	0	0	0	0	0	0	0	0	0	795038	0	509392	0	0	0	0	0	549722	789354	0	1114090	524400	0	0	425652
9.06	0	179003	282787	0	0	0	0	0	0	213864	809729	0	0	0	0	0	470637	0	128321	618339	0	0	260185	1249540	0	0	0	0	0	0	0	0	0	797205	0	512786	0	0	0	0	0	551061	791529	0	1118530	525744	0	0	427578
9.09	0	180087	283406	0	0	0	0	0	0	214835	811715	0	0	0	0	0	472441	0	129555	621219	0	0	261105	1253430	0	0	0	0	0	0	0	0	0	799350	0	516327	0	0	0	0	0	552464	793701	0	1122830	527214	0	0	429530
9.119999999999999	0	181250	284149	0	0	0	0	0	0	215805	813553	0	0	0	0	0	474229	0	130877	624028	0	0	261969	1257270	0	0	0	0	0	0	0	0	0	801526	0	519861	0	0	0	0	0	553772	795973	0	1127260	528650	0	0	431485
9.15	0	182386	284788	0	0	0	0	0	0	216792	815525	0	0	0	0	0	475942	0	132080	626964	0	0	262915	1261270	0	0	0	0	0	0	0	0	0	803765	0	523374	0	0	0	0	0	555127	798096	0	1131700	529937	0	0	433306
9.18	0	183459	285439	0	0	0	0	0	0	217838	817512	0	0	0	0	0	477562	0	133324	629948	0	0	263780	1265250	0	0	0	0	0	0	0	0	0	805965	0	526766	0	0	0	0	0	556542	800377	0	1135920	531245	0	0	435271
9.210000000000001	0	184584	286088	0	0	0	0	0	0	218829	819447	0	0	0	0	0	479309	0	134535	632914	0	0	264594	1269320	0	0	0	0	0	0	0	0	0	808037	0	530268	0	0	0	0	0	557883	802512	0	1140160	532611	0	0	437227
9.24	0	185722	286703	0	0	0	0	0	0	219777	821263	0	0	0	0	0	480919	0	135799	635859	0	0	265416	1273200	0	0	0	0	0	0	0	0	0	810190	0	533665	0	0	0	0	0	559235	804738	0	1144500	533903	0	0	439037
9.27	0	186861	287343	0	0	0	0	0	0	220756	823146	0	0	0	0	0	482573	0	137049	638617	0	0	266197	1277020	0	0	0	0	0	0	0	0	0	812324	0	537124	0	0	0	0	0	560635	807053	0	1148820	535226	0	0	440995
9.300000000000001	0	187908	287936	0	0	0	0	0	0	221736	824972	0	0	0	0	0	484305	0	138239	641594	0	0	267032	1280760	0	0	0	0	0	0	0	0	0	814326	0	540544	0	0	0	0	0	562020	809085	0	1152970	536595	0	0	442792
9.33	0	189078	288531	0	0	0	0	0	0	222684	826925	0	0	0	0	0	485976	0	139493	644418	0	0	267857	1284530	0	0	0	0	0	0	0	0	0	816378	0	543819	0	0	0	0	0	563320	811191	0	1157340	537841	0	0	444595
9.359999999999999	0	190247	289084	0	0	0	0	0	0	223553	828853	0	0	0	0	0	487714	0	140712	647391	0	0	268691	1288440	0	0	0	0	0	0	0	0	0	818616	0	547210	0	0	0	0	0	564751	813486	0	1161560	539171	0	0	446431
9.390000000000001	0	191370	289713	0	0	0	0	0	0	224476	830702	0	0	0	0	0	489362	0	141936	650322	0	0	269618	1292170	0	0	0	0	0	0	0	0	0	820709	0	550471	0	0	0	0	0	566045	815743	0	1165860	540440	0	0	448086
9.42	0	192437	290357	0	0	0	0	0	0	225439	832403	0	0	0	0	0	491032	0	143157	653151	0	0	270434	1295930	0	0	0	0	0	0	0	0	0	822807	0	553906	0	0	0	0	0	567308	817878	0	1170100	541674	0	0	450004
9.449999999999999	0	193542	290962	0	0	0	0	0	0	226329	834233	0	0	0	0	0	492725	0	144402	656073	0	0	271322	1299830	0	0	0	0	0	0	0	0	0	824921	0	557282	0	0	0	0	0	568568	820000	0	1174300	542991	0	0	451762
9.48	0	194607	291553	0	0	0	0	0	0	227275	836052	0	0	0	0	0	494278	0	145554	658862	0	0	272065	1303530	0	0	0	0	0	0	0	0	0	827060	0	560467	0	0	0	0	0	570044	822162	0	1178570	544208	0	0	453546
9.51	0	195657	292187	0	0	0	0	0	0	228263	837778	0	0	0	0	0	495877	0	146830	661700	0	0	272833	1307310	0	0	0	0	0	0	0	0	0	829119	0	563796	0	0	0	0	0	571225	824190	0	1182810	545456	0	0	455336
9.539999999999999	0	196669	292829	0	0	0	0	0	0	229220	839375	0	0	0	0	0	497512	0	147987	664503	0	0	273608	1311060	0	0	0	0	0	0	0	0	0	831297	0	567085	0	0	0	0	0	572465	826200	0	1186970	546811	0	0	457003
9.57	0	197738	293407	0	0	0	0	0	0	230073	841113	0	0	0	0	0	499184	0	149024	667215	0	0	274383	1314810	0	0	0	0	0	0	0	0	0	833336	0	570369	0	0	0	0	0	573835	828306	0	1191060	548107	0	0	458858
9.6	0	198841	293991	0	0	0	0	0	0	231019	842929	0	0	0	0	0	500825	0	150158	670017	0	0	275173	1318500	0	0	0	0	0	0	0	0	0	835377	0	573583	0	0	0	0	0	575170	830381	0	1195390	549353	0	0	460711
9.630000000000001	0	199963	294500	0	0	0	0	0	0	231941	844770	0	0	0	0	0	502374	0	151385	672803	0	0	276018	1322210	0	0	0	0	0	0	0	0	0	837414	0	576862	0	0	0	0	0	576465	832369	0	1199190	550615	0	0	462471
9.66	0	201099	295054	0	0	0	0	0	0	232852	846444	0	0	0	0	0	503933	0	152524	675593	0	0	276807	1325900	0	0	0	0	0	0	0	0	0	839401	0	580038	0	0	0	0	0	577766	834375	0	1203230	551870	0	0	464258
9.69	0	202167	295701	0	0	0	0	0	0	233764	848148	0	0	0	0	0	505553	0	153647	678326	0	0	277594	1329680	0	0	0	0	0	0	0	0	0	841506	0	583176	0	0	0	0	0	579052	836375	0	1207430	553104	0	0	466059
9.720000000000001	0	203189	296250	0	0	0	0	0	0	234673	849898	0	0	0	0	0	507179	0	154843	681023	0	0	278393	1333350	0	0	0	0	0	0	0	0	0	843522	0	586343	0	0	0	0	0	580315	838327	0	1211400	554351	0	0	467909
9.75	0	204213	296777	0	0	0	0	0	0	235539	851626	0	0	0	0	0	508806	0	156028	683800	0	0	279185	1336990	0	0	0	0	0	0	0	0	0	845562	0	589489	0	0	0	0	0	581530	840229	0	1215310	555681	0	0	469697
9.779999999999999	0	205259	297339	0	0	0	0	0	0	236369	853283	0	0	0	0	0	510504	0	157231	686520	0	0	279971	1340770	0	0	0	0	0	0	0	0	0	847490	0	592722	0	0	0	0	0	582762	842192	0	1219250	556921	0	0	471473
9.81	0	206242	297886	0	0	0	0	0	0	237274	855009	0	0	0	0	0	512087	0	158391	689201	0	0	280816	1344280	0	0	0	0	0	0	0	0	0	849457	0	595882	0	0	0	0	0	584046	844227	0	1223330	558145	0	0	473244
9.84	0	207265	298470	0	0	0	0	0	0	238189	856769	0	0	0	0	0	513681	0	159535	691929	0	0	281546	1347860	0	0	0	0	0	0	0	0	0	851441	0	599073	0	0	0	0	0	585265	846215	0	1227430	559389	0	0	474866
9.869999999999999	0	208368	299084	0	0	0	0	0	0	239020	858386	0	0	0	0	0	515254	0	160674	694746	0	0	282277	1351350	0	0	0	0	0	0	0	0	0	853309	0	602381	0	0	0	0	0	586384	848216	0	1231520	560494	0	0	476662
9.9	0	209405	299675	0	0	0	0	0	0	239924	860085	0	0	0	0	0	516742	0	161866	697306	0	0	283043	1355100	0	0	0	0	0	0	0	0	0	855259	0	605624	0	0	0	0	0	587522	850157	0	1235490	561638	0	0	478457
9.93	0	210489	300308	0	0	0	0	0	0	240774	861719	0	0	0	0	0	518416	0	162965	700010	0	0	283803	1358710	0	0	0	0	0	0	0	0	0	857105	0	608848	0	0	0	0	0	588725	852110	0	1239490	562868	0	0	480142
9.960000000000001	0	211498	300884	0	0	0	0	0	0	241663	863431	0	0	0	0	0	519947	0	164181	702603	0	0	284480	1362250	0	0	0	0	0	0	0	0	0	858960	0	611962	0	0	0	0	0	589817	854075	0	1243290	564109	0	0	481864
9.99	0	212472	301509	0	0	0	0	0	0	242479	865167	0	0	0	0	0	521472	0	165319	705279	0	0	285168	1365760	0	0	0	0	0	0	0	0	0	860736	0	615026	0	0	0	0	0	590951	856088	0	1247170	565420	0	0	483685
10.02	0	213426	302135	0	0	0	0	0	0	243303	866834	0	0	0	0	0	523025	0	166514	707831	0	0	285946	1369150	0	0	0	0	0	0	0	0	0	862745	0	618146	0	0	0	0	0	592168	858033	0	1251000	566595	0	0	485423
10.05	0	214356	302654	0	0	0	0	0	0	244095	868348	0	0	0	0	0	524502	0	167689	710531	0	0	286661	1372560	0	0	0	0	0	0	0	0	0	864715	0	621239	0	0	0	0	0	593403	860015	0	1254900	567798	0	0	487180
10.08	0	215379	303268	0	0	0	0	0	0	244907	869921	0	0	0	0	0	526019	0	168779	713028	0	0	287328	1375870	0	0	0	0	0	0	0	0	0	866697	0	624340	0	0	0	0	0	594588	861910	0	1258740	568992	0	0	488869
10.11	0	216361	303843	0	0	0	0	0	0	245728	871645	0	0	0	0	0	527529	0	169895	715560	0	0	288096	1379290	0	0	0	0	0	0	0	0	0	868442	0	627317	0	0	0	0	0	595700	863745	0	1262500	570184	0	0	490557
10.14	0	217386	304357	0	0	0	0	0	0	246537	873172	0	0	0	0	0	529014	0	171008	718013	0	0	288807	1382760	0	0	0	0	0	0	0	0	0	870332	0	630406	0	0	0	0	0	596824	865634	0	1266360	571431	0	0	492352
10.17	0	218369	304973	0	0	0	0	0	0	247354	874835	0	0	0	0	0	530587	0	172062	720549	0	0	289533	1386330	0	0	0	0	0	0	0	0	0	872132	0	633327	0	0	0	0	0	597958	867510	0	1270110	572647	0	0	493981
10.2	0	219383	305474	0	0	0	0	0	0	248203	876453	0	0	0	0	0	532097	0	173250	723158	0	0	290305	1389820	0	0	0	0	0	0	0	0	0	873925	0	636426	0	0	0	0	0	599020	869427	0	1273900	573726	0	0	495643
10.23	0	220438	306069	0	0	0	0	0	0	248999	878065	0	0	0	0	0	533488	0	174343	725655	0	0	291023	1393100	0	0	0	0	0	0	0	0	0	875779	0	639445	0	0	0	0	0	600206	871247	0	1277580	574861	0	0	497342
10.26	0	221368	306587	0	0	0	0	0	0	249849	879637	0	0	0	0	0	535024	0	175519	728144	0	0	291745	1396400	0	0	0	0	0	0	0	0	0	877695	0	642441	0	0	0	0	0	601350	873022	0	1281220	575959	0	0	498844
10.29	0	222341	307135	0	0	0	0	0	0	250681	881168	0	0	0	0	0	536549	0	176630	730557	0	0	292449	1399540	0	0	0	0	0	0	0	0	0	879560	0	645416	0	0	0	0	0	602486	874807	0	1285020	577161	0	0	500434
10.32	0	223317	307705	0	0	0	0	0	0	251525	882789	0	0	0	0	0	537960	0	177689	732892	0	0	293190	1402650	0	0	0	0	0	0	0	0	0	881392	0	648345	0	0	0	0	0	603595	876656	0	1288530	578266	0	0	502080
10.35	0	224301	308249	0	0	0	0	0	0	252404	884245	0	0	0	0	0	539385	0	178804	735319	0	0	293831	1405920	0	0	0	0	0	0	0	0	0	883264	0	651239	0	0	0	0	0	604745	878436	0	1292170	579478	0	0	503749
10.38	0	225271	308746	0	0	0	0	0	0	253209	885813	0	0	0	0	0	540896	0	179852	737783	0	0	294399	1409170	0	0	0	0	0	0	0	0	0	885037	0	654399	0	0	0	0	0	605901	880190	0	1295920	580733	0	0	505362
10.41	0	226223	309374	0	0	0	0	0	0	253985	887376	0	0	0	0	0	542375	0	180920	740191	0	0	295093	1412420	0	0	0	0	0	0	0	0	0	886891	0	657282	0	0	0	0	0	607034	882045	0	1299490	581828	0	0	506950
10.44	0	227214	309876	0	0	0	0	0	0	254832	888900	0	0	0	0	0	543781	0	182036	742660	0	0	295773	1415760	0	0	0	0	0	0	0	0	0	888712	0	660228	0	0	0	0	0	608135	883758	0	1303210	582966	0	0	508582
10.47	0	228106	310391	0	0	0	0	0	0	255688	890449	0	0	0	0	0	545215	0	183112	745151	0	0	296417	1419000	0	0	0	0	0	0	0	0	0	890477	0	663136	0	0	0	0	0	609290	885510	0	1306830	584172	0	0	510142
10.5	0	228994	310877	0	0	0	0	0	0	256447	891843	0	0	0	0	0	546617	0	184130	747494	0	0	297033	1422020	0	0	0	0	0	0	0	0	0	892379	0	665927	0	0	0	0	0	610269	887256	0	1310240	585242	0	0	511731
10.53	0	229891	311318	0	0	0	0	0	0	257250	893348	0	0	0	0	0	547932	0	185207	749771	0	0	297645	1425160	0	0	0	0	0	0	0	0	0	894104	0	668662	0	0	0	0	0	611242	888936	0	1313770	586362	0	0	513336
10.56	0	230854	311869	0	0	0	0	0	0	258015	894797	0	0	0	0	0	549265	0	186264	752139	0	0	298405	1428440	0	0	0	0	0	0	0	0	0	895826	0	671550	0	0	0	0	0	612335	890673	0	1317410	587368	0	0	514955
10.59	0	231741	312365	0	0	0	0	0	0	258764	896309	0	0	0	0	0	550687	0	187298	754493	0	0	299071	1431560	0	0	0	0	0	0	0	0	0	897523	0	674402	0	0	0	0	0	613398	892472	0	1320810	588444	0	0	516632
10.62	0	232701	312879	0	0	0	0	0	0	259601	897684	0	0	0	0	0	552072	0	188350	756865	0	0	299672	1434690	0	0	0	0	0	0	0	0	0	899105	0	677187	0	0	0	0	0	614471	894192	0	1324260	589605	0	0	518178
10.65	0	233547	313360	0	0	0	0	0	0	260362	899171	0	0	0	0	0	553495	0	189299	759290	0	0	300345	1437730	0	0	0	0	0	0	0	0	0	900700	0	680067	0	0	0	0	0	615578	895863	0	1327710	590625	0	0	519812
10.68	0	234533	313891	0	0	0	0	0	0	261168	900517	0	0	0	0	0	554751	0	190322	761714	0	0	300986	1440820	0	0	0	0	0	0	0	0	0	902405	0	682858	0	0	0	0	0	616569	897480	0	1331150	591628	0	0	521494
10.71	0	235461	314411	0	0	0	0	0	0	261943	901884	0	0	0	0	0	556118	0	191374	763993	0	0	301629	1443820	0	0	0	0	0	0	0	0	0	904119	0	685709	0	0	0	0	0	617702	899047	0	1334480	592705	0	0	523043
10.74	0	236411	314936	0	0	0	0	0	0	262747	903309	0	0	0	0	0	557501	0	192425	766310	0	0	302285	1446800	0	0	0	0	0	0	0	0	0	905867	0	688523	0	0	0	0	0	618667	900703	0	1337740	593820	0	0	524509
10.77	0	237321	315486	0	0	0	0	0	0	263562	904657	0	0	0	0	0	558904	0	193410	768617	0	0	302957	1450020	0	0	0	0	0	0	0	0	0	907535	0	691389	0	0	0	0	0	619697	902441	0	1341070	594924	0	0	526142
10.8	0	238210	315906	0	0	0	0	0	0	264275	906004	0	0	0	0	0	560232	0	194443	770929	0	0	303576	1453040	0	0	0	0	0	0	0	0	0	909183	0	694166	0	0	0	0	0	620738	904120	0	1344530	595898	0	0	527665
10.83	0	239101	316343	0	0	0	0	0	0	265055	907353	0	0	0	0	0	561551	0	195503	773231	0	0	304244	1456070	0	0	0	0	0	0	0	0	0	910759	0	696774	0	0	0	0	0	621728	905767	0	1347870	596967	0	0	529292
10.86	0	239998	316787	0	0	0	0	0	0	265734	908630	0	0	0	0	0	562876	0	196544	775434	0	0	304908	1459040	0	0	0	0	0	0	0	0	0	912353	0	699718	0	0	0	0	0	622710	907370	0	1351190	598037	0	0	530888
10.89	0	240946	317234	0	0	0	0	0	0	266481	910007	0	0	0	0	0	564134	0	197535	777730	0	0	305504	1462130	0	0	0	0	0	0	0	0	0	914077	0	702438	0	0	0	0	0	623798	909040	0	1354610	599063	0	0	532453
10.92	0	241811	317720	0	0	0	0	0	0	267159	911356	0	0	0	0	0	565438	0	198522	779975	0	0	306174	1465180	0	0	0	0	0	0	0	0	0	915846	0	705116	0	0	0	0	0	624765	910742	0	1357730	600058	0	0	533959
10.95	0	242682	318201	0	0	0	0	0	0	267863	912768	0	0	0	0	0	566672	0	199581	782320	0	0	306766	1468240	0	0	0	0	0	0	0	0	0	917465	0	707713	0	0	0	0	0	625633	912381	0	1361060	601078	0	0	535486
10.98	0	243612	318658	0	0	0	0	0	0	268634	914003	0	0	0	0	0	567996	0	200592	784586	0	0	307338	1471310	0	0	0	0	0	0	0	0	0	919074	0	710194	0	0	0	0	0	626617	914026	0	1364260	602128	0	0	537044
11.01	0	244461	319147	0	0	0	0	0	0	269334	915434	0	0	0	0	0	569255	0	201567	786927	0	0	307904	1474280	0	0	0	0	0	0	0	0	0	920639	0	712826	0	0	0	0	0	627580	915636	0	1367630	603035	0	0	538628
11.04	0	245285	319566	0	0	0	0	0	0	270092	916816	0	0	0	0	0	570583	0	202506	789140	0	0	308449	1477170	0	0	0	0	0	0	0	0	0	922340	0	715559	0	0	0	0	0	628562	917098	0	1370790	604142	0	0	540168
11.07	0	246107	320021	0	0	0	0	0	0	270766	918276	0	0	0	0	0	571889	0	203531	791365	0	0	308994	1480140	0	0	0	0	0	0	0	0	0	924002	0	718132	0	0	0	0	0	629582	918783	0	1374160	605259	0	0	541740
11.1	0	246907	320465	0	0	0	0	0	0	271525	919672	0	0	0	0	0	573108	0	204538	793602	0	0	309558	1483010	0	0	0	0	0	0	0	0	0	925645	0	720766	0	0	0	0	0	630570	920254	0	1377350	606233	0	0	543192
11.13	0	247758	320916	0	0	0	0	0	0	272253	921097	0	0	0	0	0	574449	0	205510	795884	0	0	310164	1485660	0	0	0	0	0	0	0	0	0	927095	0	723397	0	0	0	0	0	631511	921943	0	1380490	607253	0	0	544739
11.16	0	248599	321406	0	0	0	0	0	0	272984	922529	0	0	0	0	0	575710	0	206432	798070	0	0	310679	1488600	0	0	0	0	0	0	0	0	0	928605	0	725872	0	0	0	0	0	632413	923565	0	1383750	608246	0	0	546301
11.19	0	249460	321829	0	0	0	0	0	0	273673	923791	0	0	0	0	0	577035	0	207358	800176	0	0	311244	1491520	0	0	0	0	0	0	0	0	0	930239	0	728381	0	0	0	0	0	633318	925039	0	1386810	609225	0	0	547786
11.22	0	250303	322281	0	0	0	0	0	0	274395	925071	0	0	0	0	0	578311	0	208347	802382	0	0	311822	1494510	0	0	0	0	0	0	0	0	0	931858	0	730936	0	0	0	0	0	634282	926554	0	1390020	610189	0	0	549264
11.25	0	251106	322789	0	0	0	0	0	0	275070	926340	0	0	0	0	0	579557	0	209390	804554	0	0	312348	1497330	0	0	0	0	0	0	0	0	0	933435	0	733533	0	0	0	0	0	635171	928157	0	1393340	611193	0	0	550699
11.28	0	251986	323251	0	0	0	0	0	0	275794	927510	0	0	0	0	0	580780	0	210331	806624	0	0	312890	1500140	0	0	0	0	0	0	0	0	0	934954	0	736105	0	0	0	0	0	636068	929625	0	1396480	612269	0	0	552156
11.31	0	252838	323641	0	0	0	0	0	0	276499	928830	0	0	0	0	0	582033	0	211295	808777	0	0	313494	1502840	0	0	0	0	0	0	0	0	0	936470	0	738710	0	0	0	0	0	636958	931228	0	1399580	613234	0	0	553594
11.34	0	253665	324164	0	0	0	0	0	0	277195	930091	0	0	0	0	0	583208	0	212179	810828	0	0	314065	1505580	0	0	0	0	0	0	0	0	0	937947	0	741185	0	0	0	0	0	637877	932823	0	1402660	614205	0	0	555054
11.37	0	254477	324556	0	0	0	0	0	0	277873	931258	0	0	0	0	0	584400	0	213099	812915	0	0	314679	1508310	0	0	0	0	0	0	0	0	0	939515	0	743674	0	0	0	0	0	638821	934401	0	1405760	615169	0	0	556433
11.4	0	255345	324949	0	0	0	0	0	0	278560	932551	0	0	0	0	0	585637	0	214038	814994	0	0	315205	1511080	0	0	0	0	0	0	0	0	0	941027	0	746139	0	0	0	0	0	639586	935887	0	1408590	616079	0	0	557863
11.43	0	256181	325416	0	0	0	0	0	0	279295	933879	0	0	0	0	0	586817	0	214912	816912	0	0	315775	1513810	0	0	0	0	0	0	0	0	0	942566	0	748566	0	0	0	0	0	640440	937313	0	1411580	617066	0	0	559307
11.46	0	256997	325851	0	0	0	0	0	0	279943	935077	0	0	0	0	0	588045	0	215805	818968	0	0	316369	1516560	0	0	0	0	0	0	0	0	0	944010	0	751053	0	0	0	0	0	641261	938881	0	1414490	618067	0	0	560615
11.49	0	257775	326225	0	0	0	0	0	0	280655	936394	0	0	0	0	0	589263	0	216694	820987	0	0	316897	1519370	0	0	0	0	0	0	0	0	0	945549	0	753554	0	0	0	0	0	642095	940347	0	1417480	619069	0	0	562017
11.52	0	258567	326682	0	0	0	0	0	0	281424	937707	0	0	0	0	0	590396	0	217584	822989	0	0	317465	1522160	0	0	0	0	0	0	0	0	0	946856	0	755994	0	0	0	0	0	642895	941695	0	1420530	619990	0	0	563448
11.55	0	259404	327117	0	0	0	0	0	0	282124	939053	0	0	0	0	0	591648	0	218477	824940	0	0	317991	1524850	0	0	0	0	0	0	0	0	0	948295	0	758370	0	0	0	0	0	643747	943132	0	1423470	620978	0	0	564954
11.58	0	260189	327585	0	0	0	0	0	0	282799	940314	0	0	0	0	0	592818	0	219370	826955	0	0	318479	1527510	0	0	0	0	0	0	0	0	0	949804	0	760763	0	0	0	0	0	644612	944645	0	1426400	621877	0	0	566339
11.61	0	260961	327976	0	0	0	0	0	0	283432	941465	0	0	0	0	0	593956	0	220257	828926	0	0	319025	1530250	0	0	0	0	0	0	0	0	0	951186	0	763218	0	0	0	0	0	645462	946110	0	1429360	622845	0	0	567688
11.64	0	261759	328415	0	0	0	0	0	0	284073	942704	0	0	0	0	0	595117	0	221118	830954	0	0	319592	1532840	0	0	0	0	0	0	0	0	0	952691	0	765502	0	0	0	0	0	646298	947583	0	1432370	623848	0	0	569050
11.67	0	262545	328892	0	0	0	0	0	0	284808	943829	0	0	0	0	0	596342	0	221941	832826	0	0	320067	1535450	0	0	0	0	0	0	0	0	0	954089	0	767856	0	0	0	0	0	647146	949094	0	1435210	624755	0	0	570414
11.7	0	263283	329298	0	0	0	0	0	0	285473	945004	0	0	0	0	0	597566	0	222822	834746	0	0	320573	1537980	0	0	0	0	0	0	0	0	0	955522	0	770168	0	0	0	0	0	648029	950494	0	1437980	625627	0	0	571811
11.73	0	263951	329735	0	0	0	0	0	0	286140	946147	0	0	0	0	0	598752	0	223759	836703	0	0	321095	1540670	0	0	0	0	0	0	0	0	0	957000	0	772640	0	0	0	0	0	648911	951831	0	1440730	626461	0	0	573259
11.76	0	264739	330059	0	0	0	0	0	0	286833	947476	0	0	0	0	0	599959	0	224616	838683	0	0	321613	1543260	0	0	0	0	0	0	0	0	0	958403	0	774971	0	0	0	0	0	649770	953166	0	1443610	627307	0	0	574440
11.79	0	265519	330502	0	0	0	0	0	0	287522	948693	0	0	0	0	0	601054	0	225455	840667	0	0	322068	1545730	0	0	0	0	0	0	0	0	0	959767	0	777313	0	0	0	0	0	650601	954510	0	1446490	628113	0	0	575843
11.82	0	266279	330880	0	0	0	0	0	0	288174	949832	0	0	0	0	0	602109	0	226378	842586	0	0	322586	1548260	0	0	0	0	0	0	0	0	0	961206	0	779606	0	0	0	0	0	651405	955927	0	1449560	629003	0	0	577189
11.85	0	267116	331309	0	0	0	0	0	0	288835	951058	0	0	0	0	0	603321	0	227248	844564	0	0	323100	1550930	0	0	0	0	0	0	0	0	0	962738	0	782029	0	0	0	0	0	652190	957357	0	1452430	629965	0	0	578598
11.88	0	267926	331767	0	0	0	0	0	0	289485	952091	0	0	0	0	0	604359	0	228170	846477	0	0	323651	1553490	0	0	0	0	0	0	0	0	0	964070	0	784435	0	0	0	0	0	653031	958611	0	1455220	630823	0	0	579852
11.91	0	268700	332203	0	0	0	0	0	0	290153	953263	0	0	0	0	0	605544	0	228957	848358	0	0	324105	1556140	0	0	0	0	0	0	0	0	0	965367	0	786684	0	0	0	0	0	653770	960038	0	1458000	631738	0	0	581271
11.94	0	269448	332619	0	0	0	0	0	0	290870	954359	0	0	0	0	0	606561	0	229811	850170	0	0	324522	1558760	0	0	0	0	0	0	0	0	0	966685	0	788908	0	0	0	0	0	654515	961406	0	1460840	632718	0	0	582586
11.97	0	270205	333096	0	0	0	0	0	0	291515	955582	0	0	0	0	0	607705	0	230693	852025	0	0	325018	1561270	0	0	0	0	0	0	0	0	0	968000	0	791157	0	0	0	0	0	655393	962724	0	1463560	633530	0	0	583882
12	0	270982	333475	0	0	0	0	0	0	292246	956746	0	0	0	0	0	608868	0	231488	853851	0	0	325510	1563810	0	0	0	0	0	0	0	0	0	969261	0	793374	0	0	0	0	0	656237	964017	0	1466280	634388	0	0	585154
12.03	0	271692	333824	0	0	0	0	0	0	292874	957908	0	0	0	0	0	609987	0	232331	855661	0	0	326006	1566170	0	0	0	0	0	0	0	0	0	970402	0	795490	0	0	0	0	0	656980	965372	0	1469060	635360	0	0	586584
12.06	0	272455	334258	0	0	0	0	0	0	293518	959020	0	0	0	0	0	611118	0	233189	857552	0	0	326480	1568700	0	0	0	0	0	0	0	0	0	971757	0	797856	0	0	0	0	0	657728	966691	0	1471650	636254	0	0	587858
12.09	0	273071	334610	0	0	0	0	0	0	294187	960113	0	0	0	0	0	612159	0	234013	859406	0	0	326903	1571200	0	0	0	0	0	0	0	0	0	973065	0	800179	0	0	0	0	0	658504	967973	0	1474400	637153	0	0	589199
12.12	0	273741	335000	0	0	0	0	0	0	294798	961188	0	0	0	0	0	613212	0	234831	861265	0	0	327318	1573640	0	0	0	0	0	0	0	0	0	974366	0	802357	0	0	0	0	0	659291	969289	0	1477120	637990	0	0	590540
12.15	0	274513	335387	0	0	0	0	0	0	295459	962212	0	0	0	0	0	614383	0	235664	863196	0	0	327821	1576260	0	0	0	0	0	0	0	0	0	975686	0	804572	0	0	0	0	0	659950	970576	0	1479770	638897	0	0	591810
12.18	0	275207	335637	0	0	0	0	0	0	296151	963345	0	0	0	0	0	615470	0	236499	865026	0	0	328236	1578780	0	0	0	0	0	0	0	0	0	977011	0	806628	0	0	0	0	0	660725	971751	0	1482440	639789	0	0	593068
12.21	0	275957	335921	0	0	0	0	0	0	296850	964244	0	0	0	0	0	616543	0	237380	866975	0	0	328677	1581200	0	0	0	0	0	0	0	0	0	978230	0	808741	0	0	0	0	0	661422	973031	0	1485080	640667	0	0	594403
12.24	0	276682	336244	0	0	0	0	0	0	297523	965314	0	0	0	0	0	617565	0	238168	868688	0	0	329147	1583620	0	0	0	0	0	0	0	0	0	979496	0	810981	0	0	0	0	0	662129	974372	0	1487760	641451	0	0	595621
12.27	0	277337	336594	0	0	0	0	0	0	298160	966321	0	0	0	0	0	618576	0	239018	870491	0	0	329580	1586010	0	0	0	0	0	0	0	0	0	980694	0	813165	0	0	0	0	0	662966	975689	0	1490310	642199	0	0	596861
12.3	0	278026	336980	0	0	0	0	0	0	298811	967323	0	0	0	0	0	619620	0	239735	872155	0	0	330002	1588320	0	0	0	0	0	0	0	0	0	981845	0	815395	0	0	0	0	0	663629	976892	0	1492920	642963	0	0	598085
12.33	0	278669	337332	0	0	0	0	0	0	299408	968481	0	0	0	0	0	620691	0	240515	873978	0	0	330444	1590700	0	0	0	0	0	0	0	0	0	983072	0	817520	0	0	0	0	0	664432	978138	0	1495320	643792	0	0	599409
12.36	0	279449	337729	0	0	0	0	0	0	299980	969514	0	0	0	0	0	621767	0	241374	875657	0	0	330953	1593040	0	0	0	0	0	0	0	0	0	984338	0	819677	0	0	0	0	0	665093	979428	0	1497990	644648	0	0	600599
12.39	0	280176	338073	0	0	0	0	0	0	300659	970519	0	0	0	0	0	622751	0	242147	877367	0	0	331441	1595300	0	0	0	0	0	0	0	0	0	985582	0	821618	0	0	0	0	0	665837	980501	0	1500520	645477	0	0	601921
12.42	0	280951	338363	0	0	0	0	0	0	301230	971434	0	0	0	0	0	623760	0	242878	879076	0	0	331891	1597680	0	0	0	0	0	0	0	0	0	986829	0	823700	0	0	0	0	0	666593	981796	0	1503260	646369	0	0	603059
12.45	0	281571	338697	0	0	0	0	0	0	301880	972453	0	0	0	0	0	624735	0	243724	880796	0	0	332309	1600100	0	0	0	0	0	0	0	0	0	987962	0	825797	0	0	0	0	0	667336	983006	0	1505760	647094	0	0	604370
12.48	0	282192	339037	0	0	0	0	0	0	302467	973367	0	0	0	0	0	625692	0	244522	882506	0	0	332737	1602360	0	0	0	0	0	0	0	0	0	989188	0	827959	0	0	0	0	0	668039	984222	0	1508180	647864	0	0	605636
12.51	0	282947	339457	0	0	0	0	0	0	303038	974366	0	0	0	0	0	626619	0	245372	884162	0	0	333173	1604790	0	0	0	0	0	0	0	0	0	990476	0	830108	0	0	0	0	0	668814	985434	0	1510700	648617	0	0	606786
12.54	0	283585	339787	0	0	0	0	0	0	303673	975329	0	0	0	0	0	627597	0	246170	885820	0	0	333661	1607000	0	0	0	0	0	0	0	0	0	991683	0	832156	0	0	0	0	0	669491	986575	0	1513220	649435	0	0	608028
12.57	0	284267	340159	0	0	0	0	0	0	304266	976329	0	0	0	0	0	628494	0	247041	887494	0	0	334086	1609300	0	0	0	0	0	0	0	0	0	992787	0	834221	0	0	0	0	0	670094	987790	0	1515750	650243	0	0	609168
12.6	0	284892	340488	0	0	0	0	0	0	304854	977314	0	0	0	0	0	629574	0	247869	889280	0	0	334524	1611410	0	0	0	0	0	0	0	0	0	993924	0	836390	0	0	0	0	0	670902	989039	0	1518310	651062	0	0	610411
12.63	0	285619	340818	0	0	0	0	0	0	305464	978418	0	0	0	0	0	630461	0	248644	890946	0	0	334957	1613740	0	0	0	0	0	0	0	0	0	995083	0	838401	0	0	0	0	0	671522	990162	0	1520870	651836	0	0	611631
12.66	0	286322	341139	0	0	0	0	0	0	306032	979311	0	0	0	0	0	631470	0	249395	892580	0	0	335403	1616030	0	0	0	0	0	0	0	0	0	996191	0	840421	0	0	0	0	0	672235	991372	0	1523340	652682	0	0	612853
12.69	0	286982	341408	0	0	0	0	0	0	306590	980372	0	0	0	0	0	632384	0	250157	894231	0	0	335829	1618210	0	0	0	0	0	0	0	0	0	997329	0	842375	0	0	0	0	0	672994	992463	0	1525820	653530	0	0	614039
12.72	0	287651	341736	0	0	0	0	0	0	307217	981368	0	0	0	0	0	633317	0	250940	895883	0	0	336225	1620420	0	0	0	0	0	0	0	0	0	998404	0	844438	0	0	0	0	0	673640	993572	0	1528380	654289	0	0	615178
12.75	0	288297	342095	0	0	0	0	0	0	307854	982220	0	0	0	0	0	634294	0	251735	897586	0	0	336644	1622930	0	0	0	0	0	0	0	0	0	999510	0	846348	0	0	0	0	0	674312	994729	0	1530890	655012	0	0	616383
12.78	0	288992	342472	0	0	0	0	0	0	308296	983187	0	0	0	0	0	635257	0	252561	899141	0	0	337141	1625110	0	0	0	0	0	0	0	0	0	1000690	0	848474	0	0	0	0	0	674955	995799	0	1533120	655726	0	0	617504
12.81	0	289625	342818	0	0	0	0	0	0	308797	984025	0	0	0	0	0	636253	0	253383	900813	0	0	337530	1627200	0	0	0	0	0	0	0	0	0	1001730	0	850592	0	0	0	0	0	675572	996952	0	1535590	656394	0	0	618617
12.84	0	290336	343109	0	0	0	0	0	0	309389	984869	0	0	0	0	0	637195	0	254132	902531	0	0	337944	1629440	0	0	0	0	0	0	0	0	0	1002740	0	852689	0	0	0	0	0	676249	998047	0	1537930	657094	0	0	619783
12.87	0	290939	343393	0	0	0	0	0	0	309888	985763	0	0	0	0	0	638200	0	254915	904170	0	0	338382	1631690	0	0	0	0	0	0	0	0	0	1003730	0	854629	0	0	0	0	0	676945	999163	0	1540320	657770	0	0	620856
12.9	0	291523	343687	0	0	0	0	0	0	310513	986589	0	0	0	0	0	639141	0	255677	905684	0	0	338836	1633700	0	0	0	0	0	0	0	0	0	1004820	0	856594	0	0	0	0	0	677603	1000380	0	1542730	658484	0	0	621949
12.93	0	292176	344000	0	0	0	0	0	0	311084	987396	0	0	0	0	0	640074	0	256409	907239	0	0	339142	1635880	0	0	0	0	0	0	0	0	0	1005790	0	858499	0	0	0	0	0	678306	1001410	0	1545110	659282	0	0	623048
12.96	0	292818	344312	0	0	0	0	0	0	311578	988284	0	0	0	0	0	640975	0	257105	908801	0	0	339512	1638020	0	0	0	0	0	0	0	0	0	1006830	0	860615	0	0	0	0	0	679030	1002540	0	1547540	659923	0	0	624092
12.99	0	293445	344634	0	0	0	0	0	0	312122	989129	0	0	0	0	0	641852	0	257879	910330	0	0	339926	1640120	0	0	0	0	0	0	0	0	0	1007980	0	862532	0	0	0	0	0	679627	1003550	0	1550050	660724	0	0	625201
13.02	0	294114	344941	0	0	0	0	0	0	312660	989986	0	0	0	0	0	642837	0	258558	911975	0	0	340390	1642130	0	0	0	0	0	0	0	0	0	1009030	0	864609	0	0	0	0	0	680300	1004520	0	1552310	661413	0	0	626285
13.05	0	294675	345230	0	0	0	0	0	0	313078	990789	0	0	0	0	0	643791	0	259317	913506	0	0	340866	1644090	0	0	0	0	0	0	0	0	0	1010180	0	866526	0	0	0	0	0	680874	1005530	0	1554810	662178	0	0	627373
13.08	0	295215	345539	0	0	0	0	0	0	313577	991739	0	0	0	0	0	644664	0	260084	914961	0	0	341248	1646260	0	0	0	0	0	0	0	0	0	1011230	0	868391	0	0	0	0	0	681519	1006610	0	1557120	662924	0	0	628459
13.11	0	295806	345862	0	0	0	0	0	0	314119	992610	0	0	0	0	0	645555	0	260809	916545	0	0	341669	1648360	0	0	0	0	0	0	0	0	0	1012140	0	870148	0	0	0	0	0	682129	1007600	0	1559270	663545	0	0	629504
13.14	0	296435	346163	0	0	0	0	0	0	314604	993381	0	0	0	0	0	646542	0	261462	918000	0	0	342101	1650410	0	0	0	0	0	0	0	0	0	1013150	0	871966	0	0	0	0	0	682760	1008610	0	1561490	664166	0	0	630614
13.17	0	297037	346472	0	0	0	0	0	0	315128	994313	0	0	0	0	0	647448	0	262146	919598	0	0	342481	1652350	0	0	0	0	0	0	0	0	0	1014080	0	873901	0	0	0	0	0	683472	1009480	0	1563700	664870	0	0	631731
13.2	0	297658	346800	0	0	0	0	0	0	315590	995120	0	0	0	0	0	648280	0	262838	921156	0	0	342883	1654400	0	0	0	0	0	0	0	0	0	1015120	0	875715	0	0	0	0	0	683948	1010580	0	1565810	665556	0	0	632860
13.23	0	298258	347050	0	0	0	0	0	0	316047	995818	0	0	0	0	0	649194	0	263478	922613	0	0	343183	1656570	0	0	0	0	0	0	0	0	0	1016120	0	877674	0	0	0	0	0	684536	1011740	0	1567920	666251	0	0	633940
13.26	0	298864	347427	0	0	0	0	0	0	316554	996664	0	0	0	0	0	650083	0	264222	924182	0	0	343512	1658480	0	0	0	0	0	0	0	0	0	1017040	0	879657	0	0	0	0	0	685238	1012680	0	1570180	666942	0	0	635060
13.29	0	299402	347737	0	0	0	0	0	0	317132	997478	0	0	0	0	0	650953	0	264924	925811	0	0	343878	1660720	0	0	0	0	0	0	0	0	0	1017940	0	881554	0	0	0	0	0	685854	1013670	0	1572390	667650	0	0	636111
13.32	0	299950	348092	0	0	0	0	0	0	317616	998397	0	0	0	0	0	651824	0	265616	927337	0	0	344268	1662610	0	0	0	0	0	0	0	0	0	1018910	0	883450	0	0	0	0	0	686499	1014570	0	1574530	668231	0	0	637189
13.35	0	300527	348389	0	0	0	0	0	0	318029	999270	0	0	0	0	0	652728	0	266267	928834	0	0	344604	1664440	0	0	0	0	0	0	0	0	0	1019790	0	885384	0	0	0	0	0	687108	1015580	0	1576670	668961	0	0	638189
13.38	0	301141	348695	0	0	0	0	0	0	318534	1000010	0	0	0	0	0	653611	0	266895	930311	0	0	344988	1666540	0	0	0	0	0	0	0	0	0	1020700	0	887125	0	0	0	0	0	687744	1016540	0	1578800	669652	0	0	639284
13.41	0	301813	349030	0	0	0	0	0	0	318991	1000770	0	0	0	0	0	654500	0	267633	931672	0	0	345336	1668640	0	0	0	0	0	0	0	0	0	1021640	0	888970	0	0	0	0	0	688187	1017480	0	1581000	670342	0	0	640318
13.44	0	302350	349311	0	0	0	0	0	0	319509	1001550	0	0	0	0	0	655293	0	268289	933115	0	0	345748	1670500	0	0	0	0	0	0	0	0	0	1022520	0	890769	0	0	0	0	0	688773	1018510	0	1583090	671017	0	0	641296
13.47	0	302930	349660	0	0	0	0	0	0	320010	1002230	0	0	0	0	0	656086	0	268959	934683	0	0	346109	1672240	0	0	0	0	0	0	0	0	0	1023560	0	892512	0	0	0	0	0	689319	1019580	0	1585140	671675	0	0	642385
13.5	0	303556	349941	0	0	0	0	0	0	320543	1002940	0	0	0	0	0	656978	0	269631	936061	0	0	346439	1674160	0	0	0	0	0	0	0	0	0	1024480	0	894331	0	0	0	0	0	689795	1020490	0	1587240	672358	0	0	643394
13.53	0	304170	350167	0	0	0	0	0	0	321002	1003790	0	0	0	0	0	657872	0	270346	937487	0	0	346804	1676110	0	0	0	0	0	0	0	0	0	1025450	0	896100	0	0	0	0	0	690519	1021410	0	1589290	673092	0	0	644456
13.56	0	304725	350498	0	0	0	0	0	0	321416	1004500	0	0	0	0	0	658692	0	271010	938834	0	0	347055	1677880	0	0	0	0	0	0	0	0	0	1026470	0	897851	0	0	0	0	0	691084	1022320	0	1591400	673730	0	0	645374
13.59	0	305356	350771	0	0	0	0	0	0	321804	1005190	0	0	0	0	0	659622	0	271646	940337	0	0	347438	1679790	0	0	0	0	0	0	0	0	0	1027440	0	899670	0	0	0	0	0	691568	1023280	0	1593430	674333	0	0	646358
13.62	0	305951	351012	0	0	0	0	0	0	322365	1005880	0	0	0	0	0	660300	0	272265	941722	0	0	347793	1681630	0	0	0	0	0	0	0	0	0	1028390	0	901467	0	0	0	0	0	692151	1024230	0	1595600	675025	0	0	647449
13.65	0	306516	351378	0	0	0	0	0	0	322899	1006670	0	0	0	0	0	661119	0	272863	943156	0	0	348145	1683340	0	0	0	0	0	0	0	0	0	1029340	0	903220	0	0	0	0	0	692562	1025200	0	1597650	675662	0	0	648398
13.68	0	307109	351637	0	0	0	0	0	0	323382	1007450	0	0	0	0	0	661853	0	273458	944490	0	0	348511	1685270	0	0	0	0	0	0	0	0	0	1030240	0	904875	0	0	0	0	0	693079	1026160	0	1599710	676353	0	0	649475
13.71	0	307697	351920	0	0	0	0	0	0	323942	1008260	0	0	0	0	0	662716	0	274131	945802	0	0	348823	1687000	0	0	0	0	0	0	0	0	0	1031110	0	906552	0	0	0	0	0	693623	1027080	0	1601610	676994	0	0	650480
13.74	0	308288	352247	0	0	0	0	0	0	324406	1008870	0	0	0	0	0	663425	0	274821	947161	0	0	349178	1688840	0	0	0	0	0	0	0	0	0	1031960	0	908223	0	0	0	0	0	694149	1028080	0	1603610	677660	0	0	651483
13.77	0	308802	352516	0	0	0	0	0	0	324893	1009580	0	0	0	0	0	664258	0	275433	948608	0	0	349542	1690570	0	0	0	0	0	0	0	0	0	1032830	0	909925	0	0	0	0	0	694658	1029040	0	1605510	678284	0	0	652392
13.8	0	309358	352791	0	0	0	0	0	0	325329	1010190	0	0	0	0	0	665008	0	276068	949920	0	0	349833	1692410	0	0	0	0	0	0	0	0	0	1033670	0	911641	0	0	0	0	0	695135	1030000	0	1607460	679007	0	0	653414
13.83	0	309915	353033	0	0	0	0	0	0	325759	1010860	0	0	0	0	0	665825	0	276696	951160	0	0	350142	1694330	0	0	0	0	0	0	0	0	0	1034480	0	913420	0	0	0	0	0	695619	1030880	0	1609470	679634	0	0	654331
13.86	0	310473	353281	0	0	0	0	0	0	326181	1011450	0	0	0	0	0	666591	0	277266	952418	0	0	350385	1695940	0	0	0	0	0	0	0	0	0	1035380	0	915108	0	0	0	0	0	696146	1031880	0	1611610	680301	0	0	655261
13.89	0	310983	353612	0	0	0	0	0	0	326629	1012080	0	0	0	0	0	667395	0	277910	953890	0	0	350718	1697700	0	0	0	0	0	0	0	0	0	1036400	0	916986	0	0	0	0	0	696630	1032860	0	1613780	680902	0	0	656174
13.92	0	311563	353858	0	0	0	0	0	0	327105	1012690	0	0	0	0	0	668177	0	278578	955191	0	0	351063	1699440	0	0	0	0	0	0	0	0	0	1037230	0	918658	0	0	0	0	0	697229	1033690	0	1615780	681540	0	0	657096
13.95	0	312177	354106	0	0	0	0	0	0	327568	1013360	0	0	0	0	0	668933	0	279207	956626	0	0	351376	1701160	0	0	0	0	0	0	0	0	0	1038010	0	920235	0	0	0	0	0	697714	1034700	0	1617720	682071	0	0	657945
13.98	0	312737	354379	0	0	0	0	0	0	328005	1013960	0	0	0	0	0	669629	0	279835	957984	0	0	351664	1702760	0	0	0	0	0	0	0	0	0	1038960	0	921820	0	0	0	0	0	698123	1035620	0	1619740	682650	0	0	658835
14.01	0	313254	354677	0	0	0	0	0	0	328463	1014580	0	0	0	0	0	670348	0	280481	959252	0	0	352054	1704430	0	0	0	0	0	0	0	0	0	1039640	0	923474	0	0	0	0	0	698584	1036540	0	1621670	683196	0	0	659748
14.04	0	313771	354955	0	0	0	0	0	0	328791	1015240	0	0	0	0	0	671001	0	281079	960431	0	0	352348	1706090	0	0	0	0	0	0	0	0	0	1040420	0	925185	0	0	0	0	0	699122	1037350	0	1623650	683704	0	0	660635
14.07	0	314297	355263	0	0	0	0	0	0	329242	1015860	0	0	0	0	0	671797	0	281594	961766	0	0	352628	1707690	0	0	0	0	0	0	0	0	0	1041180	0	926848	0	0	0	0	0	699592	1038170	0	1625550	684265	0	0	661518
14.1	0	314828	355512	0	0	0	0	0	0	329689	1016530	0	0	0	0	0	672469	0	282220	963045	0	0	352957	1709320	0	0	0	0	0	0	0	0	0	1042040	0	928453	0	0	0	0	0	700041	1038960	0	1627460	684766	0	0	662392
14.13	0	315361	355755	0	0	0	0	0	0	330088	1017270	0	0	0	0	0	673164	0	282868	964231	0	0	353272	1710990	0	0	0	0	0	0	0	0	0	1042650	0	930165	0	0	0	0	0	700487	1039710	0	1629400	685328	0	0	663320
14.16	0	315923	356058	0	0	0	0	0	0	330524	1017860	0	0	0	0	0	673872	0	283456	965478	0	0	353608	1712750	0	0	0	0	0	0	0	0	0	1043350	0	931795	0	0	0	0	0	701010	1040650	0	1631340	685795	0	0	664220
14.19	0	316492	356305	0	0	0	0	0	0	330873	1018500	0	0	0	0	0	674501	0	284086	966708	0	0	353949	1714400	0	0	0	0	0	0	0	0	0	1044270	0	933447	0	0	0	0	0	701525	1041510	0	1633070	686305	0	0	665071
14.22	0	317005	356549	0	0	0	0	0	0	331279	1019160	0	0	0	0	0	675213	0	284674	967834	0	0	354347	1716030	0	0	0	0	0	0	0	0	0	1045050	0	935066	0	0	0	0	0	702026	1042320	0	1634880	686851	0	0	665951
14.25	0	317456	356770	0	0	0	0	0	0	331703	1019820	0	0	0	0	0	675912	0	285232	969160	0	0	354720	1717620	0	0	0	0	0	0	0	0	0	1045770	0	936706	0	0	0	0	0	702394	1043260	0	1636680	687448	0	0	666886
14.28	0	317950	356969	0	0	0	0	0	0	332093	1020450	0	0	0	0	0	676564	0	285747	970319	0	0	355010	1719170	0	0	0	0	0	0	0	0	0	1046590	0	938341	0	0	0	0	0	702916	1044090	0	1638500	688021	0	0	667625
14.31	0	318480	357188	0	0	0	0	0	0	332457	1021040	0	0	0	0	0	677265	0	286342	971545	0	0	355290	1720840	0	0	0	0	0	0	0	0	0	1047420	0	940007	0	0	0	0	0	703378	1044840	0	1640130	688548	0	0	668445
14.34	0	319013	357389	0	0	0	0	0	0	332868	1021590	0	0	0	0	0	677945	0	286895	972855	0	0	355591	1722510	0	0	0	0	0	0	0	0	0	1048080	0	941506	0	0	0	0	0	703785	1045600	0	1641940	689155	0	0	669207
14.37	0	319504	357621	0	0	0	0	0	0	333212	1022170	0	0	0	0	0	678619	0	287470	974000	0	0	355870	1724180	0	0	0	0	0	0	0	0	0	1048680	0	943021	0	0	0	0	0	704294	1046370	0	1643820	689729	0	0	669943
14.4	0	320007	357877	0	0	0	0	0	0	333581	1022720	0	0	0	0	0	679157	0	288041	975118	0	0	356176	1725710	0	0	0	0	0	0	0	0	0	1049390	0	944621	0	0	0	0	0	704782	1047160	0	1645550	690132	0	0	670723
14.43	0	320562	358066	0	0	0	0	0	0	333966	1023430	0	0	0	0	0	679839	0	288580	976390	0	0	356447	1727110	0	0	0	0	0	0	0	0	0	1050110	0	946184	0	0	0	0	0	705206	1047940	0	1647230	690709	0	0	671482
14.46	0	321077	358330	0	0	0	0	0	0	334391	1023890	0	0	0	0	0	680384	0	289114	977514	0	0	356717	1728670	0	0	0	0	0	0	0	0	0	1050770	0	947737	0	0	0	0	0	705667	1048780	0	1649120	691256	0	0	672346
14.49	0	321527	358453	0	0	0	0	0	0	334783	1024480	0	0	0	0	0	681013	0	289594	978765	0	0	357037	1730120	0	0	0	0	0	0	0	0	0	1051570	0	949268	0	0	0	0	0	706096	1049470	0	1650950	691812	0	0	673222
14.52	0	321995	358683	0	0	0	0	0	0	335148	1025030	0	0	0	0	0	681599	0	290115	979927	0	0	357320	1731600	0	0	0	0	0	0	0	0	0	1052250	0	950808	0	0	0	0	0	706587	1050220	0	1652580	692300	0	0	673965
14.55	0	322561	358855	0	0	0	0	0	0	335650	1025480	0	0	0	0	0	682308	0	290680	981051	0	0	357595	1733100	0	0	0	0	0	0	0	0	0	1052980	0	952294	0	0	0	0	0	706952	1050960	0	1654270	692737	0	0	674677
14.58	0	323047	359074	0	0	0	0	0	0	335978	1026120	0	0	0	0	0	682948	0	291160	982071	0	0	357877	1734690	0	0	0	0	0	0	0	0	0	1053700	0	953786	0	0	0	0	0	707476	1051650	0	1655970	693252	0	0	675533
14.61	0	323521	359275	0	0	0	0	0	0	336306	1026720	0	0	0	0	0	683534	0	291641	983394	0	0	358158	1736120	0	0	0	0	0	0	0	0	0	1054420	0	955491	0	0	0	0	0	707945	1052370	0	1657540	693731	0	0	676389
14.64	0	324032	359480	0	0	0	0	0	0	336736	1027250	0	0	0	0	0	684068	0	292169	984640	0	0	358481	1737430	0	0	0	0	0	0	0	0	0	1055050	0	956965	0	0	0	0	0	708398	1053160	0	1659260	694190	0	0	677123
14.67	0	324505	359646	0	0	0	0	0	0	337146	1027800	0	0	0	0	0	684677	0	292662	985844	0	0	358724	1738880	0	0	0	0	0	0	0	0	0	1055680	0	958280	0	0	0	0	0	708805	1053850	0	1660970	694692	0	0	677898
14.7	0	325031	359871	0	0	0	0	0	0	337484	1028320	0	0	0	0	0	685239	0	293134	986997	0	0	358954	1740350	0	0	0	0	0	0	0	0	0	1056520	0	959721	0	0	0	0	0	709129	1054630	0	1662600	695178	0	0	678700
14.73	0	325476	360119	0	0	0	0	0	0	337916	1029040	0	0	0	0	0	685825	0	293703	988125	0	0	359139	1741790	0	0	0	0	0	0	0	0	0	1057240	0	961180	0	0	0	0	0	709516	1055350	0	1664110	695711	0	0	679480
14.76	0	325933	360341	0	0	0	0	0	0	338288	1029680	0	0	0	0	0	686354	0	294241	989268	0	0	359361	1743020	0	0	0	0	0	0	0	0	0	1057890	0	962626	0	0	0	0	0	709951	1056110	0	1665670	696227	0	0	680211
14.79	0	326398	360592	0	0	0	0	0	0	338698	1030290	0	0	0	0	0	686976	0	294657	990411	0	0	359647	1744510	0	0	0	0	0	0	0	0	0	1058600	0	964008	0	0	0	0	0	710319	1056820	0	1667260	696734	0	0	680948
14.82	0	326913	360835	0	0	0	0	0	0	339081	1030830	0	0	0	0	0	687556	0	295207	991484	0	0	359946	1745860	0	0	0	0	0	0	0	0	0	1059240	0	965496	0	0	0	0	0	710645	1057530	0	1668990	697125	0	0	681706
14.85	0	327363	361081	0	0	0	0	0	0	339440	1031450	0	0	0	0	0	688054	0	295734	992471	0	0	360100	1747140	0	0	0	0	0	0	0	0	0	1059850	0	967067	0	0	0	0	0	710869	1058200	0	1670620	697655	0	0	682392
14.88	0	327867	361285	0	0	0	0	0	0	339744	1031970	0	0	0	0	0	688586	0	296179	993517	0	0	360311	1748490	0	0	0	0	0	0	0	0	0	1060490	0	968510	0	0	0	0	0	711207	1058870	0	1672180	698135	0	0	683173
14.91	0	328411	361538	0	0	0	0	0	0	340068	1032520	0	0	0	0	0	689137	0	296658	994586	0	0	360536	1749730	0	0	0	0	0	0	0	0	0	1061170	0	969885	0	0	0	0	0	711516	1059530	0	1673820	698571	0	0	683893
14.94	0	328872	361705	0	0	0	0	0	0	340409	1033000	0	0	0	0	0	689577	0	297205	995621	0	0	360836	1751160	0	0	0	0	0	0	0	0	0	1061910	0	971369	0	0	0	0	0	711869	1060250	0	1675330	699035	0	0	684592
14.97	0	329391	361915	0	0	0	0	0	0	340795	1033530	0	0	0	0	0	690210	0	297689	996597	0	0	361112	1752410	0	0	0	0	0	0	0	0	0	1062570	0	972818	0	0	0	0	0	712164	1060920	0	1676810	699553	0	0	685315
15	0	329896	362106	0	0	0	0	0	0	341131	1034000	0	0	0	0	0	690785	0	298191	997648	0	0	361333	1753590	0	0	0	0	0	0	0	0	0	1063250	0	974232	0	0	0	0	0	712502	1061590	0	1678450	699936	0	0	685979
15.03	0	330354	362299	0	0	0	0	0	0	341503	1034530	0	0	0	0	0	691324	0	298717	998680	0	0	361546	1754890	0	0	0	0	0	0	0	0	0	1063920	0	975622	0	0	0	0	0	712905	1062260	0	1679930	700452	0	0	686691
15.06	0	330758	362474	0	0	0	0	0	0	341835	1035130	0	0	0	0	0	691757	0	299118	999715	0	0	361734	1756110	0	0	0	0	0	0	0	0	0	1064510	0	977108	0	0	0	0	0	713303	1062910	0	1681360	700882	0	0	687400
15.09	0	331158	362732	0	0	0	0	0	0	342124	1035680	0	0	0	0	0	692289	0	299609	1000830	0	0	361987	1757370	0	0	0	0	0	0	0	0	0	1065040	0	978491	0	0	0	0	0	713667	1063580	0	1682930	701315	0	0	688148
15.12	0	331636	363021	0	0	0	0	0	0	342429	1036190	0	0	0	0	0	692855	0	300068	1001870	0	0	362268	1758860	0	0	0	0	0	0	0	0	0	1065660	0	979804	0	0	0	0	0	714028	1064170	0	1684430	701667	0	0	688853
15.15	0	332082	363212	0	0	0	0	0	0	342639	1036740	0	0	0	0	0	693423	0	300566	1002930	0	0	362414	1760020	0	0	0	0	0	0	0	0	0	1066280	0	981182	0	0	0	0	0	714314	1064700	0	1685960	702081	0	0	689492
15.18	0	332558	363463	0	0	0	0	0	0	342884	1037160	0	0	0	0	0	693917	0	301039	1003910	0	0	362627	1761150	0	0	0	0	0	0	0	0	0	1066930	0	982590	0	0	0	0	0	714599	1065420	0	1687510	702348	0	0	690228
15.21	0	333029	363640	0	0	0	0	0	0	343230	1037670	0	0	0	0	0	694363	0	301488	1004850	0	0	362889	1762300	0	0	0	0	0	0	0	0	0	1067470	0	984004	0	0	0	0	0	714846	1065940	0	1688850	702607	0	0	690805
15.24	0	333417	363811	0	0	0	0	0	0	343537	1038150	0	0	0	0	0	694823	0	301940	1005790	0	0	363067	1763460	0	0	0	0	0	0	0	0	0	1068040	0	985321	0	0	0	0	0	715201	1066500	0	1690090	703000	0	0	691573
15.27	0	333847	364077	0	0	0	0	0	0	343834	1038630	0	0	0	0	0	695305	0	302439	1006720	0	0	363282	1764630	0	0	0	0	0	0	0	0	0	1068610	0	986543	0	0	0	0	0	715431	1067060	0	1691450	703370	0	0	692246
15.3	0	334310	364163	0	0	0	0	0	0	344170	1039170	0	0	0	0	0	695818	0	302886	1007730	0	0	363526	1765750	0	0	0	0	0	0	0	0	0	1069180	0	987898	0	0	0	0	0	715670	1067670	0	1692950	703860	0	0	692899
15.33	0	334759	364344	0	0	0	0	0	0	344504	1039710	0	0	0	0	0	696319	0	303348	1008710	0	0	363727	1766890	0	0	0	0	0	0	0	0	0	1069760	0	989188	0	0	0	0	0	716025	1068200	0	1694310	704248	0	0	693524
15.36	0	335209	364517	0	0	0	0	0	0	344876	1040200	0	0	0	0	0	696745	0	303792	1009680	0	0	363893	1767960	0	0	0	0	0	0	0	0	0	1070340	0	990498	0	0	0	0	0	716311	1068770	0	1695570	704658	0	0	694089
15.39	0	335676	364706	0	0	0	0	0	0	345279	1040570	0	0	0	0	0	697224	0	304297	1010570	0	0	364079	1768990	0	0	0	0	0	0	0	0	0	1070880	0	991809	0	0	0	0	0	716627	1069250	0	1696780	704985	0	0	694761
15.42	0	336137	364904	0	0	0	0	0	0	345622	1041130	0	0	0	0	0	697714	0	304759	1011500	0	0	364225	1770060	0	0	0	0	0	0	0	0	0	1071530	0	993057	0	0	0	0	0	716975	1069870	0	1698260	705247	0	0	695387
15.45	0	336499	365095	0	0	0	0	0	0	345950	1041640	0	0	0	0	0	698360	0	305187	1012470	0	0	364449	1771080	0	0	0	0	0	0	0	0	0	1071980	0	994449	0	0	0	0	0	717245	1070380	0	1699730	705577	0	0	696031
15.48	0	336908	365250	0	0	0	0	0	0	346331	1041990	0	0	0	0	0	698908	0	305701	1013360	0	0	364631	1772200	0	0	0	0	0	0	0	0	0	1072550	0	995798	0	0	0	0	0	717553	1070990	0	1700990	705993	0	0	696658
15.51	0	337320	365471	0	0	0	0	0	0	346610	1042480	0	0	0	0	0	699382	0	306110	1014450	0	0	364869	1773300	0	0	0	0	0	0	0	0	0	1073140	0	997009	0	0	0	0	0	717880	1071660	0	1702360	706349	0	0	697332
15.54	0	337729	365637	0	0	0	0	0	0	346968	1042980	0	0	0	0	0	699847	0	306608	1015480	0	0	365054	1774450	0	0	0	0	0	0	0	0	0	1073610	0	998226	0	0	0	0	0	718239	1072260	0	1703730	706681	0	0	698043
15.57	0	338109	365826	0	0	0	0	0	0	347278	1043360	0	0	0	0	0	700327	0	306992	1016460	0	0	365238	1775580	0	0	0	0	0	0	0	0	0	1074160	0	999517	0	0	0	0	0	718563	1072820	0	1704940	707000	0	0	698689
15.6	0	338487	365960	0	0	0	0	0	0	347615	1043810	0	0	0	0	0	700764	0	307367	1017460	0	0	365407	1776680	0	0	0	0	0	0	0	0	0	1074790	0	1000620	0	0	0	0	0	718768	1073380	0	1706350	707342	0	0	699279
15.63	0	338890	366112	0	0	0	0	0	0	347829	1044300	0	0	0	0	0	701215	0	307795	1018340	0	0	365618	1777690	0	0	0	0	0	0	0	0	0	1075430	0	1001840	0	0	0	0	0	719125	1073890	0	1707740	707744	0	0	699877
15.66	0	339292	366294	0	0	0	0	0	0	348186	1044820	0	0	0	0	0	701674	0	308269	1019280	0	0	365763	1778630	0	0	0	0	0	0	0	0	0	1076000	0	1003060	0	0	0	0	0	719386	1074440	0	1709070	708099	0	0	700486
15.69	0	339629	366481	0	0	0	0	0	0	348497	1045300	0	0	0	0	0	702134	0	308697	1020160	0	0	365981	1779510	0	0	0	0	0	0	0	0	0	1076620	0	1004340	0	0	0	0	0	719693	1074920	0	1710380	708457	0	0	701176
15.72	0	340036	366655	0	0	0	0	0	0	348839	1045630	0	0	0	0	0	702619	0	309151	1021040	0	0	366177	1780630	0	0	0	0	0	0	0	0	0	1077160	0	1005520	0	0	0	0	0	719965	1075350	0	1711640	708851	0	0	701722
15.75	0	340414	366767	0	0	0	0	0	0	349093	1046060	0	0	0	0	0	703092	0	309526	1021660	0	0	366401	1781670	0	0	0	0	0	0	0	0	0	1077790	0	1006690	0	0	0	0	0	720235	1075930	0	1712960	709161	0	0	702320
15.78	0	340838	366900	0	0	0	0	0	0	349399	1046470	0	0	0	0	0	703576	0	309944	1022680	0	0	366579	1782790	0	0	0	0	0	0	0	0	0	1078340	0	1007940	0	0	0	0	0	720410	1076420	0	1714210	709447	0	0	702899
15.81	0	341245	367074	0	0	0	0	0	0	349651	1046880	0	0	0	0	0	704042	0	310374	1023650	0	0	366830	1783990	0	0	0	0	0	0	0	0	0	1078850	0	1009180	0	0	0	0	0	720623	1076870	0	1715580	709716	0	0	703460
15.84	0	341628	367254	0	0	0	0	0	0	349941	1047400	0	0	0	0	0	704452	0	310900	1024460	0	0	366996	1784970	0	0	0	0	0	0	0	0	0	1079320	0	1010360	0	0	0	0	0	720938	1077450	0	1716880	710091	0	0	703948
15.87	0	342050	367431	0	0	0	0	0	0	350281	1047830	0	0	0	0	0	704928	0	311321	1025390	0	0	367232	1786010	0	0	0	0	0	0	0	0	0	1079680	0	1011540	0	0	0	0	0	721186	1077950	0	1718110	710283	0	0	704521
15.9	0	342449	367578	0	0	0	0	0	0	350607	1048130	0	0	0	0	0	705346	0	311727	1026380	0	0	367464	1787010	0	0	0	0	0	0	0	0	0	1080050	0	1012620	0	0	0	0	0	721490	1078510	0	1719340	710636	0	0	705105
15.93	0	342766	367707	0	0	0	0	0	0	350836	1048600	0	0	0	0	0	705713	0	312168	1027250	0	0	367693	1787900	0	0	0	0	0	0	0	0	0	1080610	0	1013720	0	0	0	0	0	721651	1078980	0	1720530	710931	0	0	705614
15.96	0	343125	367867	0	0	0	0	0	0	351125	1048990	0	0	0	0	0	706157	0	312578	1028120	0	0	367880	1788810	0	0	0	0	0	0	0	0	0	1081110	0	1014790	0	0	0	0	0	721926	1079530	0	1721620	711164	0	0	706239
15.99	0	343518	367995	0	0	0	0	0	0	351491	1049410	0	0	0	0	0	706614	0	313036	1028940	0	0	368088	1789820	0	0	0	0	0	0	0	0	0	1081580	0	1015990	0	0	0	0	0	722268	1079950	0	1722850	711397	0	0	706898
16.02	0	343891	368223	0	0	0	0	0	0	351754	1049910	0	0	0	0	0	706900	0	313431	1029710	0	0	368274	1790820	0	0	0	0	0	0	0	0	0	1082080	0	1017190	0	0	0	0	0	722372	1080430	0	1723970	711716	0	0	707444
16.05	0	344232	368324	0	0	0	0	0	0	352047	1050170	0	0	0	0	0	707270	0	313818	1030540	0	0	368503	1791640	0	0	0	0	0	0	0	0	0	1082590	0	1018280	0	0	0	0	0	722606	1080880	0	1725130	711941	0	0	707997
16.08	0	344558	368474	0	0	0	0	0	0	352346	1050540	0	0	0	0	0	707656	0	314232	1031330	0	0	368653	1792530	0	0	0	0	0	0	0	0	0	1083050	0	1019410	0	0	0	0	0	722771	1081340	0	1726350	712277	0	0	708570
16.11	0	344950	368625	0	0	0	0	0	0	352630	1051000	0	0	0	0	0	708073	0	314648	1032070	0	0	368770	1793480	0	0	0	0	0	0	0	0	0	1083550	0	1020550	0	0	0	0	0	722946	1081750	0	1727510	712597	0	0	709115
16.14	0	345316	368767	0	0	0	0	0	0	352830	1051320	0	0	0	0	0	708524	0	315051	1032790	0	0	368953	1794410	0	0	0	0	0	0	0	0	0	1083880	0	1021620	0	0	0	0	0	723246	1082380	0	1728740	712793	0	0	709656
16.17	0	345630	368940	0	0	0	0	0	0	353106	1051710	0	0	0	0	0	708916	0	315378	1033540	0	0	369164	1795350	0	0	0	0	0	0	0	0	0	1084260	0	1022750	0	0	0	0	0	723515	1082880	0	1729990	713070	0	0	710261
16.2	0	345936	369061	0	0	0	0	0	0	353339	1052140	0	0	0	0	0	709346	0	315805	1034320	0	0	369317	1796220	0	0	0	0	0	0	0	0	0	1084780	0	1023900	0	0	0	0	0	723786	1083390	0	1731150	713346	0	0	710705
16.23	0	346327	369177	0	0	0	0	0	0	353585	1052540	0	0	0	0	0	709716	0	316197	1035170	0	0	369464	1797280	0	0	0	0	0	0	0	0	0	1085190	0	1025130	0	0	0	0	0	723906	1083910	0	1732290	713574	0	0	711238
16.26	0	346674	369288	0	0	0	0	0	0	353849	1052930	0	0	0	0	0	710131	0	316605	1035880	0	0	369620	1798250	0	0	0	0	0	0	0	0	0	1085630	0	1026270	0	0	0	0	0	724124	1084310	0	1733320	713906	0	0	711740
16.29	0	347140	369391	0	0	0	0	0	0	354057	1053300	0	0	0	0	0	710570	0	316965	1036680	0	0	369786	1799110	0	0	0	0	0	0	0	0	0	1086050	0	1027370	0	0	0	0	0	724396	1084820	0	1734380	714243	0	0	712353
16.32	0	347559	369541	0	0	0	0	0	0	354337	1053630	0	0	0	0	0	711017	0	317371	1037410	0	0	369933	1800130	0	0	0	0	0	0	0	0	0	1086630	0	1028380	0	0	0	0	0	724650	1085340	0	1735390	714482	0	0	712822
16.35	0	347919	369645	0	0	0	0	0	0	354621	1053970	0	0	0	0	0	711405	0	317765	1038130	0	0	370054	1801050	0	0	0	0	0	0	0	0	0	1087080	0	1029590	0	0	0	0	0	724803	1085710	0	1736520	714795	0	0	713388
16.38	0	348290	369753	0	0	0	0	0	0	354884	1054390	0	0	0	0	0	711747	0	318219	1038980	0	0	370157	1801880	0	0	0	0	0	0	0	0	0	1087460	0	1030670	0	0	0	0	0	725003	1086140	0	1737580	715071	0	0	713956
16.41	0	348568	369898	0	0	0	0	0	0	355115	1054770	0	0	0	0	0	712172	0	318594	1039700	0	0	370331	1802620	0	0	0	0	0	0	0	0	0	1087800	0	1031570	0	0	0	0	0	725118	1086580	0	1738600	715321	0	0	714435
16.44	0	348926	370007	0	0	0	0	0	0	355348	1055060	0	0	0	0	0	712634	0	319005	1040470	0	0	370561	1803360	0	0	0	0	0	0	0	0	0	1088110	0	1032590	0	0	0	0	0	725321	1086940	0	1739620	715526	0	0	714947
16.47	0	349195	370119	0	0	0	0	0	0	355638	1055420	0	0	0	0	0	712936	0	319349	1041120	0	0	370712	1804310	0	0	0	0	0	0	0	0	0	1088570	0	1033690	0	0	0	0	0	725485	1087280	0	1740720	715719	0	0	715400
16.5	0	349580	370220	0	0	0	0	0	0	355879	1055780	0	0	0	0	0	713292	0	319736	1041760	0	0	370913	1805260	0	0	0	0	0	0	0	0	0	1089170	0	1034760	0	0	0	0	0	725696	1087600	0	1741790	715945	0	0	715900
16.53	0	349899	370371	0	0	0	0	0	0	356092	1056150	0	0	0	0	0	713696	0	320104	1042420	0	0	371088	1806160	0	0	0	0	0	0	0	0	0	1089410	0	1035810	0	0	0	0	0	725878	1087990	0	1742800	716184	0	0	716434
16.56	0	350213	370466	0	0	0	0	0	0	356326	1056520	0	0	0	0	0	714003	0	320490	1043130	0	0	371218	1806990	0	0	0	0	0	0	0	0	0	1089830	0	1036840	0	0	0	0	0	726001	1088350	0	1743880	716466	0	0	716954
16.59	0	350464	370547	0	0	0	0	0	0	356597	1056870	0	0	0	0	0	714449	0	320897	1043890	0	0	371342	1807890	0	0	0	0	0	0	0	0	0	1090260	0	1037890	0	0	0	0	0	726149	1088780	0	1744890	716775	0	0	717468
16.62	0	350786	370670	0	0	0	0	0	0	356813	1057260	0	0	0	0	0	714865	0	321280	1044620	0	0	371518	1808800	0	0	0	0	0	0	0	0	0	1090590	0	1038880	0	0	0	0	0	726446	1089140	0	1745850	716991	0	0	718058
16.65	0	351020	370720	0	0	0	0	0	0	357076	1057510	0	0	0	0	0	715241	0	321581	1045320	0	0	371697	1809610	0	0	0	0	0	0	0	0	0	1090940	0	1039920	0	0	0	0	0	726497	1089550	0	1746780	717261	0	0	718562
16.68	0	351349	370825	0	0	0	0	0	0	357257	1057830	0	0	0	0	0	715557	0	321912	1045940	0	0	371781	1810310	0	0	0	0	0	0	0	0	0	1091440	0	1040970	0	0	0	0	0	726741	1089950	0	1747880	717527	0	0	719185
16.71	0	351679	370935	0	0	0	0	0	0	357448	1058160	0	0	0	0	0	715849	0	322263	1046670	0	0	371894	1811090	0	0	0	0	0	0	0	0	0	1091890	0	1042040	0	0	0	0	0	727011	1090350	0	1748920	717615	0	0	719636
16.74	0	351953	371061	0	0	0	0	0	0	357704	1058470	0	0	0	0	0	716256	0	322637	1047430	0	0	372069	1811950	0	0	0	0	0	0	0	0	0	1092320	0	1042980	0	0	0	0	0	727156	1090760	0	1750010	717853	0	0	720055
16.77	0	352213	371198	0	0	0	0	0	0	357987	1058700	0	0	0	0	0	716650	0	323015	1048110	0	0	372206	1812730	0	0	0	0	0	0	0	0	0	1092590	0	1043980	0	0	0	0	0	727413	1091060	0	1751060	718078	0	0	720437
16.8	0	352448	371372	0	0	0	0	0	0	358217	1059030	0	0	0	0	0	717004	0	323398	1048810	0	0	372357	1813500	0	0	0	0	0	0	0	0	0	1092920	0	1044900	0	0	0	0	0	727550	1091420	0	1752000	718224	0	0	720864
16.83	0	352722	371412	0	0	0	0	0	0	358507	1059450	0	0	0	0	0	717304	0	323761	1049460	0	0	372480	1814230	0	0	0	0	0	0	0	0	0	1093330	0	1045940	0	0	0	0	0	727603	1091770	0	1752910	718495	0	0	721224
16.86	0	352976	371500	0	0	0	0	0	0	358719	1059660	0	0	0	0	0	717671	0	324167	1050330	0	0	372650	1815000	0	0	0	0	0	0	0	0	0	1093680	0	1046990	0	0	0	0	0	727791	1092130	0	1753800	718631	0	0	721678
16.89	0	353319	371571	0	0	0	0	0	0	358927	1060070	0	0	0	0	0	718025	0	324427	1050940	0	0	372746	1815760	0	0	0	0	0	0	0	0	0	1094030	0	1047930	0	0	0	0	0	727910	1092520	0	1754710	718792	0	0	722180
16.92	0	353518	371693	0	0	0	0	0	0	359165	1060320	0	0	0	0	0	718409	0	324776	1051600	0	0	372879	1816460	0	0	0	0	0	0	0	0	0	1094390	0	1048910	0	0	0	0	0	728035	1092910	0	1755710	718969	0	0	722684
16.95	0	353841	371816	0	0	0	0	0	0	359402	1060610	0	0	0	0	0	718723	0	325127	1052250	0	0	372978	1817170	0	0	0	0	0	0	0	0	0	1094640	0	1049830	0	0	0	0	0	728238	1093290	0	1756500	719238	0	0	723090
16.98	0	354125	371921	0	0	0	0	0	0	359628	1060930	0	0	0	0	0	719016	0	325445	1052880	0	0	373143	1817790	0	0	0	0	0	0	0	0	0	1095030	0	1050790	0	0	0	0	0	728337	1093510	0	1757480	719404	0	0	723502
17.01	0	354420	372061	0	0	0	0	0	0	359763	1061100	0	0	0	0	0	719353	0	325773	1053570	0	0	373301	1818410	0	0	0	0	0	0	0	0	0	1095380	0	1051730	0	0	0	0	0	728529	1093780	0	1758320	719652	0	0	723873
17.04	0	354618	372139	0	0	0	0	0	0	359979	1061440	0	0	0	0	0	719707	0	326103	1054220	0	0	373464	1819190	0	0	0	0	0	0	0	0	0	1095660	0	1052610	0	0	0	0	0	728569	1094200	0	1759270	719768	0	0	724248
17.07	0	354879	372217	0	0	0	0	0	0	360165	1061780	0	0	0	0	0	719996	0	326473	1054780	0	0	373547	1819880	0	0	0	0	0	0	0	0	0	1096030	0	1053610	0	0	0	0	0	728701	1094500	0	1760300	719894	0	0	724607
17.1	0	355131	372334	0	0	0	0	0	0	360421	1062080	0	0	0	0	0	720325	0	326836	1055440	0	0	373650	1820450	0	0	0	0	0	0	0	0	0	1096300	0	1054550	0	0	0	0	0	728774	1094730	0	1761330	720086	0	0	725040
17.13	0	355391	372427	0	0	0	0	0	0	360593	1062380	0	0	0	0	0	720621	0	327147	1056200	0	0	373758	1821050	0	0	0	0	0	0	0	0	0	1096570	0	1055590	0	0	0	0	0	728951	1094900	0	1762210	720285	0	0	725568
17.16	0	355647	372581	0	0	0	0	0	0	360795	1062570	0	0	0	0	0	720936	0	327521	1056720	0	0	373846	1821730	0	0	0	0	0	0	0	0	0	1097020	0	1056530	0	0	0	0	0	729075	1095140	0	1763010	720449	0	0	726001
17.19	0	355880	372765	0	0	0	0	0	0	360969	1062810	0	0	0	0	0	721226	0	327852	1057310	0	0	373956	1822440	0	0	0	0	0	0	0	0	0	1097230	0	1057380	0	0	0	0	0	729318	1095530	0	1763960	720613	0	0	726384
17.22	0	356180	372905	0	0	0	0	0	0	361209	1062950	0	0	0	0	0	721373	0	328252	1057820	0	0	374087	1823090	0	0	0	0	0	0	0	0	0	1097460	0	1058350	0	0	0	0	0	729511	1095820	0	1764840	720660	0	0	726815
17.25	0	356447	372995	0	0	0	0	0	0	361368	1063210	0	0	0	0	0	721618	0	328545	1058430	0	0	374240	1823720	0	0	0	0	0	0	0	0	0	1097860	0	1059410	0	0	0	0	0	729787	1095920	0	1765750	720817	0	0	727183
17.28	0	356671	373100	0	0	0	0	0	0	361631	1063530	0	0	0	0	0	721994	0	328818	1059040	0	0	374345	1824440	0	0	0	0	0	0	0	0	0	1098220	0	1060350	0	0	0	0	0	729876	1096230	0	1766640	721011	0	0	727629
17.31	0	356814	373207	0	0	0	0	0	0	361862	1063810	0	0	0	0	0	722318	0	329205	1059720	0	0	374468	1825180	0	0	0	0	0	0	0	0	0	1098500	0	1061260	0	0	0	0	0	729984	1096410	0	1767390	721213	0	0	727972
17.34	0	356979	373266	0	0	0	0	0	0	362084	1063990	0	0	0	0	0	722727	0	329495	1060210	0	0	374675	1825700	0	0	0	0	0	0	0	0	0	1098760	0	1062130	0	0	0	0	0	730083	1096610	0	1768260	721304	0	0	728455
17.37	0	357239	373340	0	0	0	0	0	0	362285	1064250	0	0	0	0	0	723043	0	329797	1060830	0	0	374782	1826180	0	0	0	0	0	0	0	0	0	1099110	0	1063050	0	0	0	0	0	730202	1096830	0	1768950	721555	0	0	728835
17.4	0	357385	373346	0	0	0	0	0	0	362521	1064380	0	0	0	0	0	723295	0	330127	1061390	0	0	374892	1826710	0	0	0	0	0	0	0	0	0	1099480	0	1064010	0	0	0	0	0	730268	1097070	0	1769720	721677	0	0	729192
17.43	0	357657	373389	0	0	0	0	0	0	362697	1064520	0	0	0	0	0	723584	0	330400	1061920	0	0	375069	1827370	0	0	0	0	0	0	0	0	0	1099700	0	1064830	0	0	0	0	0	730347	1097380	0	1770570	721813	0	0	729618
17.46	0	357766	373419	0	0	0	0	0	0	362884	1064650	0	0	0	0	0	723869	0	330686	1062410	0	0	375194	1828080	0	0	0	0	0	0	0	0	0	1100100	0	1065740	0	0	0	0	0	730396	1097720	0	1771230	721918	0	0	730014
17.49	0	358017	373473	0	0	0	0	0	0	363112	1064820	0	0	0	0	0	724122	0	331033	1062910	0	0	375301	1828590	0	0	0	0	0	0	0	0	0	1100340	0	1066670	0	0	0	0	0	730453	1097940	0	1772020	722121	0	0	730377
17.52	0	358209	373476	0	0	0	0	0	0	363243	1065070	0	0	0	0	0	724328	0	331352	1063380	0	0	375377	1829260	0	0	0	0	0	0	0	0	0	1100760	0	1067490	0	0	0	0	0	730555	1098180	0	1772720	722263	0	0	730744
17.55	0	358400	373517	0	0	0	0	0	0	363408	1065340	0	0	0	0	0	724578	0	331694	1063820	0	0	375539	1829860	0	0	0	0	0	0	0	0	0	1101090	0	1068280	0	0	0	0	0	730638	1098470	0	1773350	722316	0	0	731201
17.58	0	358619	373600	0	0	0	0	0	0	363592	1065610	0	0	0	0	0	724848	0	332036	1064370	0	0	375695	1830490	0	0	0	0	0	0	0	0	0	1101350	0	1069190	0	0	0	0	0	730781	1098690	0	1774030	722434	0	0	731560
17.61	0	358806	373620	0	0	0	0	0	0	363738	1065700	0	0	0	0	0	725145	0	332338	1064920	0	0	375816	1830990	0	0	0	0	0	0	0	0	0	1101620	0	1070030	0	0	0	0	0	730920	1098890	0	1774700	722616	0	0	731971
17.64	0	359073	373705	0	0	0	0	0	0	363946	1065860	0	0	0	0	0	725523	0	332683	1065480	0	0	375914	1831560	0	0	0	0	0	0	0	0	0	1101890	0	1070870	0	0	0	0	0	731024	1099110	0	1775330	722677	0	0	732292
17.67	0	359303	373751	0	0	0	0	0	0	364131	1065910	0	0	0	0	0	725835	0	332939	1065970	0	0	376042	1832090	0	0	0	0	0	0	0	0	0	1102170	0	1071610	0	0	0	0	0	731095	1099260	0	1776100	722822	0	0	732715
17.7	0	359480	373818	0	0	0	0	0	0	364301	1066160	0	0	0	0	0	726098	0	333258	1066490	0	0	376123	1832560	0	0	0	0	0	0	0	0	0	1102370	0	1072410	0	0	0	0	0	731180	1099440	0	1776730	722942	0	0	733076
17.73	0	359725	373848	0	0	0	0	0	0	364530	1066400	0	0	0	0	0	726377	0	333526	1066960	0	0	376232	1833080	0	0	0	0	0	0	0	0	0	1102680	0	1073260	0	0	0	0	0	731351	1099640	0	1777300	723023	0	0	733489
17.76	0	359934	373882	0	0	0	0	0	0	364687	1066510	0	0	0	0	0	726574	0	333842	1067520	0	0	376387	1833400	0	0	0	0	0	0	0	0	0	1102800	0	1074140	0	0	0	0	0	731476	1099790	0	1777900	723110	0	0	733892
17.79	0	360164	373898	0	0	0	0	0	0	364881	1066770	0	0	0	0	0	726805	0	334160	1067930	0	0	376467	1834010	0	0	0	0	0	0	0	0	0	1102960	0	1074970	0	0	0	0	0	731470	1099980	0	1778340	723245	0	0	734210
17.82	0	360362	373942	0	0	0	0	0	0	365050	1066870	0	0	0	0	0	727076	0	334410	1068450	0	0	376510	1834450	0	0	0	0	0	0	0	0	0	1103160	0	1075830	0	0	0	0	0	731561	1100080	0	1778920	723313	0	0	734563
17.85	0	360516	373924	0	0	0	0	0	0	365307	1067020	0	0	0	0	0	727323	0	334718	1068880	0	0	376599	1835010	0	0	0	0	0	0	0	0	0	1103250	0	1076790	0	0	0	0	0	731533	1100100	0	1779620	723386	0	0	734830
17.88	0	360731	374037	0	0	0	0	0	0	365491	1067170	0	0	0	0	0	727491	0	334987	1069430	0	0	376702	1835570	0	0	0	0	0	0	0	0	0	1103600	0	1077560	0	0	0	0	0	731649	1100200	0	1780410	723561	0	0	735213
17.91	0	360905	374084	0	0	0	0	0	0	365679	1067410	0	0	0	0	0	727667	0	335280	1069890	0	0	376806	1836110	0	0	0	0	0	0	0	0	0	1103710	0	1078400	0	0	0	0	0	731669	1100350	0	1781090	723599	0	0	735497
17.94	0	361061	374078	0	0	0	0	0	0	365861	1067620	0	0	0	0	0	727970	0	335539	1070450	0	0	376946	1836530	0	0	0	0	0	0	0	0	0	1104010	0	1079410	0	0	0	0	0	731710	1100470	0	1781790	723661	0	0	735833
17.97	0	361248	374108	0	0	0	0	0	0	366069	1067710	0	0	0	0	0	728179	0	335835	1070870	0	0	377035	1837020	0	0	0	0	0	0	0	0	0	1104070	0	1080350	0	0	0	0	0	731739	1100530	0	1782440	723759	0	0	736138
18	0	361474	374109	0	0	0	0	0	0	366323	1067800	0	0	0	0	0	728406	0	336149	1071320	0	0	377120	1837440	0	0	0	0	0	0	0	0	0	1104220	0	1081170	0	0	0	0	0	731808	1100710	0	1783020	723790	0	0	736446
18.03	0	361643	374164	0	0	0	0	0	0	366521	1067940	0	0	0	0	0	728682	0	336463	1071880	0	0	377209	1837810	0	0	0	0	0	0	0	0	0	1104490	0	1082020	0	0	0	0	0	731898	1100770	0	1783570	723848	0	0	736767
18.06	0	361744	374205	0	0	0	0	0	0	366652	1068150	0	0	0	0	0	728970	0	336659	1072360	0	0	377303	1838220	0	0	0	0	0	0	0	0	0	1104670	0	1082710	0	0	0	0	0	731950	1100810	0	1784070	723946	0	0	737121
18.09	0	361888	374229	0	0	0	0	0	0	366840	1068220	0	0	0	0	0	729198	0	336967	1072800	0	0	377395	1838610	0	0	0	0	0	0	0	0	0	1104750	0	1083510	0	0	0	0	0	732101	1101000	0	1784530	723984	0	0	737380
18.12	0	362063	374275	0	0	0	0	0	0	367036	1068410	0	0	0	0	0	729464	0	337235	1073240	0	0	377492	1839000	0	0	0	0	0	0	0	0	0	1104980	0	1084400	0	0	0	0	0	732184	1101070	0	1785170	724064	0	0	737696
18.15	0	362265	374307	0	0	0	0	0	0	367237	1068480	0	0	0	0	0	729732	0	337428	1073720	0	0	377593	1839540	0	0	0	0	0	0	0	0	0	1105210	0	1085230	0	0	0	0	0	732217	1101160	0	1785760	724069	0	0	737952
18.18	0	362443	374284	0	0	0	0	0	0	367340	1068610	0	0	0	0	0	729918	0	337707	1074230	0	0	377699	1839980	0	0	0	0	0	0	0	0	0	1105370	0	1085930	0	0	0	0	0	732233	1101240	0	1786200	724146	0	0	738242
18.21	0	362635	374337	0	0	0	0	0	0	367475	1068660	0	0	0	0	0	730066	0	338004	1074640	0	0	377819	1840420	0	0	0	0	0	0	0	0	0	1105550	0	1086640	0	0	0	0	0	732339	1101280	0	1786720	724175	0	0	738499
18.24	0	362850	374407	0	0	0	0	0	0	367595	1068710	0	0	0	0	0	730201	0	338304	1075010	0	0	377929	1840740	0	0	0	0	0	0	0	0	0	1105720	0	1087510	0	0	0	0	0	732415	1101420	0	1787230	724210	0	0	738811
18.27	0	363011	374387	0	0	0	0	0	0	367785	1068840	0	0	0	0	0	730316	0	338590	1075510	0	0	378015	1840910	0	0	0	0	0	0	0	0	0	1105910	0	1088340	0	0	0	0	0	732432	1101530	0	1787790	724351	0	0	739088
18.3	0	363128	374396	0	0	0	0	0	0	367959	1068940	0	0	0	0	0	730373	0	338903	1075890	0	0	378131	1841280	0	0	0	0	0	0	0	0	0	1106050	0	1089140	0	0	0	0	0	732485	1101510	0	1788420	724447	0	0	739357
18.33	0	363285	374433	0	0	0	0	0	0	368182	1069010	0	0	0	0	0	730663	0	339113	1076360	0	0	378271	1841680	0	0	0	0	0	0	0	0	0	1106190	0	1089920	0	0	0	0	0	732490	1101630	0	1788730	724480	0	0	739730
18.36	0	363526	374520	0	0	0	0	0	0	368291	1069190	0	0	0	0	0	730908	0	339418	1076760	0	0	378340	1842010	0	0	0	0	0	0	0	0	0	1106380	0	1090720	0	0	0	0	0	732531	1101710	0	1789120	724503	0	0	739989
18.39	0	363756	374531	0	0	0	0	0	0	368446	1069320	0	0	0	0	0	731019	0	339659	1077170	0	0	378465	1842330	0	0	0	0	0	0	0	0	0	1106480	0	1091490	0	0	0	0	0	732604	1101780	0	1789580	724497	0	0	740303
18.42	0	363897	374596	0	0	0	0	0	0	368608	1069340	0	0	0	0	0	731200	0	339983	1077540	0	0	378570	1842690	0	0	0	0	0	0	0	0	0	1106640	0	1092330	0	0	0	0	0	732576	1101860	0	1789980	724535	0	0	740624
18.45	0	364024	374628	0	0	0	0	0	0	368755	1069390	0	0	0	0	0	731394	0	340280	1077840	0	0	378614	1843080	0	0	0	0	0	0	0	0	0	1106730	0	1093070	0	0	0	0	0	732512	1101940	0	1790500	724487	0	0	740866
18.48	0	364192	374666	0	0	0	0	0	0	368955	1069500	0	0	0	0	0	731535	0	340527	1078170	0	0	378751	1843460	0	0	0	0	0	0	0	0	0	1106870	0	1093900	0	0	0	0	0	732429	1102030	0	1791070	724472	0	0	741158
18.51	0	364377	374725	0	0	0	0	0	0	369122	1069660	0	0	0	0	0	731721	0	340721	1078590	0	0	378794	1843800	0	0	0	0	0	0	0	0	0	1107020	0	1094640	0	0	0	0	0	732437	1102080	0	1791600	724501	0	0	741442
18.54	0	364518	374722	0	0	0	0	0	0	369302	1069650	0	0	0	0	0	731923	0	341019	1078940	0	0	378784	1844130	0	0	0	0	0	0	0	0	0	1107160	0	1095280	0	0	0	0	0	732462	1102050	0	1791890	724471	0	0	741627
18.57	0	364676	374752	0	0	0	0	0	0	369412	1069680	0	0	0	0	0	732030	0	341268	1079250	0	0	378807	1844380	0	0	0	0	0	0	0	0	0	1107280	0	1095950	0	0	0	0	0	732473	1102200	0	1792370	724534	0	0	741802
18.6	0	364816	374715	0	0	0	0	0	0	369531	1069840	0	0	0	0	0	732378	0	341563	1079820	0	0	378894	1844630	0	0	0	0	0	0	0	0	0	1107370	0	1096720	0	0	0	0	0	732442	1102210	0	1792860	724543	0	0	742212
18.63	0	364985	374751	0	0	0	0	0	0	369595	1069930	0	0	0	0	0	732624	0	341782	1080180	0	0	378979	1844790	0	0	0	0	0	0	0	0	0	1107440	0	1097490	0	0	0	0	0	732502	1102260	0	1793410	724576	0	0	742437
18.66	0	365157	374692	0	0	0	0	0	0	369706	1070030	0	0	0	0	0	732814	0	342073	1080570	0	0	379094	1845190	0	0	0	0	0	0	0	0	0	1107510	0	1098080	0	0	0	0	0	732585	1102190	0	1793860	724584	0	0	742802
18.69	0	365294	374696	0	0	0	0	0	0	369797	1070080	0	0	0	0	0	732968	0	342323	1081000	0	0	379204	1845480	0	0	0	0	0	0	0	0	0	1107710	0	1098750	0	0	0	0	0	732542	1102300	0	1794300	724649	0	0	743000
18.72	0	365465	374716	0	0	0	0	0	0	369861	1070080	0	0	0	0	0	733064	0	342562	1081320	0	0	379250	1845840	0	0	0	0	0	0	0	0	0	1107770	0	1099470	0	0	0	0	0	732480	1102400	0	1794560	724788	0	0	743314
18.75	0	365588	374753	0	0	0	0	0	0	369982	1070030	0	0	0	0	0	733216	0	342772	1081610	0	0	379278	1846040	0	0	0	0	0	0	0	0	0	1107900	0	1100270	0	0	0	0	0	732542	1102390	0	1795090	724781	0	0	743490
18.78	0	365724	374716	0	0	0	0	0	0	370092	1070060	0	0	0	0	0	733274	0	343011	1082000	0	0	379326	1846370	0	0	0	0	0	0	0	0	0	1107860	0	1101000	0	0	0	0	0	732468	1102330	0	1795360	724917	0	0	743689
18.81	0	365845	374760	0	0	0	0	0	0	370225	1070180	0	0	0	0	0	733419	0	343205	1082430	0	0	379399	1846560	0	0	0	0	0	0	0	0	0	1107930	0	1101610	0	0	0	0	0	732427	1102360	0	1795820	724902	0	0	743802
18.84	0	366013	374745	0	0	0	0	0	0	370396	1070200	0	0	0	0	0	733524	0	343468	1082890	0	0	379459	1846760	0	0	0	0	0	0	0	0	0	1108050	0	1102360	0	0	0	0	0	732324	1102310	0	1796260	724910	0	0	744085
18.87	0	366080	374765	0	0	0	0	0	0	370528	1070300	0	0	0	0	0	733581	0	343654	1083160	0	0	379469	1846880	0	0	0	0	0	0	0	0	0	1108080	0	1103080	0	0	0	0	0	732351	1102170	0	1796510	724873	0	0	744223
18.9	0	366203	374733	0	0	0	0	0	0	370565	1070240	0	0	0	0	0	733735	0	343917	1083700	0	0	379461	1847070	0	0	0	0	0	0	0	0	0	1108190	0	1103670	0	0	0	0	0	732306	1102140	0	1796900	724790	0	0	744449
18.93	0	366302	374722	0	0	0	0	0	0	370695	1070250	0	0	0	0	0	733907	0	344069	1083940	0	0	379582	1847210	0	0	0	0	0	0	0	0	0	1108200	0	1104380	0	0	0	0	0	732286	1102140	0	1797230	724791	0	0	744731
18.96	0	366441	374703	0	0	0	0	0	0	370838	1070310	0	0	0	0	0	734054	0	344343	1084180	0	0	379659	1847470	0	0	0	0	0	0	0	0	0	1108310	0	1105070	0	0	0	0	0	732262	1102000	0	1797510	724681	0	0	744995
18.99	0	366576	374730	0	0	0	0	0	0	370889	1070310	0	0	0	0	0	734219	0	344529	1084530	0	0	379740	1847630	0	0	0	0	0	0	0	0	0	1108420	0	1105750	0	0	0	0	0	732245	1102040	0	1797900	724727	0	0	745217
19.02	0	366677	374757	0	0	0	0	0	0	370998	1070300	0	0	0	0	0	734363	0	344748	1084710	0	0	379804	1847820	0	0	0	0	0	0	0	0	0	1108490	0	1106420	0	0	0	0	0	732158	1102060	0	1798290	724704	0	0	745415
19.05	0	366764	374740	0	0	0	0	0	0	371050	1070280	0	0	0	0	0	734485	0	345002	1085050	0	0	379870	1848010	0	0	0	0	0	0	0	0	0	1108480	0	1107100	0	0	0	0	0	732174	1101990	0	1798510	724648	0	0	745654
19.08	0	366941	374731	0	0	0	0	0	0	371136	1070290	0	0	0	0	0	734542	0	345230	1085290	0	0	379855	1848240	0	0	0	0	0	0	0	0	0	1108590	0	1107740	0	0	0	0	0	732070	1101960	0	1798730	724680	0	0	745852
19.11	0	367061	374661	0	0	0	0	0	0	371301	1070380	0	0	0	0	0	734781	0	345429	1085720	0	0	379898	1848310	0	0	0	0	0	0	0	0	0	1108550	0	1108470	0	0	0	0	0	732035	1101900	0	1799080	724629	0	0	746048
19.14	0	367160	374668	0	0	0	0	0	0	371410	1070450	0	0	0	0	0	734932	0	345659	1086040	0	0	379928	1848270	0	0	0	0	0	0	0	0	0	1108590	0	1109080	0	0	0	0	0	732079	1101960	0	1799190	724613	0	0	746375
19.17	0	367254	374727	0	0	0	0	0	0	371444	1070470	0	0	0	0	0	735073	0	345878	1086390	0	0	379992	1848460	0	0	0	0	0	0	0	0	0	1108620	0	1109690	0	0	0	0	0	732009	1101900	0	1799670	724628	0	0	746566
19.2	0	367402	374707	0	0	0	0	0	0	371551	1070430	0	0	0	0	0	735211	0	346109	1086750	0	0	379967	1848550	0	0	0	0	0	0	0	0	0	1108660	0	1110330	0	0	0	0	0	731992	1101980	0	1800030	724704	0	0	746829
19.23	0	367506	374717	0	0	0	0	0	0	371635	1070440	0	0	0	0	0	735324	0	346324	1087080	0	0	379956	1848760	0	0	0	0	0	0	0	0	0	1108650	0	1111120	0	0	0	0	0	731945	1101860	0	1800310	724712	0	0	747062
19.26	0	367659	374656	0	0	0	0	0	0	371687	1070430	0	0	0	0	0	735485	0	346470	1087400	0	0	379978	1848770	0	0	0	0	0	0	0	0	0	1108770	0	1111740	0	0	0	0	0	731994	1101800	0	1800580	724711	0	0	747315
19.29	0	367750	374612	0	0	0	0	0	0	371776	1070450	0	0	0	0	0	735662	0	346692	1087640	0	0	379969	1848980	0	0	0	0	0	0	0	0	0	1108740	0	1112300	0	0	0	0	0	731914	1101800	0	1800920	724595	0	0	747544
19.32	0	367904	374598	0	0	0	0	0	0	371831	1070410	0	0	0	0	0	735810	0	346896	1087870	0	0	379989	1848980	0	0	0	0	0	0	0	0	0	1108700	0	1112870	0	0	0	0	0	731842	1101720	0	1801170	724547	0	0	747690
19.35	0	368078	374609	0	0	0	0	0	0	371944	1070500	0	0	0	0	0	735925	0	347092	1087980	0	0	379997	1848910	0	0	0	0	0	0	0	0	0	1108810	0	1113530	0	0	0	0	0	731819	1101640	0	1801510	724542	0	0	747960
19.38	0	368189	374594	0	0	0	0	0	0	372044	1070460	0	0	0	0	0	736084	0	347224	1088370	0	0	380015	1848880	0	0	0	0	0	0	0	0	0	1108810	0	1114120	0	0	0	0	0	731665	1101630	0	1801830	724454	0	0	748184
19.41	0	368314	374621	0	0	0	0	0	0	372105	1070460	0	0	0	0	0	736276	0	347360	1088670	0	0	380035	1848900	0	0	0	0	0	0	0	0	0	1108860	0	1114600	0	0	0	0	0	731596	1101550	0	1802160	724381	0	0	748328
19.44	0	368459	374627	0	0	0	0	0	0	372174	1070490	0	0	0	0	0	736404	0	347649	1088960	0	0	380019	1848880	0	0	0	0	0	0	0	0	0	1109000	0	1115220	0	0	0	0	0	731501	1101350	0	1802450	724395	0	0	748590
19.47	0	368613	374694	0	0	0	0	0	0	372234	1070450	0	0	0	0	0	736621	0	347853	1089200	0	0	380030	1848970	0	0	0	0	0	0	0	0	0	1109090	0	1115790	0	0	0	0	0	731439	1101290	0	1802790	724315	0	0	748768
19.5	0	368755	374683	0	0	0	0	0	0	372331	1070440	0	0	0	0	0	736675	0	348070	1089560	0	0	380060	1849010	0	0	0	0	0	0	0	0	0	1109140	0	1116380	0	0	0	0	0	731302	1101220	0	1803050	724268	0	0	748888
19.53	0	368901	374658	0	0	0	0	0	0	372387	1070510	0	0	0	0	0	736846	0	348272	1089820	0	0	380056	1849010	0	0	0	0	0	0	0	0	0	1109170	0	1116990	0	0	0	0	0	731229	1101020	0	1803290	724159	0	0	748990
19.56	0	369035	374728	0	0	0	0	0	0	372461	1070500	0	0	0	0	0	736961	0	348428	1090080	0	0	380081	1849160	0	0	0	0	0	0	0	0	0	1109130	0	1117560	0	0	0	0	0	731077	1100930	0	1803530	724181	0	0	749102
19.59	0	369133	374724	0	0	0	0	0	0	372509	1070340	0	0	0	0	0	737064	0	348597	1090410	0	0	380121	1849140	0	0	0	0	0	0	0	0	0	1109140	0	1118140	0	0	0	0	0	730947	1100770	0	1803850	724156	0	0	749261
19.62	0	369244	374708	0	0	0	0	0	0	372517	1070200	0	0	0	0	0	737171	0	348831	1090670	0	0	380114	1849360	0	0	0	0	0	0	0	0	0	1109190	0	1118660	0	0	0	0	0	730871	1100670	0	1804190	724131	0	0	749467
19.65	0	369386	374724	0	0	0	0	0	0	372577	1070060	0	0	0	0	0	737304	0	349016	1091020	0	0	380197	1849310	0	0	0	0	0	0	0	0	0	1109090	0	1119270	0	0	0	0	0	730842	1100580	0	1804280	724145	0	0	749681
19.68	0	369472	374663	0	0	0	0	0	0	372676	1069980	0	0	0	0	0	737316	0	349200	1091280	0	0	380231	1849340	0	0	0	0	0	0	0	0	0	1109090	0	1119680	0	0	0	0	0	730726	1100380	0	1804580	724114	0	0	749966
19.71	0	369545	374669	0	0	0	0	0	0	372725	1069970	0	0	0	0	0	737409	0	349429	1091460	0	0	380230	1849340	0	0	0	0	0	0	0	0	0	1109030	0	1120100	0	0	0	0	0	730639	1100290	0	1804750	724096	0	0	750184
19.74	0	369650	374653	0	0	0	0	0	0	372806	1069950	0	0	0	0	0	737398	0	349648	1091740	0	0	380230	1849250	0	0	0	0	0	0	0	0	0	1109010	0	1120560	0	0	0	0	0	730516	1100110	0	1805060	723942	0	0	750350
19.77	0	369800	374598	0	0	0	0	0	0	372865	1069840	0	0	0	0	0	737473	0	349817	1092030	0	0	380243	1849130	0	0	0	0	0	0	0	0	0	1109070	0	1121030	0	0	0	0	0	730399	1099940	0	1805220	723874	0	0	750556
19.8	0	369911	374560	0	0	0	0	0	0	372918	1069870	0	0	0	0	0	737584	0	349995	1092250	0	0	380210	1849200	0	0	0	0	0	0	0	0	0	1109030	0	1121700	0	0	0	0	0	730314	1099820	0	1805420	723825	0	0	750727
19.83	0	369998	374475	0	0	0	0	0	0	373014	1069810	0	0	0	0	0	737766	0	350184	1092420	0	0	380129	1849120	0	0	0	0	0	0	0	0	0	1109030	0	1122110	0	0	0	0	0	730211	1099680	0	1805650	723741	0	0	750958
19.86	0	370083	374401	0	0	0	0	0	0	373011	1069700	0	0	0	0	0	737919	0	350410	1092630	0	0	380077	1849310	0	0	0	0	0	0	0	0	0	1108990	0	1122580	0	0	0	0	0	730095	1099450	0	1805840	723662	0	0	751117
19.89	0	370198	374364	0	0	0	0	0	0	373084	1069560	0	0	0	0	0	738088	0	350537	1092840	0	0	380046	1849240	0	0	0	0	0	0	0	0	0	1108930	0	1122960	0	0	0	0	0	730071	1099350	0	1806050	723548	0	0	751248
19.92	0	370226	374239	0	0	0	0	0	0	373148	1069440	0	0	0	0	0	738288	0	350716	1093030	0	0	380021	1849200	0	0	0	0	0	0	0	0	0	1108950	0	1123510	0	0	0	0	0	729979	1099120	0	1806100	723379	0	0	751421
19.95	0	370376	374184	0	0	0	0	0	0	373231	1069420	0	0	0	0	0	738378	0	350942	1093210	0	0	380012	1849130	0	0	0	0	0	0	0	0	0	1108840	0	1123970	0	0	0	0	0	729852	1099050	0	1806280	723320	0	0	751592
19.98	0	370494	374088	0	0	0	0	0	0	373257	1069330	0	0	0	0	0	738404	0	351065	1093340	0	0	380031	1849060	0	0	0	0	0	0	0	0	0	1108760	0	1124510	0	0	0	0	0	729768	1098880	0	1806270	723252	0	0	751745
20.01	0	370561	374074	0	0	0	0	0	0	373284	1069150	0	0	0	0	0	738505	0	351176	1093450	0	0	380056	1848870	0	0	0	0	0	0	0	0	0	1108720	0	1124950	0	0	0	0	0	729668	1098790	0	1806450	723162	0	0	751878
20.04	0	370655	373994	0	0	0	0	0	0	373355	1069000	0	0	0	0	0	738565	0	351362	1093630	0	0	380045	1848880	0	0	0	0	0	0	0	0	0	1108620	0	1125540	0	0	0	0	0	729488	1098700	0	1806420	723030	0	0	752003
20.07	0	370733	373975	0	0	0	0	0	0	373407	1068880	0	0	0	0	0	738597	0	351567	1093790	0	0	380041	1848840	0	0	0	0	0	0	0	0	0	1108620	0	1126020	0	0	0	0	0	729406	1098560	0	1806590	722935	0	0	752233
20.1	0	370895	373961	0	0	0	0	0	0	373474	1068690	0	0	0	0	0	738757	0	351722	1094000	0	0	379982	1848830	0	0	0	0	0	0	0	0	0	1108630	0	1126370	0	0	0	0	0	729206	1098450	0	1806660	722802	0	0	752495
20.13	0	370972	373932	0	0	0	0	0	0	373525	1068670	0	0	0	0	0	738832	0	351885	1094220	0	0	379972	1848690	0	0	0	0	0	0	0	0	0	1108650	0	1126820	0	0	0	0	0	729172	1098290	0	1806740	722727	0	0	752683
20.16	0	371106	373842	0	0	0	0	0	0	373558	1068540	0	0	0	0	0	738982	0	352029	1094370	0	0	379964	1848680	0	0	0	0	0	0	0	0	0	1108680	0	1127350	0	0	0	0	0	729099	1098110	0	1806930	722627	0	0	752782
20.19	0	371248	373836	0	0	0	0	0	0	373552	1068430	0	0	0	0	0	739056	0	352091	1094610	0	0	379915	1848470	0	0	0	0	0	0	0	0	0	1108650	0	1127790	0	0	0	0	0	728998	1097890	0	1807110	722575	0	0	752890
20.22	0	371410	373798	0	0	0	0	0	0	373498	1068330	0	0	0	0	0	739114	0	352196	1094780	0	0	379925	1848220	0	0	0	0	0	0	0	0	0	1108660	0	1128130	0	0	0	0	0	728827	1097710	0	1807200	722466	0	0	752967
20.25	0	371428	373774	0	0	0	0	0	0	373489	1068180	0	0	0	0	0	739167	0	352368	1094940	0	0	379945	1848080	0	0	0	0	0	0	0	0	0	1108580	0	1128590	0	0	0	0	0	728770	1097510	0	1807260	722365	0	0	753115
20.28	0	371560	373707	0	0	0	0	0	0	373465	1068110	0	0	0	0	0	739238	0	352510	1095150	0	0	379907	1847930	0	0	0	0	0	0	0	0	0	1108580	0	1128880	0	0	0	0	0	728665	1097390	0	1807210	722377	0	0	753261
20.31	0	371573	373638	0	0	0	0	0	0	373458	1068000	0	0	0	0	0	739276	0	352620	1095310	0	0	379813	1847640	0	0	0	0	0	0	0	0	0	1108630	0	1129290	0	0	0	0	0	728641	1097190	0	1807260	722331	0	0	753374
20.34	0	371696	373539	0	0	0	0	0	0	373506	1067930	0	0	0	0	0	739334	0	352744	1095480	0	0	379716	1847460	0	0	0	0	0	0	0	0	0	1108540	0	1129700	0	0	0	0	0	728587	1097010	0	1807390	722244	0	0	753486
20.37	0	371790	373487	0	0	0	0	0	0	373517	1067730	0	0	0	0	0	739424	0	352880	1095540	0	0	379707	1847320	0	0	0	0	0	0	0	0	0	1108480	0	1130000	0	0	0	0	0	728415	1096800	0	1807600	722168	0	0	753684
20.4	0	371912	373487	0	0	0	0	0	0	373517	1067500	0	0	0	0	0	739510	0	353038	1095640	0	0	379647	1847330	0	0	0	0	0	0	0	0	0	1108470	0	1130330	0	0	0	0	0	728333	1096620	0	1807630	722077	0	0	753795
20.43	0	371929	373408	0	0	0	0	0	0	373535	1067380	0	0	0	0	0	739480	0	353183	1095810	0	0	379581	1847250	0	0	0	0	0	0	0	0	0	1108380	0	1130740	0	0	0	0	0	728187	1096450	0	1807840	721875	0	0	753971
20.46	0	372058	373319	0	0	0	0	0	0	373519	1067290	0	0	0	0	0	739484	0	353359	1095900	0	0	379523	1846940	0	0	0	0	0	0	0	0	0	1108360	0	1131120	0	0	0	0	0	728037	1096280	0	1807810	721731	0	0	754183
20.49	0	372151	373243	0	0	0	0	0	0	373549	1066990	0	0	0	0	0	739611	0	353502	1096010	0	0	379481	1846750	0	0	0	0	0	0	0	0	0	1108270	0	1131390	0	0	0	0	0	727932	1096080	0	1807840	721576	0	0	754230
20.52	0	372245	373218	0	0	0	0	0	0	373571	1066860	0	0	0	0	0	739663	0	353682	1096070	0	0	379391	1846590	0	0	0	0	0	0	0	0	0	1108220	0	1131760	0	0	0	0	0	727839	1095940	0	1807890	721514	0	0	754350
20.55	0	372359	373209	0	0	0	0	0	0	373632	1066710	0	0	0	0	0	739665	0	353780	1096210	0	0	379355	1846550	0	0	0	0	0	0	0	0	0	1108120	0	1132280	0	0	0	0	0	727715	1095720	0	1808000	721288	0	0	754479
20.58	0	372467	373187	0	0	0	0	0	0	373684	1066430	0	0	0	0	0	739713	0	353908	1096320	0	0	379250	1846450	0	0	0	0	0	0	0	0	0	1108040	0	1132600	0	0	0	0	0	727618	1095570	0	1808080	721185	0	0	754654
20.61	0	372488	373148	0	0	0	0	0	0	373710	1066340	0	0	0	0	0	739784	0	354069	1096490	0	0	379236	1846190	0	0	0	0	0	0	0	0	0	1107860	0	1132980	0	0	0	0	0	727526	1095380	0	1808240	721011	0	0	754730
20.64	0	372593	373076	0	0	0	0	0	0	373741	1066240	0	0	0	0	0	739865	0	354182	1096700	0	0	379169	1845780	0	0	0	0	0	0	0	0	0	1107830	0	1133370	0	0	0	0	0	727419	1095220	0	1808300	720822	0	0	754826
20.67	0	372711	373062	0	0	0	0	0	0	373711	1066050	0	0	0	0	0	739901	0	354368	1096770	0	0	379139	1845540	0	0	0	0	0	0	0	0	0	1107710	0	1133650	0	0	0	0	0	727310	1094960	0	1808330	720668	0	0	754976
20.7	0	372754	373044	0	0	0	0	0	0	373774	1065920	0	0	0	0	0	739958	0	354508	1096870	0	0	379128	1845340	0	0	0	0	0	0	0	0	0	1107600	0	1133820	0	0	0	0	0	727271	1094690	0	1808240	720537	0	0	755115
20.73	0	372857	372965	0	0	0	0	0	0	373768	1065780	0	0	0	0	0	739977	0	354663	1096980	0	0	379092	1845130	0	0	0	0	0	0	0	0	0	1107480	0	1134160	0	0	0	0	0	727057	1094590	0	1808280	720456	0	0	755261
20.76	0	372951	372943	0	0	0	0	0	0	373731	1065650	0	0	0	0	0	740022	0	354778	1097060	0	0	379023	1844750	0	0	0	0	0	0	0	0	0	1107330	0	1134480	0	0	0	0	0	726903	1094440	0	1808200	720328	0	0	755335
20.79	0	373034	372899	0	0	0	0	0	0	373803	1065430	0	0	0	0	0	740033	0	354906	1097190	0	0	379001	1844480	0	0	0	0	0	0	0	0	0	1107090	0	1134870	0	0	0	0	0	726776	1094170	0	1808230	720187	0	0	755527
20.82	0	373078	372865	0	0	0	0	0	0	373852	1065290	0	0	0	0	0	740049	0	355040	1097320	0	0	378884	1844320	0	0	0	0	0	0	0	0	0	1106940	0	1135250	0	0	0	0	0	726624	1093900	0	1808340	719996	0	0	755635
20.85	0	373138	372825	0	0	0	0	0	0	373841	1065130	0	0	0	0	0	739986	0	355140	1097430	0	0	378808	1844000	0	0	0	0	0	0	0	0	0	1106940	0	1135680	0	0	0	0	0	726516	1093720	0	1808240	719903	0	0	755818
20.88	0	373181	372743	0	0	0	0	0	0	373799	1064970	0	0	0	0	0	740045	0	355267	1097590	0	0	378800	1843830	0	0	0	0	0	0	0	0	0	1106840	0	1136150	0	0	0	0	0	726383	1093580	0	1808230	719766	0	0	755908
20.91	0	373267	372739	0	0	0	0	0	0	373847	1064780	0	0	0	0	0	740041	0	355425	1097650	0	0	378808	1843630	0	0	0	0	0	0	0	0	0	1106760	0	1136440	0	0	0	0	0	726133	1093360	0	1808150	719534	0	0	756005
20.94	0	373305	372691	0	0	0	0	0	0	373867	1064540	0	0	0	0	0	739967	0	355502	1097850	0	0	378764	1843480	0	0	0	0	0	0	0	0	0	1106660	0	1136870	0	0	0	0	0	726015	1093160	0	1808000	719373	0	0	756128
20.97	0	373402	372582	0	0	0	0	0	0	373881	1064350	0	0	0	0	0	739864	0	355609	1097960	0	0	378709	1843340	0	0	0	0	0	0	0	0	0	1106510	0	1137140	0	0	0	0	0	725848	1092910	0	1808030	719297	0	0	756197
21	0	373476	372485	0	0	0	0	0	0	373901	1064080	0	0	0	0	0	739967	0	355761	1097970	0	0	378702	1843150	0	0	0	0	0	0	0	0	0	1106360	0	1137510	0	0	0	0	0	725669	1092740	0	1807950	719114	0	0	756341
21.03	0	373456	372390	0	0	0	0	0	0	373902	1063940	0	0	0	0	0	739901	0	355894	1098080	0	0	378564	1842760	0	0	0	0	0	0	0	0	0	1106290	0	1137880	0	0	0	0	0	725486	1092420	0	1808070	718931	0	0	756399
21.06	0	373495	372312	0	0	0	0	0	0	373858	1063750	0	0	0	0	0	739932	0	356000	1098110	0	0	378468	1842470	0	0	0	0	0	0	0	0	0	1106140	0	1138260	0	0	0	0	0	725343	1092120	0	1807940	718737	0	0	756484
21.09	0	373573	372192	0	0	0	0	0	0	373866	1063660	0	0	0	0	0	739965	0	356079	1098160	0	0	378365	1842140	0	0	0	0	0	0	0	0	0	1105990	0	1138490	0	0	0	0	0	725260	1091810	0	1807910	718539	0	0	756479
21.12	0	373650	372118	0	0	0	0	0	0	373773	1063490	0	0	0	0	0	739954	0	356150	1098130	0	0	378320	1841940	0	0	0	0	0	0	0	0	0	1105760	0	1138880	0	0	0	0	0	725086	1091580	0	1807850	718441	0	0	756470
21.15	0	373690	372032	0	0	0	0	0	0	373736	1063270	0	0	0	0	0	740037	0	356233	1098230	0	0	378322	1841680	0	0	0	0	0	0	0	0	0	1105600	0	1139330	0	0	0	0	0	724944	1091300	0	1807640	718226	0	0	756542
21.18	0	373757	371984	0	0	0	0	0	0	373703	1062920	0	0	0	0	0	740030	0	356369	1098270	0	0	378180	1841220	0	0	0	0	0	0	0	0	0	1105430	0	1139620	0	0	0	0	0	724815	1091110	0	1807580	718016	0	0	756604
21.21	0	373855	371937	0	0	0	0	0	0	373692	1062690	0	0	0	0	0	740057	0	356477	1098360	0	0	378133	1840940	0	0	0	0	0	0	0	0	0	1105320	0	1139880	0	0	0	0	0	724634	1090730	0	1807490	718031	0	0	756753
21.24	0	373860	371872	0	0	0	0	0	0	373663	1062390	0	0	0	0	0	740009	0	356569	1098530	0	0	378028	1840750	0	0	0	0	0	0	0	0	0	1105170	0	1140260	0	0	0	0	0	724439	1090430	0	1807480	717866	0	0	756856
21.27	0	373908	371736	0	0	0	0	0	0	373620	1062100	0	0	0	0	0	739980	0	356656	1098710	0	0	377965	1840380	0	0	0	0	0	0	0	0	0	1105010	0	1140620	0	0	0	0	0	724298	1090080	0	1807370	717728	0	0	756927
21.3	0	373879	371630	0	0	0	0	0	0	373613	1061840	0	0	0	0	0	739927	0	356753	1098720	0	0	377898	1840080	0	0	0	0	0	0	0	0	0	1104850	0	1141010	0	0	0	0	0	724097	1089860	0	1807420	717578	0	0	756954
21.33	0	373917	371595	0	0	0	0	0	0	373653	1061690	0	0	0	0	0	739871	0	356879	1098720	0	0	377797	1839700	0	0	0	0	0	0	0	0	0	1104670	0	1141240	0	0	0	0	0	723963	1089600	0	1807550	717367	0	0	757145
21.36	0	373941	371509	0	0	0	0	0	0	373663	1061470	0	0	0	0	0	739875	0	356953	1098740	0	0	377744	1839290	0	0	0	0	0	0	0	0	0	1104460	0	1141470	0	0	0	0	0	723842	1089340	0	1807570	717232	0	0	757276
21.39	0	373954	371410	0	0	0	0	0	0	373712	1061290	0	0	0	0	0	739861	0	357030	1098850	0	0	377627	1839090	0	0	0	0	0	0	0	0	0	1104220	0	1141730	0	0	0	0	0	723599	1089170	0	1807430	717059	0	0	757351
21.42	0	374029	371304	0	0	0	0	0	0	373691	1061100	0	0	0	0	0	739862	0	357178	1098870	0	0	377512	1838680	0	0	0	0	0	0	0	0	0	1104010	0	1142060	0	0	0	0	0	723434	1088970	0	1807410	716922	0	0	757402
21.45	0	374040	371245	0	0	0	0	0	0	373656	1060880	0	0	0	0	0	739774	0	357247	1098960	0	0	377404	1838450	0	0	0	0	0	0	0	0	0	1103840	0	1142270	0	0	0	0	0	723245	1088730	0	1807220	716714	0	0	757439
21.48	0	374091	371205	0	0	0	0	0	0	373610	1060700	0	0	0	0	0	739806	0	357377	1099070	0	0	377309	1838100	0	0	0	0	0	0	0	0	0	1103680	0	1142580	0	0	0	0	0	723063	1088370	0	1807210	716538	0	0	757480
21.51	0	374117	371111	0	0	0	0	0	0	373584	1060490	0	0	0	0	0	739816	0	357494	1099000	0	0	377241	1837790	0	0	0	0	0	0	0	0	0	1103590	0	1142790	0	0	0	0	0	722870	1088080	0	1807140	716356	0	0	757539
21.54	0	374129	371000	0	0	0	0	0	0	373500	1060310	0	0	0	0	0	739714	0	357578	1098960	0	0	377112	1837400	0	0	0	0	0	0	0	0	0	1103380	0	1143020	0	0	0	0	0	722767	1087870	0	1807120	716148	0	0	757562
21.57	0	374178	370924	0	0	0	0	0	0	373472	1060080	0	0	0	0	0	739616	0	357660	1099000	0	0	376980	1836960	0	0	0	0	0	0	0	0	0	1103280	0	1143170	0	0	0	0	0	722618	1087560	0	1807000	715873	0	0	757673
21.6	0	374155	370834	0	0	0	0	0	0	373461	1059750	0	0	0	0	0	739674	0	357711	1099000	0	0	376903	1836510	0	0	0	0	0	0	0	0	0	1103130	0	1143510	0	0	0	0	0	722396	1087410	0	1806730	715665	0	0	757697
21.63	0	374125	370698	0	0	0	0	0	0	373447	1059430	0	0	0	0	0	739554	0	357797	1098940	0	0	376798	1836010	0	0	0	0	0	0	0	0	0	1102970	0	1143850	0	0	0	0	0	722214	1087140	0	1806710	715497	0	0	757688
21.66	0	374129	370622	0	0	0	0	0	0	373427	1059190	0	0	0	0	0	739508	0	357960	1098930	0	0	376762	1835650	0	0	0	0	0	0	0	0	0	1102650	0	1144160	0	0	0	0	0	722052	1086840	0	1806610	715252	0	0	757698
21.69	0	374082	370483	0	0	0	0	0	0	373370	1059000	0	0	0	0	0	739472	0	358123	1098990	0	0	376667	1835290	0	0	0	0	0	0	0	0	0	1102430	0	1144320	0	0	0	0	0	721909	1086550	0	1806620	715152	0	0	757799
21.72	0	374073	370381	0	0	0	0	0	0	373282	1058690	0	0	0	0	0	739406	0	358204	1098970	0	0	376560	1834750	0	0	0	0	0	0	0	0	0	1102380	0	1144610	0	0	0	0	0	721711	1086240	0	1806590	715008	0	0	757878
21.75	0	374085	370333	0	0	0	0	0	0	373183	1058490	0	0	0	0	0	739238	0	358295	1098970	0	0	376423	1834350	0	0	0	0	0	0	0	0	0	1102240	0	1144780	0	0	0	0	0	721522	1085860	0	1806370	714742	0	0	757900
21.78	0	374072	370266	0	0	0	0	0	0	373185	1058210	0	0	0	0	0	739177	0	358449	1099050	0	0	376367	1833880	0	0	0	0	0	0	0	0	0	1101920	0	1144960	0	0	0	0	0	721331	1085640	0	1806160	714520	0	0	757917
21.81	0	374074	370180	0	0	0	0	0	0	373140	1057900	0	0	0	0	0	739120	0	358493	1098970	0	0	376315	1833460	0	0	0	0	0	0	0	0	0	1101680	0	1145220	0	0	0	0	0	721155	1085350	0	1805900	714273	0	0	757934
21.84	0	374061	370122	0	0	0	0	0	0	373124	1057670	0	0	0	0	0	739014	0	358613	1098900	0	0	376317	1833160	0	0	0	0	0	0	0	0	0	1101440	0	1145440	0	0	0	0	0	720989	1085110	0	1805630	714025	0	0	758001
21.87	0	373996	370027	0	0	0	0	0	0	373107	1057280	0	0	0	0	0	738963	0	358665	1098870	0	0	376228	1832570	0	0	0	0	0	0	0	0	0	1101220	0	1145660	0	0	0	0	0	720873	1084940	0	1805570	713798	0	0	758136
21.9	0	374013	369888	0	0	0	0	0	0	373098	1056950	0	0	0	0	0	738873	0	358718	1098820	0	0	376159	1832120	0	0	0	0	0	0	0	0	0	1101050	0	1145920	0	0	0	0	0	720597	1084580	0	1805510	713580	0	0	758218
21.93	0	374054	369746	0	0	0	0	0	0	373024	1056670	0	0	0	0	0	738831	0	358809	1098830	0	0	376062	1831780	0	0	0	0	0	0	0	0	0	1100780	0	1146200	0	0	0	0	0	720345	1084300	0	1805330	713314	0	0	758275
21.96	0	374116	369640	0	0	0	0	0	0	372963	1056290	0	0	0	0	0	738696	0	358894	1098850	0	0	376031	1831310	0	0	0	0	0	0	0	0	0	1100590	0	1146450	0	0	0	0	0	720112	1083980	0	1805200	713037	0	0	758188
21.99	0	374154	369568	0	0	0	0	0	0	372897	1056000	0	0	0	0	0	738668	0	358971	1098700	0	0	375963	1830890	0	0	0	0	0	0	0	0	0	1100410	0	1146560	0	0	0	0	0	719965	1083620	0	1805100	712858	0	0	758194
22.02	0	374181	369507	0	0	0	0	0	0	372770	1055660	0	0	0	0	0	738590	0	358986	1098630	0	0	375867	1830320	0	0	0	0	0	0	0	0	0	1100110	0	1146760	0	0	0	0	0	719737	1083180	0	1804990	712581	0	0	758233
22.05	0	374143	369384	0	0	0	0	0	0	372684	1055300	0	0	0	0	0	738502	0	359076	1098590	0	0	375756	1829840	0	0	0	0	0	0	0	0	0	1099760	0	1146850	0	0	0	0	0	719486	1082870	0	1804850	712376	0	0	758256
22.08	0	374139	369290	0	0	0	0	0	0	372631	1055080	0	0	0	0	0	738430	0	359146	1098550	0	0	375621	1829490	0	0	0	0	0	0	0	0	0	1099530	0	1146950	0	0	0	0	0	719277	1082600	0	1804860	712185	0	0	758262
22.11	0	374140	369225	0	0	0	0	0	0	372593	1054770	0	0	0	0	0	738355	0	359277	1098500	0	0	375498	1829000	0	0	0	0	0	0	0	0	0	1099190	0	1147120	0	0	0	0	0	719021	1082230	0	1804740	711852	0	0	758322
22.14	0	374173	369132	0	0	0	0	0	0	372513	1054480	0	0	0	0	0	738091	0	359356	1098510	0	0	375460	1828560	0	0	0	0	0	0	0	0	0	1098980	0	1147330	0	0	0	0	0	718847	1081930	0	1804700	711598	0	0	758343
22.17	0	374154	369050	0	0	0	0	0	0	372429	1054210	0	0	0	0	0	737947	0	359416	1098450	0	0	375423	1828250	0	0	0	0	0	0	0	0	0	1098770	0	1147480	0	0	0	0	0	718726	1081730	0	1804430	711408	0	0	758324
22.2	0	374247	368954	0	0	0	0	0	0	372361	1053830	0	0	0	0	0	737748	0	359417	1098450	0	0	375333	1827730	0	0	0	0	0	0	0	0	0	1098410	0	1147480	0	0	0	0	0	718491	1081450	0	1804300	711166	0	0	758311
22.23	0	374224	368784	0	0	0	0	0	0	372297	1053530	0	0	0	0	0	737642	0	359459	1098330	0	0	375214	1827160	0	0	0	0	0	0	0	0	0	1098160	0	1147630	0	0	0	0	0	718410	1081240	0	1804040	710874	0	0	758360
22.26	0	374289	368647	0	0	0	0	0	0	372194	1053220	0	0	0	0	0	737501	0	359538	1098200	0	0	375150	1826630	0	0	0	0	0	0	0	0	0	1097910	0	1147790	0	0	0	0	0	718183	1080840	0	1804030	710574	0	0	758436
22.29	0	374333	368537	0	0	0	0	0	0	372124	1052840	0	0	0	0	0	737326	0	359616	1098160	0	0	375067	1826170	0	0	0	0	0	0	0	0	0	1097640	0	1147960	0	0	0	0	0	717978	1080410	0	1804080	710355	0	0	758421
22.32	0	374304	368441	0	0	0	0	0	0	372030	1052560	0	0	0	0	0	737159	0	359660	1098120	0	0	374991	1825740	0	0	0	0	0	0	0	0	0	1097400	0	1148060	0	0	0	0	0	717783	1080000	0	1803910	710179	0	0	758391
22.35	0	374315	368369	0	0	0	0	0	0	371984	1052300	0	0	0	0	0	737060	0	359763	1098130	0	0	374858	1825170	0	0	0	0	0	0	0	0	0	1097160	0	1148220	0	0	0	0	0	717525	1079740	0	1803690	709902	0	0	758331
22.38	0	374272	368226	0	0	0	0	0	0	371893	1051930	0	0	0	0	0	736965	0	359861	1098090	0	0	374819	1824620	0	0	0	0	0	0	0	0	0	1096840	0	1148320	0	0	0	0	0	717325	1079380	0	1803530	709645	0	0	758327
22.41	0	374248	368087	0	0	0	0	0	0	371834	1051640	0	0	0	0	0	736786	0	359925	1098060	0	0	374711	1824190	0	0	0	0	0	0	0	0	0	1096510	0	1148480	0	0	0	0	0	717144	1079010	0	1803300	709491	0	0	758186
22.44	0	374225	367930	0	0	0	0	0	0	371747	1051300	0	0	0	0	0	736580	0	359955	1098010	0	0	374668	1823710	0	0	0	0	0	0	0	0	0	1096230	0	1148570	0	0	0	0	0	716907	1078600	0	1803150	709247	0	0	758160
22.47	0	374211	367816	0	0	0	0	0	0	371662	1050920	0	0	0	0	0	736546	0	359992	1097980	0	0	374576	1823250	0	0	0	0	0	0	0	0	0	1095920	0	1148700	0	0	0	0	0	716662	1078370	0	1802870	709043	0	0	758106
22.5	0	374173	367697	0	0	0	0	0	0	371598	1050630	0	0	0	0	0	736390	0	360017	1097910	0	0	374439	1822740	0	0	0	0	0	0	0	0	0	1095550	0	1148820	0	0	0	0	0	716465	1077960	0	1802680	708849	0	0	758060
22.53	0	374168	367609	0	0	0	0	0	0	371491	1050310	0	0	0	0	0	736335	0	360112	1097840	0	0	374306	1822240	0	0	0	0	0	0	0	0	0	1095310	0	1148940	0	0	0	0	0	716198	1077650	0	1802390	708646	0	0	757952
22.56	0	374185	367494	0	0	0	0	0	0	371441	1049990	0	0	0	0	0	736188	0	360201	1097720	0	0	374239	1821740	0	0	0	0	0	0	0	0	0	1094960	0	1149010	0	0	0	0	0	715925	1077230	0	1802020	708378	0	0	757889
22.59	0	374193	367331	0	0	0	0	0	0	371366	1049620	0	0	0	0	0	736049	0	360256	1097670	0	0	374181	1821190	0	0	0	0	0	0	0	0	0	1094600	0	1149090	0	0	0	0	0	715693	1076900	0	1801940	708199	0	0	757819
22.62	0	374163	367183	0	0	0	0	0	0	371278	1049260	0	0	0	0	0	735958	0	360355	1097600	0	0	374054	1820700	0	0	0	0	0	0	0	0	0	1094210	0	1149300	0	0	0	0	0	715453	1076460	0	1801850	707948	0	0	757830
22.65	0	374197	367041	0	0	0	0	0	0	371137	1048940	0	0	0	0	0	735906	0	360417	1097390	0	0	373980	1820250	0	0	0	0	0	0	0	0	0	1093940	0	1149220	0	0	0	0	0	715233	1076100	0	1801650	707738	0	0	757765
22.68	0	374224	366896	0	0	0	0	0	0	371121	1048630	0	0	0	0	0	735740	0	360532	1097330	0	0	373851	1819690	0	0	0	0	0	0	0	0	0	1093560	0	1149330	0	0	0	0	0	715006	1075760	0	1801210	707463	0	0	757746
22.71	0	374233	366735	0	0	0	0	0	0	371051	1048250	0	0	0	0	0	735605	0	360587	1097280	0	0	373734	1819180	0	0	0	0	0	0	0	0	0	1093180	0	1149380	0	0	0	0	0	714737	1075370	0	1800770	707185	0	0	757737
22.74	0	374237	366588	0	0	0	0	0	0	370949	1048030	0	0	0	0	0	735430	0	360645	1097190	0	0	373680	1818650	0	0	0	0	0	0	0	0	0	1092810	0	1149410	0	0	0	0	0	714510	1075020	0	1800430	706957	0	0	757637
22.77	0	374219	366458	0	0	0	0	0	0	370861	1047620	0	0	0	0	0	735406	0	360707	1097040	0	0	373650	1818130	0	0	0	0	0	0	0	0	0	1092550	0	1149460	0	0	0	0	0	714275	1074540	0	1800200	706720	0	0	757559
22.8	0	374206	366348	0	0	0	0	0	0	370772	1047300	0	0	0	0	0	735246	0	360832	1096950	0	0	373520	1817620	0	0	0	0	0	0	0	0	0	1092270	0	1149600	0	0	0	0	0	714015	1074230	0	1799900	706480	0	0	757499
22.83	0	374206	366223	0	0	0	0	0	0	370670	1047030	0	0	0	0	0	735184	0	360880	1096860	0	0	373433	1817010	0	0	0	0	0	0	0	0	0	1091980	0	1149550	0	0	0	0	0	713737	1073870	0	1799450	706217	0	0	757439
22.86	0	374207	366195	0	0	0	0	0	0	370536	1046730	0	0	0	0	0	735018	0	360960	1096720	0	0	373342	1816470	0	0	0	0	0	0	0	0	0	1091660	0	1149620	0	0	0	0	0	713439	1073480	0	1799160	705943	0	0	757373
22.89	0	374185	366044	0	0	0	0	0	0	370433	1046380	0	0	0	0	0	734903	0	361035	1096590	0	0	373211	1815920	0	0	0	0	0	0	0	0	0	1091430	0	1149620	0	0	0	0	0	713197	1073000	0	1798910	705650	0	0	757256
22.92	0	374135	365989	0	0	0	0	0	0	370339	1046030	0	0	0	0	0	734767	0	361084	1096470	0	0	373118	1815320	0	0	0	0	0	0	0	0	0	1091070	0	1149660	0	0	0	0	0	712959	1072520	0	1798570	705473	0	0	757220
22.95	0	374142	365829	0	0	0	0	0	0	370295	1045780	0	0	0	0	0	734599	0	361103	1096370	0	0	373035	1814730	0	0	0	0	0	0	0	0	0	1090730	0	1149610	0	0	0	0	0	712737	1072050	0	1798270	705161	0	0	757172
22.98	0	374162	365679	0	0	0	0	0	0	370207	1045420	0	0	0	0	0	734392	0	361160	1096340	0	0	372912	1814230	0	0	0	0	0	0	0	0	0	1090340	0	1149620	0	0	0	0	0	712432	1071730	0	1797950	704889	0	0	757183
23.01	0	374147	365546	0	0	0	0	0	0	370137	1045060	0	0	0	0	0	734252	0	361204	1096260	0	0	372779	1813600	0	0	0	0	0	0	0	0	0	1089970	0	1149660	0	0	0	0	0	712185	1071410	0	1797680	704599	0	0	757072
23.04	0	374149	365400	0	0	0	0	0	0	370033	1044700	0	0	0	0	0	734103	0	361329	1096210	0	0	372655	1813100	0	0	0	0	0	0	0	0	0	1089720	0	1149690	0	0	0	0	0	711954	1071020	0	1797270	704314	0	0	756974
23.07	0	374097	365295	0	0	0	0	0	0	369883	1044340	0	0	0	0	0	733980	0	361414	1096140	0	0	372536	1812610	0	0	0	0	0	0	0	0	0	1089390	0	1149650	0	0	0	0	0	711639	1070580	0	1797050	704020	0	0	756986
23.1	0	374085	365137	0	0	0	0	0	0	369791	1044050	0	0	0	0	0	733840	0	361496	1095960	0	0	372391	1812140	0	0	0	0	0	0	0	0	0	1089120	0	1149700	0	0	0	0	0	711382	1070160	0	1796780	703764	0	0	756960
23.13	0	374063	365034	0	0	0	0	0	0	369704	1043720	0	0	0	0	0	733819	0	361524	1095920	0	0	372293	1811560	0	0	0	0	0	0	0	0	0	1088900	0	1149630	0	0	0	0	0	711078	1069830	0	1796320	703454	0	0	756944
23.16	0	374012	364947	0	0	0	0	0	0	369591	1043430	0	0	0	0	0	733723	0	361578	1095830	0	0	372140	1810970	0	0	0	0	0	0	0	0	0	1088630	0	1149450	0	0	0	0	0	710790	1069440	0	1796090	703267	0	0	756932
23.19	0	373972	364815	0	0	0	0	0	0	369560	1043120	0	0	0	0	0	733545	0	361646	1095660	0	0	372043	1810340	0	0	0	0	0	0	0	0	0	1088240	0	1149410	0	0	0	0	0	710490	1068950	0	1795760	702867	0	0	756793
23.22	0	373943	364686	0	0	0	0	0	0	369407	1042760	0	0	0	0	0	733444	0	361677	1095560	0	0	371893	1809820	0	0	0	0	0	0	0	0	0	1087820	0	1149190	0	0	0	0	0	710165	1068580	0	1795300	702544	0	0	756716
23.25	0	373949	364537	0	0	0	0	0	0	369292	1042410	0	0	0	0	0	733234	0	361723	1095430	0	0	371736	1809320	0	0	0	0	0	0	0	0	0	1087500	0	1149140	0	0	0	0	0	709867	1068180	0	1794750	702267	0	0	756639
23.28	0	373950	364391	0	0	0	0	0	0	369180	1042130	0	0	0	0	0	733188	0	361808	1095320	0	0	371660	1808650	0	0	0	0	0	0	0	0	0	1087130	0	1149080	0	0	0	0	0	709590	1067740	0	1794340	702026	0	0	756531
23.31	0	373860	364206	0	0	0	0	0	0	369038	1041840	0	0	0	0	0	733043	0	361878	1095290	0	0	371574	1808010	0	0	0	0	0	0	0	0	0	1086750	0	1149100	0	0	0	0	0	709206	1067300	0	1794020	701739	0	0	756399
23.34	0	373781	364062	0	0	0	0	0	0	368954	1041430	0	0	0	0	0	732890	0	361878	1095130	0	0	371427	1807470	0	0	0	0	0	0	0	0	0	1086380	0	1149150	0	0	0	0	0	708975	1067000	0	1793680	701537	0	0	756279
23.37	0	373688	363921	0	0	0	0	0	0	368784	1041070	0	0	0	0	0	732696	0	361944	1095030	0	0	371249	1807000	0	0	0	0	0	0	0	0	0	1086020	0	1149100	0	0	0	0	0	708646	1066660	0	1793280	701256	0	0	756242
23.4	0	373628	363801	0	0	0	0	0	0	368642	1040600	0	0	0	0	0	732516	0	362000	1094840	0	0	371137	1806430	0	0	0	0	0	0	0	0	0	1085670	0	1149020	0	0	0	0	0	708305	1066330	0	1792940	700941	0	0	756092
23.43	0	373614	363662	0	0	0	0	0	0	368503	1040130	0	0	0	0	0	732416	0	362045	1094720	0	0	370964	1805960	0	0	0	0	0	0	0	0	0	1085330	0	1148950	0	0	0	0	0	708056	1065930	0	1792560	700610	0	0	756006
23.46	0	373534	363527	0	0	0	0	0	0	368475	1039760	0	0	0	0	0	732361	0	362096	1094620	0	0	370877	1805260	0	0	0	0	0	0	0	0	0	1085060	0	1148860	0	0	0	0	0	707688	1065520	0	1792140	700353	0	0	755857
23.49	0	373477	363368	0	0	0	0	0	0	368349	1039370	0	0	0	0	0	732119	0	362079	1094530	0	0	370750	1804580	0	0	0	0	0	0	0	0	0	1084750	0	1148760	0	0	0	0	0	707378	1065190	0	1791750	700008	0	0	755767
23.52	0	373466	363232	0	0	0	0	0	0	368242	1038910	0	0	0	0	0	731972	0	362145	1094420	0	0	370664	1803920	0	0	0	0	0	0	0	0	0	1084370	0	1148820	0	0	0	0	0	707063	1064770	0	1791450	699657	0	0	755674
23.55	0	373411	363114	0	0	0	0	0	0	368157	1038530	0	0	0	0	0	731855	0	362210	1094310	0	0	370584	1803230	0	0	0	0	0	0	0	0	0	1083930	0	1148850	0	0	0	0	0	706830	1064470	0	1791100	699350	0	0	755600
23.58	0	373391	362921	0	0	0	0	0	0	368071	1038160	0	0	0	0	0	731725	0	362217	1094220	0	0	370503	1802530	0	0	0	0	0	0	0	0	0	1083610	0	1148710	0	0	0	0	0	706491	1064020	0	1790780	699017	0	0	755480
23.61	0	373343	362786	0	0	0	0	0	0	367923	1037680	0	0	0	0	0	731620	0	362304	1094010	0	0	370364	1801900	0	0	0	0	0	0	0	0	0	1083220	0	1148620	0	0	0	0	0	706156	1063610	0	1790250	698776	0	0	755341
23.64	0	373212	362642	0	0	0	0	0	0	367774	1037350	0	0	0	0	0	731552	0	362320	1093820	0	0	370262	1801400	0	0	0	0	0	0	0	0	0	1082840	0	1148630	0	0	0	0	0	705816	1063120	0	1789900	698399	0	0	755249
23.67	0	373182	362549	0	0	0	0	0	0	367609	1036950	0	0	0	0	0	731404	0	362342	1093680	0	0	370120	1800720	0	0	0	0	0	0	0	0	0	1082390	0	1148540	0	0	0	0	0	705452	1062700	0	1789520	698030	0	0	755181
23.7	0	373158	362389	0	0	0	0	0	0	367485	1036610	0	0	0	0	0	731242	0	362423	1093590	0	0	370084	1800070	0	0	0	0	0	0	0	0	0	1081930	0	1148390	0	0	0	0	0	705093	1062310	0	1789050	697693	0	0	755004
23.73	0	373106	362236	0	0	0	0	0	0	367348	1036160	0	0	0	0	0	731065	0	362437	1093410	0	0	369955	1799460	0	0	0	0	0	0	0	0	0	1081490	0	1148360	0	0	0	0	0	704766	1061940	0	1788770	697398	0	0	754895
23.76	0	373061	362098	0	0	0	0	0	0	367240	1035720	0	0	0	0	0	730861	0	362495	1093200	0	0	369838	1798790	0	0	0	0	0	0	0	0	0	1081170	0	1148310	0	0	0	0	0	704414	1061500	0	1788320	697115	0	0	754847
23.79	0	373021	361958	0	0	0	0	0	0	367122	1035410	0	0	0	0	0	730634	0	362572	1093010	0	0	369705	1798090	0	0	0	0	0	0	0	0	0	1080750	0	1148240	0	0	0	0	0	704134	1061110	0	1787830	696830	0	0	754690
23.82	0	372971	361868	0	0	0	0	0	0	366977	1035040	0	0	0	0	0	730366	0	362487	1092800	0	0	369548	1797390	0	0	0	0	0	0	0	0	0	1080370	0	1148210	0	0	0	0	0	703808	1060680	0	1787220	696514	0	0	754500
23.85	0	372891	361740	0	0	0	0	0	0	366897	1034630	0	0	0	0	0	730177	0	362490	1092640	0	0	369378	1796660	0	0	0	0	0	0	0	0	0	1079970	0	1148110	0	0	0	0	0	703504	1060210	0	1786670	696166	0	0	754289
23.88	0	372840	361550	0	0	0	0	0	0	366715	1034140	0	0	0	0	0	730033	0	362449	1092480	0	0	369262	1795850	0	0	0	0	0	0	0	0	0	1079580	0	1148060	0	0	0	0	0	703185	1059800	0	1786310	695933	0	0	754183
23.91	0	372774	361446	0	0	0	0	0	0	366577	1033660	0	0	0	0	0	729789	0	362492	1092350	0	0	369127	1795080	0	0	0	0	0	0	0	0	0	1079250	0	1147880	0	0	0	0	0	702836	1059400	0	1785940	695613	0	0	754044
23.94	0	372685	361266	0	0	0	0	0	0	366453	1033210	0	0	0	0	0	729668	0	362525	1092120	0	0	368927	1794320	0	0	0	0	0	0	0	0	0	1078860	0	1147850	0	0	0	0	0	702575	1058960	0	1785580	695292	0	0	753917
23.97	0	372585	361043	0	0	0	0	0	0	366315	1032790	0	0	0	0	0	729447	0	362612	1091890	0	0	368851	1793480	0	0	0	0	0	0	0	0	0	1078460	0	1147670	0	0	0	0	0	702297	1058670	0	1785210	694978	0	0	753765
24	0	372574	360885	0	0	0	0	0	0	366162	1032370	0	0	0	0	0	729238	0	362604	1091650	0	0	368749	1792910	0	0	0	0	0	0	0	0	0	1078080	0	1147660	0	0	0	0	0	701905	1058300	0	1784670	694662	0	0	753587
24.03	0	372529	360739	0	0	0	0	0	0	366013	1032060	0	0	0	0	0	729123	0	362645	1091510	0	0	368624	1792100	0	0	0	0	0	0	0	0	0	1077660	0	1147600	0	0	0	0	0	701606	1057770	0	1784160	694366	0	0	753408
24.06	0	372395	360621	0	0	0	0	0	0	365858	1031640	0	0	0	0	0	728943	0	362616	1091170	0	0	368456	1791340	0	0	0	0	0	0	0	0	0	1077420	0	1147420	0	0	0	0	0	701237	1057290	0	1783780	694073	0	0	753268
24.09	0	372386	360425	0	0	0	0	0	0	365770	1031250	0	0	0	0	0	728739	0	362574	1090900	0	0	368346	1790590	0	0	0	0	0	0	0	0	0	1077020	0	1147380	0	0	0	0	0	700943	1056850	0	1783310	693731	0	0	753027
24.12	0	372362	360250	0	0	0	0	0	0	365702	1030750	0	0	0	0	0	728507	0	362562	1090640	0	0	368256	1789900	0	0	0	0	0	0	0	0	0	1076700	0	1147270	0	0	0	0	0	700630	1056400	0	1782880	693442	0	0	752862
24.15	0	372282	360096	0	0	0	0	0	0	365566	1030320	0	0	0	0	0	728268	0	362557	1090510	0	0	368100	1789170	0	0	0	0	0	0	0	0	0	1076270	0	1147150	0	0	0	0	0	700307	1055920	0	1782250	693135	0	0	752737
24.18	0	372247	359919	0	0	0	0	0	0	365418	1029830	0	0	0	0	0	728042	0	362566	1090270	0	0	367955	1788560	0	0	0	0	0	0	0	0	0	1075900	0	1146990	0	0	0	0	0	700059	1055480	0	1781770	692778	0	0	752503
24.21	0	372193	359780	0	0	0	0	0	0	365273	1029520	0	0	0	0	0	727783	0	362570	1090090	0	0	367873	1787890	0	0	0	0	0	0	0	0	0	1075520	0	1146830	0	0	0	0	0	699738	1054970	0	1781360	692432	0	0	752314
24.24	0	372198	359590	0	0	0	0	0	0	365130	1029070	0	0	0	0	0	727560	0	362516	1089830	0	0	367709	1787120	0	0	0	0	0	0	0	0	0	1075170	0	1146710	0	0	0	0	0	699405	1054370	0	1780760	692104	0	0	752204
24.27	0	372105	359400	0	0	0	0	0	0	365017	1028590	0	0	0	0	0	727220	0	362461	1089580	0	0	367586	1786310	0	0	0	0	0	0	0	0	0	1074820	0	1146520	0	0	0	0	0	699091	1053980	0	1780180	691759	0	0	752028
24.3	0	372014	359224	0	0	0	0	0	0	364911	1028180	0	0	0	0	0	726953	0	362451	1089480	0	0	367426	1785500	0	0	0	0	0	0	0	0	0	1074500	0	1146380	0	0	0	0	0	698714	1053590	0	1779710	691445	0	0	751876
24.33	0	372005	359062	0	0	0	0	0	0	364793	1027770	0	0	0	0	0	726773	0	362473	1089270	0	0	367271	1784820	0	0	0	0	0	0	0	0	0	1074060	0	1146260	0	0	0	0	0	698333	1053080	0	1779220	691185	0	0	751748
24.36	0	371989	358934	0	0	0	0	0	0	364631	1027370	0	0	0	0	0	726524	0	362423	1089130	0	0	367100	1784110	0	0	0	0	0	0	0	0	0	1073550	0	1146070	0	0	0	0	0	697972	1052570	0	1778760	690824	0	0	751554
24.39	0	371944	358814	0	0	0	0	0	0	364496	1027020	0	0	0	0	0	726330	0	362421	1088890	0	0	366896	1783260	0	0	0	0	0	0	0	0	0	1073130	0	1145970	0	0	0	0	0	697639	1052160	0	1778160	690393	0	0	751339
24.42	0	371870	358650	0	0	0	0	0	0	364391	1026490	0	0	0	0	0	726189	0	362401	1088680	0	0	366757	1782600	0	0	0	0	0	0	0	0	0	1072830	0	1145720	0	0	0	0	0	697311	1051700	0	1777740	690062	0	0	751224
24.45	0	371718	358500	0	0	0	0	0	0	364254	1026010	0	0	0	0	0	726006	0	362390	1088520	0	0	366635	1781900	0	0	0	0	0	0	0	0	0	1072380	0	1145410	0	0	0	0	0	696977	1051230	0	1777210	689711	0	0	751067
24.48	0	371575	358394	0	0	0	0	0	0	364118	1025520	0	0	0	0	0	725720	0	362386	1088340	0	0	366477	1781080	0	0	0	0	0	0	0	0	0	1071940	0	1145220	0	0	0	0	0	696576	1050720	0	1776700	689338	0	0	750911
24.51	0	371430	358204	0	0	0	0	0	0	364022	1025110	0	0	0	0	0	725554	0	362444	1088130	0	0	366389	1780230	0	0	0	0	0	0	0	0	0	1071430	0	1145000	0	0	0	0	0	696224	1050310	0	1776080	689016	0	0	750804
24.54	0	371405	358085	0	0	0	0	0	0	363839	1024730	0	0	0	0	0	725390	0	362473	1087870	0	0	366291	1779450	0	0	0	0	0	0	0	0	0	1071000	0	1144810	0	0	0	0	0	695895	1049840	0	1775480	688644	0	0	750543
24.57	0	371335	357904	0	0	0	0	0	0	363722	1024320	0	0	0	0	0	725080	0	362505	1087650	0	0	366098	1778820	0	0	0	0	0	0	0	0	0	1070590	0	1144650	0	0	0	0	0	695575	1049450	0	1774830	688354	0	0	750379
24.6	0	371320	357722	0	0	0	0	0	0	363609	1023950	0	0	0	0	0	724917	0	362479	1087340	0	0	365949	1778150	0	0	0	0	0	0	0	0	0	1070110	0	1144280	0	0	0	0	0	695154	1048990	0	1774330	687948	0	0	750230
24.63	0	371232	357500	0	0	0	0	0	0	363449	1023440	0	0	0	0	0	724747	0	362485	1087160	0	0	365834	1777300	0	0	0	0	0	0	0	0	0	1069660	0	1144120	0	0	0	0	0	694787	1048440	0	1773800	687675	0	0	750119
24.66	0	371197	357313	0	0	0	0	0	0	363359	1023110	0	0	0	0	0	724450	0	362489	1086950	0	0	365670	1776600	0	0	0	0	0	0	0	0	0	1069240	0	1143930	0	0	0	0	0	694428	1048030	0	1773310	687273	0	0	749886
24.69	0	371121	357222	0	0	0	0	0	0	363158	1022560	0	0	0	0	0	724312	0	362471	1086700	0	0	365534	1775730	0	0	0	0	0	0	0	0	0	1068690	0	1143760	0	0	0	0	0	694110	1047550	0	1772820	686983	0	0	749696
24.72	0	371023	357046	0	0	0	0	0	0	363063	1022090	0	0	0	0	0	724102	0	362435	1086480	0	0	365396	1775070	0	0	0	0	0	0	0	0	0	1068150	0	1143480	0	0	0	0	0	693768	1047090	0	1772270	686619	0	0	749492
24.75	0	370923	356849	0	0	0	0	0	0	362908	1021740	0	0	0	0	0	723884	0	362391	1086280	0	0	365217	1774330	0	0	0	0	0	0	0	0	0	1067670	0	1143140	0	0	0	0	0	693436	1046630	0	1771760	686286	0	0	749319
24.78	0	370861	356659	0	0	0	0	0	0	362762	1021380	0	0	0	0	0	723625	0	362291	1086030	0	0	365085	1773460	0	0	0	0	0	0	0	0	0	1067130	0	1142750	0	0	0	0	0	693136	1046080	0	1771130	685968	0	0	749122
24.81	0	370838	356467	0	0	0	0	0	0	362628	1020870	0	0	0	0	0	723489	0	362255	1085740	0	0	364981	1772630	0	0	0	0	0	0	0	0	0	1066670	0	1142450	0	0	0	0	0	692745	1045520	0	1770590	685652	0	0	748944
24.84	0	370758	356304	0	0	0	0	0	0	362473	1020420	0	0	0	0	0	723283	0	362185	1085440	0	0	364810	1771970	0	0	0	0	0	0	0	0	0	1066270	0	1142320	0	0	0	0	0	692356	1045060	0	1770070	685263	0	0	748797
24.87	0	370693	356081	0	0	0	0	0	0	362366	1019990	0	0	0	0	0	723003	0	362139	1085160	0	0	364656	1771190	0	0	0	0	0	0	0	0	0	1065780	0	1142080	0	0	0	0	0	691954	1044540	0	1769560	684925	0	0	748576
24.9	0	370561	355848	0	0	0	0	0	0	362206	1019440	0	0	0	0	0	722770	0	362194	1084920	0	0	364510	1770370	0	0	0	0	0	0	0	0	0	1065330	0	1141890	0	0	0	0	0	691655	1044000	0	1769000	684595	0	0	748379
24.93	0	370427	355629	0	0	0	0	0	0	362056	1019030	0	0	0	0	0	722398	0	362077	1084610	0	0	364352	1769570	0	0	0	0	0	0	0	0	0	1064910	0	1141640	0	0	0	0	0	691255	1043460	0	1768470	684178	0	0	748165
24.96	0	370354	355410	0	0	0	0	0	0	361864	1018560	0	0	0	0	0	722117	0	362078	1084280	0	0	364212	1768730	0	0	0	0	0	0	0	0	0	1064490	0	1141330	0	0	0	0	0	690909	1043010	0	1767740	683760	0	0	747903
24.99	0	370242	355251	0	0	0	0	0	0	361771	1018100	0	0	0	0	0	721856	0	362053	1084000	0	0	364099	1767990	0	0	0	0	0	0	0	0	0	1064070	0	1141010	0	0	0	0	0	690588	1042550	0	1767230	683445	0	0	747696
25.02	0	370172	355087	0	0	0	0	0	0	361606	1017500	0	0	0	0	0	721620	0	362048	1083620	0	0	363903	1767280	0	0	0	0	0	0	0	0	0	1063670	0	1140680	0	0	0	0	0	690218	1042080	0	1766580	683108	0	0	747456
25.05	0	370118	354898	0	0	0	0	0	0	361433	1017140	0	0	0	0	0	721366	0	361990	1083340	0	0	363703	1766430	0	0	0	0	0	0	0	0	0	1063250	0	1140400	0	0	0	0	0	689837	1041630	0	1765900	682759	0	0	747211
25.08	0	369947	354755	0	0	0	0	0	0	361288	1016730	0	0	0	0	0	721088	0	361943	1083070	0	0	363557	1765500	0	0	0	0	0	0	0	0	0	1062810	0	1140150	0	0	0	0	0	689509	1041180	0	1765360	682416	0	0	746969
25.11	0	369819	354584	0	0	0	0	0	0	361160	1016200	0	0	0	0	0	720917	0	361873	1082800	0	0	363393	1764770	0	0	0	0	0	0	0	0	0	1062320	0	1139950	0	0	0	0	0	689239	1040680	0	1764740	682081	0	0	746757
25.14	0	369702	354427	0	0	0	0	0	0	360984	1015810	0	0	0	0	0	720644	0	361852	1082530	0	0	363267	1764010	0	0	0	0	0	0	0	0	0	1061910	0	1139620	0	0	0	0	0	688875	1040230	0	1764190	681735	0	0	746481
25.17	0	369630	354281	0	0	0	0	0	0	360858	1015400	0	0	0	0	0	720353	0	361746	1082240	0	0	363103	1763120	0	0	0	0	0	0	0	0	0	1061490	0	1139400	0	0	0	0	0	688500	1039720	0	1763730	681392	0	0	746265
25.2	0	369535	354092	0	0	0	0	0	0	360678	1014980	0	0	0	0	0	720109	0	361717	1081950	0	0	362890	1762280	0	0	0	0	0	0	0	0	0	1061020	0	1139170	0	0	0	0	0	688112	1039230	0	1763120	681032	0	0	746091
25.23	0	369446	353968	0	0	0	0	0	0	360525	1014540	0	0	0	0	0	719909	0	361646	1081650	0	0	362738	1761520	0	0	0	0	0	0	0	0	0	1060570	0	1138910	0	0	0	0	0	687746	1038670	0	1762490	680704	0	0	745865
25.26	0	369369	353842	0	0	0	0	0	0	360436	1014060	0	0	0	0	0	719648	0	361567	1081360	0	0	362583	1760720	0	0	0	0	0	0	0	0	0	1060170	0	1138710	0	0	0	0	0	687417	1038130	0	1761950	680338	0	0	745605
25.29	0	369315	353648	0	0	0	0	0	0	360276	1013620	0	0	0	0	0	719371	0	361454	1081040	0	0	362410	1759840	0	0	0	0	0	0	0	0	0	1059810	0	1138460	0	0	0	0	0	687043	1037570	0	1761300	679978	0	0	745325
25.32	0	369270	353504	0	0	0	0	0	0	360128	1013070	0	0	0	0	0	719096	0	361510	1080710	0	0	362268	1759030	0	0	0	0	0	0	0	0	0	1059340	0	1138100	0	0	0	0	0	686724	1037060	0	1760690	679592	0	0	745073
25.35	0	369206	353300	0	0	0	0	0	0	359943	1012580	0	0	0	0	0	718865	0	361500	1080320	0	0	362154	1758040	0	0	0	0	0	0	0	0	0	1058890	0	1137770	0	0	0	0	0	686302	1036610	0	1760200	679289	0	0	744851
25.38	0	369145	353111	0	0	0	0	0	0	359820	1012070	0	0	0	0	0	718622	0	361535	1079980	0	0	362065	1757120	0	0	0	0	0	0	0	0	0	1058380	0	1137530	0	0	0	0	0	685959	1036070	0	1759540	678921	0	0	744628
25.41	0	369059	352933	0	0	0	0	0	0	359714	1011490	0	0	0	0	0	718367	0	361501	1079620	0	0	361934	1756380	0	0	0	0	0	0	0	0	0	1057910	0	1137150	0	0	0	0	0	685647	1035500	0	1758920	678575	0	0	744365
25.44	0	369010	352770	0	0	0	0	0	0	359569	1011000	0	0	0	0	0	718118	0	361392	1079290	0	0	361746	1755490	0	0	0	0	0	0	0	0	0	1057430	0	1136760	0	0	0	0	0	685243	1034970	0	1758350	678229	0	0	744195
25.47	0	368854	352592	0	0	0	0	0	0	359423	1010550	0	0	0	0	0	717892	0	361336	1078800	0	0	361559	1754760	0	0	0	0	0	0	0	0	0	1056870	0	1136450	0	0	0	0	0	684824	1034420	0	1757820	677887	0	0	743921
25.5	0	368764	352455	0	0	0	0	0	0	359235	1010000	0	0	0	0	0	717570	0	361300	1078430	0	0	361414	1753960	0	0	0	0	0	0	0	0	0	1056370	0	1136270	0	0	0	0	0	684474	1033910	0	1757140	677545	0	0	743726
25.53	0	368636	352286	0	0	0	0	0	0	359115	1009420	0	0	0	0	0	717282	0	361297	1078130	0	0	361188	1753070	0	0	0	0	0	0	0	0	0	1055960	0	1135960	0	0	0	0	0	684122	1033290	0	1756360	677308	0	0	743442
25.56	0	368509	352094	0	0	0	0	0	0	358998	1008830	0	0	0	0	0	717027	0	361257	1077840	0	0	360981	1752260	0	0	0	0	0	0	0	0	0	1055410	0	1135630	0	0	0	0	0	683825	1032730	0	1755750	676899	0	0	743190
25.59	0	368368	351925	0	0	0	0	0	0	358839	1008340	0	0	0	0	0	716789	0	361201	1077570	0	0	360844	1751450	0	0	0	0	0	0	0	0	0	1054930	0	1135190	0	0	0	0	0	683482	1032110	0	1755020	676447	0	0	742953
25.62	0	368192	351718	0	0	0	0	0	0	358723	1007800	0	0	0	0	0	716463	0	361144	1077280	0	0	360656	1750590	0	0	0	0	0	0	0	0	0	1054450	0	1134880	0	0	0	0	0	683078	1031510	0	1754450	676119	0	0	742628
25.65	0	368052	351541	0	0	0	0	0	0	358581	1007310	0	0	0	0	0	716226	0	361092	1077040	0	0	360554	1749850	0	0	0	0	0	0	0	0	0	1053920	0	1134540	0	0	0	0	0	682696	1030890	0	1753800	675835	0	0	742392
25.68	0	367963	351345	0	0	0	0	0	0	358404	1006850	0	0	0	0	0	715974	0	361037	1076650	0	0	360416	1748910	0	0	0	0	0	0	0	0	0	1053490	0	1134230	0	0	0	0	0	682324	1030270	0	1753190	675431	0	0	742137
25.71	0	367860	351215	0	0	0	0	0	0	358189	1006350	0	0	0	0	0	715704	0	360890	1076280	0	0	360213	1748100	0	0	0	0	0	0	0	0	0	1052950	0	1133800	0	0	0	0	0	681958	1029670	0	1752440	675067	0	0	741864
25.74	0	367745	351038	0	0	0	0	0	0	358053	1005920	0	0	0	0	0	715426	0	360772	1076030	0	0	360094	1747210	0	0	0	0	0	0	0	0	0	1052440	0	1133450	0	0	0	0	0	681645	1029120	0	1751610	674682	0	0	741599
25.77	0	367596	350860	0	0	0	0	0	0	357931	1005430	0	0	0	0	0	715171	0	360672	1075620	0	0	359951	1746410	0	0	0	0	0	0	0	0	0	1051890	0	1133110	0	0	0	0	0	681279	1028560	0	1751050	674268	0	0	741332
25.8	0	367521	350671	0	0	0	0	0	0	357789	1004980	0	0	0	0	0	714876	0	360617	1075260	0	0	359774	1745630	0	0	0	0	0	0	0	0	0	1051410	0	1132700	0	0	0	0	0	680830	1027890	0	1750390	673873	0	0	741095
25.83	0	367395	350469	0	0	0	0	0	0	357631	1004490	0	0	0	0	0	714699	0	360560	1074890	0	0	359584	1744850	0	0	0	0	0	0	0	0	0	1050960	0	1132390	0	0	0	0	0	680498	1027290	0	1749640	673493	0	0	740870
25.86	0	367323	350330	0	0	0	0	0	0	357434	1004060	0	0	0	0	0	714356	0	360463	1074500	0	0	359413	1743790	0	0	0	0	0	0	0	0	0	1050500	0	1132090	0	0	0	0	0	680055	1026670	0	1749140	673033	0	0	740643
25.89	0	367162	350132	0	0	0	0	0	0	357293	1003620	0	0	0	0	0	714039	0	360322	1074130	0	0	359236	1742920	0	0	0	0	0	0	0	0	0	1049940	0	1131710	0	0	0	0	0	679641	1026120	0	1748460	672629	0	0	740266
25.92	0	367064	349966	0	0	0	0	0	0	357049	1003100	0	0	0	0	0	713786	0	360181	1073700	0	0	359112	1742080	0	0	0	0	0	0	0	0	0	1049380	0	1131320	0	0	0	0	0	679206	1025520	0	1747770	672215	0	0	740016
25.95	0	366934	349790	0	0	0	0	0	0	356823	1002570	0	0	0	0	0	713511	0	360080	1073430	0	0	358899	1741110	0	0	0	0	0	0	0	0	0	1048890	0	1130950	0	0	0	0	0	678795	1024960	0	1747160	671780	0	0	739685
25.98	0	366798	349593	0	0	0	0	0	0	356592	1002080	0	0	0	0	0	713166	0	360009	1073060	0	0	358786	1740240	0	0	0	0	0	0	0	0	0	1048500	0	1130550	0	0	0	0	0	678406	1024450	0	1746480	671483	0	0	739443
26.01	0	366679	349400	0	0	0	0	0	0	356397	1001550	0	0	0	0	0	712903	0	359949	1072720	0	0	358653	1739480	0	0	0	0	0	0	0	0	0	1048010	0	1130090	0	0	0	0	0	677964	1023870	0	1745640	671014	0	0	739230
26.04	0	366602	349223	0	0	0	0	0	0	356246	1001120	0	0	0	0	0	712589	0	359864	1072370	0	0	358499	1738620	0	0	0	0	0	0	0	0	0	1047340	0	1129850	0	0	0	0	0	677617	1023250	0	1744950	670623	0	0	738968
26.07	0	366474	349061	0	0	0	0	0	0	356066	1000680	0	0	0	0	0	712324	0	359790	1071990	0	0	358342	1737740	0	0	0	0	0	0	0	0	0	1046730	0	1129440	0	0	0	0	0	677132	1022730	0	1744380	670217	0	0	738703
26.1	0	366384	348856	0	0	0	0	0	0	355861	1000170	0	0	0	0	0	711947	0	359723	1071630	0	0	358171	1736930	0	0	0	0	0	0	0	0	0	1046220	0	1129110	0	0	0	0	0	676787	1022260	0	1743730	669926	0	0	738487
26.13	0	366273	348708	0	0	0	0	0	0	355715	999714	0	0	0	0	0	711683	0	359641	1071260	0	0	357975	1735960	0	0	0	0	0	0	0	0	0	1045780	0	1128660	0	0	0	0	0	676446	1021650	0	1743020	669516	0	0	738287
26.16	0	366177	348549	0	0	0	0	0	0	355567	999150	0	0	0	0	0	711395	0	359561	1070900	0	0	357791	1735070	0	0	0	0	0	0	0	0	0	1045110	0	1128260	0	0	0	0	0	676017	1021080	0	1742220	669127	0	0	738028
26.19	0	366137	348305	0	0	0	0	0	0	355418	998645	0	0	0	0	0	711162	0	359544	1070460	0	0	357588	1734290	0	0	0	0	0	0	0	0	0	1044670	0	1127890	0	0	0	0	0	675616	1020430	0	1741480	668747	0	0	737752
26.22	0	366122	348110	0	0	0	0	0	0	355277	998153	0	0	0	0	0	710903	0	359467	1070110	0	0	357388	1733390	0	0	0	0	0	0	0	0	0	1044160	0	1127450	0	0	0	0	0	675188	1019900	0	1740760	668354	0	0	737535
26.25	0	365994	347954	0	0	0	0	0	0	355157	997618	0	0	0	0	0	710666	0	359374	1069660	0	0	357209	1732500	0	0	0	0	0	0	0	0	0	1043670	0	1127000	0	0	0	0	0	674787	1019340	0	1740070	667993	0	0	737259
26.28	0	365924	347717	0	0	0	0	0	0	355000	997157	0	0	0	0	0	710409	0	359299	1069190	0	0	357030	1731530	0	0	0	0	0	0	0	0	0	1043160	0	1126600	0	0	0	0	0	674365	1018760	0	1739330	667624	0	0	736966
26.31	0	365827	347579	0	0	0	0	0	0	354795	996698	0	0	0	0	0	710059	0	359220	1068790	0	0	356860	1730670	0	0	0	0	0	0	0	0	0	1042630	0	1126230	0	0	0	0	0	674032	1018120	0	1738570	667190	0	0	736764
26.34	0	365684	347349	0	0	0	0	0	0	354575	996116	0	0	0	0	0	709829	0	359139	1068380	0	0	356644	1729810	0	0	0	0	0	0	0	0	0	1042090	0	1125760	0	0	0	0	0	673628	1017530	0	1737940	666776	0	0	736517
26.37	0	365534	347182	0	0	0	0	0	0	354464	995602	0	0	0	0	0	709551	0	359088	1067920	0	0	356464	1728930	0	0	0	0	0	0	0	0	0	1041540	0	1125360	0	0	0	0	0	673321	1016950	0	1737300	666421	0	0	736305
26.4	0	365375	346970	0	0	0	0	0	0	354243	994989	0	0	0	0	0	709232	0	359033	1067380	0	0	356268	1728030	0	0	0	0	0	0	0	0	0	1041010	0	1125030	0	0	0	0	0	672904	1016420	0	1736560	666033	0	0	736002
26.43	0	365265	346814	0	0	0	0	0	0	354029	994490	0	0	0	0	0	708893	0	358967	1066970	0	0	356138	1727260	0	0	0	0	0	0	0	0	0	1040470	0	1124670	0	0	0	0	0	672567	1015810	0	1735910	665710	0	0	735706
26.46	0	365172	346637	0	0	0	0	0	0	353813	994035	0	0	0	0	0	708564	0	358940	1066570	0	0	356004	1726410	0	0	0	0	0	0	0	0	0	1039970	0	1124380	0	0	0	0	0	672198	1015260	0	1735060	665364	0	0	735386
26.49	0	365082	346444	0	0	0	0	0	0	353699	993506	0	0	0	0	0	708327	0	358815	1066210	0	0	355860	1725480	0	0	0	0	0	0	0	0	0	1039530	0	1124070	0	0	0	0	0	671742	1014640	0	1734390	664888	0	0	735118
26.52	0	364976	346233	0	0	0	0	0	0	353566	992952	0	0	0	0	0	708009	0	358693	1065790	0	0	355701	1724540	0	0	0	0	0	0	0	0	0	1038920	0	1123710	0	0	0	0	0	671330	1014180	0	1733690	664488	0	0	734841
26.55	0	364873	346026	0	0	0	0	0	0	353409	992374	0	0	0	0	0	707749	0	358619	1065340	0	0	355493	1723650	0	0	0	0	0	0	0	0	0	1038430	0	1123190	0	0	0	0	0	671009	1013570	0	1733030	664076	0	0	734573
26.58	0	364791	345824	0	0	0	0	0	0	353188	991791	0	0	0	0	0	707496	0	358530	1064930	0	0	355336	1722780	0	0	0	0	0	0	0	0	0	1037940	0	1122820	0	0	0	0	0	670628	1012900	0	1732430	663658	0	0	734295
26.61	0	364701	345620	0	0	0	0	0	0	353008	991282	0	0	0	0	0	707272	0	358439	1064500	0	0	355128	1721870	0	0	0	0	0	0	0	0	0	1037370	0	1122370	0	0	0	0	0	670205	1012220	0	1731740	663171	0	0	734068
26.64	0	364573	345429	0	0	0	0	0	0	352807	990783	0	0	0	0	0	706965	0	358328	1064040	0	0	354889	1720900	0	0	0	0	0	0	0	0	0	1036850	0	1121970	0	0	0	0	0	669770	1011620	0	1730980	662747	0	0	733753
26.67	0	364461	345240	0	0	0	0	0	0	352608	990244	0	0	0	0	0	706661	0	358193	1063540	0	0	354719	1719850	0	0	0	0	0	0	0	0	0	1036380	0	1121460	0	0	0	0	0	669298	1010960	0	1730320	662290	0	0	733503
26.7	0	364380	345039	0	0	0	0	0	0	352455	989778	0	0	0	0	0	706416	0	358071	1063090	0	0	354588	1718890	0	0	0	0	0	0	0	0	0	1035880	0	1121070	0	0	0	0	0	668853	1010370	0	1729650	661905	0	0	733177
26.73	0	364265	344848	0	0	0	0	0	0	352322	989169	0	0	0	0	0	706126	0	357975	1062600	0	0	354450	1718010	0	0	0	0	0	0	0	0	0	1035270	0	1120600	0	0	0	0	0	668464	1009870	0	1728920	661514	0	0	732926
26.76	0	364063	344660	0	0	0	0	0	0	352102	988644	0	0	0	0	0	705804	0	357806	1062150	0	0	354229	1717020	0	0	0	0	0	0	0	0	0	1034740	0	1120180	0	0	0	0	0	668006	1009310	0	1728170	661077	0	0	732573
26.79	0	363902	344434	0	0	0	0	0	0	351899	988085	0	0	0	0	0	705549	0	357727	1061680	0	0	354135	1716130	0	0	0	0	0	0	0	0	0	1034260	0	1119870	0	0	0	0	0	667592	1008700	0	1727490	660647	0	0	732264
26.82	0	363660	344215	0	0	0	0	0	0	351696	987623	0	0	0	0	0	705257	0	357621	1061250	0	0	353952	1715250	0	0	0	0	0	0	0	0	0	1033680	0	1119430	0	0	0	0	0	667207	1008090	0	1726710	660262	0	0	731927
26.85	0	363580	343972	0	0	0	0	0	0	351484	987123	0	0	0	0	0	704950	0	357501	1060800	0	0	353693	1714410	0	0	0	0	0	0	0	0	0	1033070	0	1118980	0	0	0	0	0	666757	1007430	0	1725990	659849	0	0	731613
26.88	0	363515	343765	0	0	0	0	0	0	351277	986567	0	0	0	0	0	704558	0	357381	1060290	0	0	353567	1713400	0	0	0	0	0	0	0	0	0	1032520	0	1118500	0	0	0	0	0	666293	1006810	0	1725260	659459	0	0	731302
26.91	0	363360	343538	0	0	0	0	0	0	351092	985993	0	0	0	0	0	704228	0	357326	1059790	0	0	353400	1712410	0	0	0	0	0	0	0	0	0	1032010	0	1117930	0	0	0	0	0	665790	1006100	0	1724530	659120	0	0	731058
26.94	0	363242	343363	0	0	0	0	0	0	350864	985384	0	0	0	0	0	703972	0	357223	1059330	0	0	353217	1711410	0	0	0	0	0	0	0	0	0	1031490	0	1117440	0	0	0	0	0	665290	1005460	0	1723850	658768	0	0	730746
26.97	0	363180	343138	0	0	0	0	0	0	350646	984834	0	0	0	0	0	703643	0	357111	1058840	0	0	353035	1710490	0	0	0	0	0	0	0	0	0	1030860	0	1116990	0	0	0	0	0	664841	1004850	0	1723090	658462	0	0	730443
27	0	363023	342953	0	0	0	0	0	0	350439	984233	0	0	0	0	0	703383	0	357019	1058440	0	0	352836	1709490	0	0	0	0	0	0	0	0	0	1030300	0	1116610	0	0	0	0	0	664387	1004230	0	1722370	658125	0	0	730177
27.03	0	362937	342770	0	0	0	0	0	0	350254	983772	0	0	0	0	0	703096	0	356969	1058070	0	0	352687	1708550	0	0	0	0	0	0	0	0	0	1029750	0	1116200	0	0	0	0	0	663988	1003590	0	1721650	657753	0	0	729952
27.06	0	362794	342572	0	0	0	0	0	0	350133	983255	0	0	0	0	0	702730	0	356859	1057640	0	0	352525	1707550	0	0	0	0	0	0	0	0	0	1029190	0	1115730	0	0	0	0	0	663575	1002920	0	1720880	657372	0	0	729672
27.09	0	362721	342436	0	0	0	0	0	0	350022	982722	0	0	0	0	0	702350	0	356804	1057130	0	0	352337	1706590	0	0	0	0	0	0	0	0	0	1028640	0	1115290	0	0	0	0	0	663090	1002290	0	1720210	657025	0	0	729268
27.12	0	362605	342279	0	0	0	0	0	0	349791	982129	0	0	0	0	0	702099	0	356707	1056720	0	0	352167	1705560	0	0	0	0	0	0	0	0	0	1028130	0	1114890	0	0	0	0	0	662688	1001620	0	1719370	656609	0	0	728970
27.15	0	362515	342074	0	0	0	0	0	0	349566	981526	0	0	0	0	0	701769	0	356598	1056290	0	0	351977	1704640	0	0	0	0	0	0	0	0	0	1027590	0	1114380	0	0	0	0	0	662261	1000960	0	1718610	656186	0	0	728651
27.18	0	362406	341869	0	0	0	0	0	0	349378	981027	0	0	0	0	0	701367	0	356498	1055870	0	0	351813	1703800	0	0	0	0	0	0	0	0	0	1026970	0	1113940	0	0	0	0	0	661883	1000310	0	1717780	655775	0	0	728341
27.21	0	362267	341678	0	0	0	0	0	0	349261	980436	0	0	0	0	0	701099	0	356422	1055350	0	0	351597	1702840	0	0	0	0	0	0	0	0	0	1026410	0	1113470	0	0	0	0	0	661394	999731	0	1717090	655339	0	0	727985
27.24	0	362125	341514	0	0	0	0	0	0	349093	979935	0	0	0	0	0	700660	0	356275	1054900	0	0	351396	1701940	0	0	0	0	0	0	0	0	0	1025790	0	1112920	0	0	0	0	0	660965	999140	0	1716330	654852	0	0	727634
27.27	0	361963	341336	0	0	0	0	0	0	348916	979382	0	0	0	0	0	700350	0	356132	1054500	0	0	351226	1701050	0	0	0	0	0	0	0	0	0	1025240	0	1112450	0	0	0	0	0	660623	998644	0	1715480	654422	0	0	727365
27.3	0	361878	341062	0	0	0	0	0	0	348765	978820	0	0	0	0	0	700024	0	356001	1053950	0	0	350985	1700110	0	0	0	0	0	0	0	0	0	1024670	0	1111920	0	0	0	0	0	660213	998008	0	1714720	654023	0	0	727080
27.33	0	361796	340853	0	0	0	0	0	0	348549	978222	0	0	0	0	0	699750	0	355964	1053400	0	0	350677	1699150	0	0	0	0	0	0	0	0	0	1024110	0	1111360	0	0	0	0	0	659798	997379	0	1713980	653686	0	0	726817
27.36	0	361638	340631	0	0	0	0	0	0	348371	977579	0	0	0	0	0	699364	0	355838	1052930	0	0	350512	1698230	0	0	0	0	0	0	0	0	0	1023460	0	1110840	0	0	0	0	0	659303	996709	0	1713160	653287	0	0	726535
27.39	0	361519	340460	0	0	0	0	0	0	348210	977109	0	0	0	0	0	699013	0	355746	1052460	0	0	350300	1697350	0	0	0	0	0	0	0	0	0	1022900	0	1110340	0	0	0	0	0	658820	996099	0	1712370	652840	0	0	726261
27.42	0	361365	340234	0	0	0	0	0	0	348016	976607	0	0	0	0	0	698757	0	355628	1051960	0	0	350111	1696450	0	0	0	0	0	0	0	0	0	1022390	0	1109910	0	0	0	0	0	658309	995478	0	1711700	652365	0	0	725917
27.45	0	361256	340028	0	0	0	0	0	0	347808	976143	0	0	0	0	0	698533	0	355497	1051500	0	0	349899	1695490	0	0	0	0	0	0	0	0	0	1021840	0	1109370	0	0	0	0	0	657819	994892	0	1710810	651932	0	0	725541
27.48	0	361108	339802	0	0	0	0	0	0	347627	975528	0	0	0	0	0	698205	0	355355	1051010	0	0	349700	1694510	0	0	0	0	0	0	0	0	0	1021280	0	1108870	0	0	0	0	0	657331	994230	0	1709920	651561	0	0	725181
27.51	0	361024	339631	0	0	0	0	0	0	347417	974965	0	0	0	0	0	697830	0	355237	1050480	0	0	349513	1693560	0	0	0	0	0	0	0	0	0	1020720	0	1108420	0	0	0	0	0	656906	993580	0	1709050	651132	0	0	724860
27.54	0	360914	339446	0	0	0	0	0	0	347189	974405	0	0	0	0	0	697487	0	355101	1049960	0	0	349329	1692570	0	0	0	0	0	0	0	0	0	1020130	0	1107900	0	0	0	0	0	656434	993032	0	1708280	650659	0	0	724647
27.57	0	360808	339265	0	0	0	0	0	0	346976	973771	0	0	0	0	0	697097	0	355000	1049490	0	0	349158	1691580	0	0	0	0	0	0	0	0	0	1019580	0	1107280	0	0	0	0	0	655961	992494	0	1707410	650198	0	0	724364
27.6	0	360663	339110	0	0	0	0	0	0	346773	973212	0	0	0	0	0	696823	0	354892	1049060	0	0	348944	1690550	0	0	0	0	0	0	0	0	0	1019070	0	1106740	0	0	0	0	0	655441	991897	0	1706520	649831	0	0	724055
27.63	0	360531	338860	0	0	0	0	0	0	346577	972623	0	0	0	0	0	696554	0	354754	1048560	0	0	348765	1689650	0	0	0	0	0	0	0	0	0	1018490	0	1106250	0	0	0	0	0	654939	991222	0	1705700	649372	0	0	723742
27.66	0	360447	338683	0	0	0	0	0	0	346390	972077	0	0	0	0	0	696124	0	354630	1048060	0	0	348584	1688720	0	0	0	0	0	0	0	0	0	1017910	0	1105770	0	0	0	0	0	654493	990587	0	1704930	648897	0	0	723445
27.69	0	360317	338457	0	0	0	0	0	0	346242	971494	0	0	0	0	0	695692	0	354490	1047570	0	0	348416	1687700	0	0	0	0	0	0	0	0	0	1017390	0	1105300	0	0	0	0	0	654075	989988	0	1704130	648515	0	0	723115
27.72	0	360129	338221	0	0	0	0	0	0	346007	970902	0	0	0	0	0	695278	0	354345	1047060	0	0	348250	1686630	0	0	0	0	0	0	0	0	0	1016770	0	1104800	0	0	0	0	0	653605	989390	0	1703330	648076	0	0	722822
27.75	0	360007	338044	0	0	0	0	0	0	345758	970292	0	0	0	0	0	694948	0	354242	1046610	0	0	348094	1685670	0	0	0	0	0	0	0	0	0	1016180	0	1104380	0	0	0	0	0	653119	988757	0	1702570	647632	0	0	722580
27.78	0	359946	337846	0	0	0	0	0	0	345548	969670	0	0	0	0	0	694602	0	354113	1046010	0	0	347922	1684680	0	0	0	0	0	0	0	0	0	1015580	0	1103860	0	0	0	0	0	652597	988045	0	1701660	647143	0	0	722286
27.81	0	359790	337713	0	0	0	0	0	0	345381	969108	0	0	0	0	0	694160	0	353997	1045610	0	0	347748	1683750	0	0	0	0	0	0	0	0	0	1014980	0	1103410	0	0	0	0	0	652149	987359	0	1700880	646719	0	0	722020
27.84	0	359622	337459	0	0	0	0	0	0	345268	968476	0	0	0	0	0	693762	0	353910	1045120	0	0	347559	1682700	0	0	0	0	0	0	0	0	0	1014330	0	1102870	0	0	0	0	0	651770	986697	0	1699910	646315	0	0	721628
27.87	0	359480	337238	0	0	0	0	0	0	345078	967825	0	0	0	0	0	693405	0	353839	1044470	0	0	347366	1681800	0	0	0	0	0	0	0	0	0	1013700	0	1102350	0	0	0	0	0	651265	986008	0	1699050	645807	0	0	721274
27.9	0	359352	337073	0	0	0	0	0	0	344930	967183	0	0	0	0	0	693064	0	353752	1043990	0	0	347197	1680730	0	0	0	0	0	0	0	0	0	1013040	0	1101730	0	0	0	0	0	650777	985354	0	1698250	645414	0	0	720878
27.93	0	359243	336847	0	0	0	0	0	0	344769	966549	0	0	0	0	0	692664	0	353678	1043480	0	0	347002	1679810	0	0	0	0	0	0	0	0	0	1012460	0	1101230	0	0	0	0	0	650314	984629	0	1697240	644941	0	0	720564
27.96	0	359136	336638	0	0	0	0	0	0	344549	965958	0	0	0	0	0	692260	0	353568	1043000	0	0	346718	1678670	0	0	0	0	0	0	0	0	0	1011920	0	1100700	0	0	0	0	0	649756	983990	0	1696460	644465	0	0	720244
27.99	0	358950	336473	0	0	0	0	0	0	344386	965416	0	0	0	0	0	691920	0	353466	1042550	0	0	346548	1677670	0	0	0	0	0	0	0	0	0	1011250	0	1100080	0	0	0	0	0	649317	983376	0	1695710	644049	0	0	719874
28.02	0	358776	336315	0	0	0	0	0	0	344127	964711	0	0	0	0	0	691556	0	353359	1042150	0	0	346336	1676860	0	0	0	0	0	0	0	0	0	1010570	0	1099540	0	0	0	0	0	648894	982638	0	1694940	643703	0	0	719562
28.05	0	358628	336131	0	0	0	0	0	0	343952	964077	0	0	0	0	0	691206	0	353273	1041620	0	0	346122	1676010	0	0	0	0	0	0	0	0	0	1010060	0	1099060	0	0	0	0	0	648379	981912	0	1694160	643359	0	0	719184
28.08	0	358512	335956	0	0	0	0	0	0	343772	963543	0	0	0	0	0	690876	0	353162	1041140	0	0	345931	1674910	0	0	0	0	0	0	0	0	0	1009410	0	1098590	0	0	0	0	0	647921	981201	0	1693490	642931	0	0	718911
28.11	0	358390	335725	0	0	0	0	0	0	343598	962963	0	0	0	0	0	690483	0	352998	1040640	0	0	345708	1673900	0	0	0	0	0	0	0	0	0	1008740	0	1097990	0	0	0	0	0	647511	980521	0	1692750	642467	0	0	718612
28.14	0	358272	335487	0	0	0	0	0	0	343446	962416	0	0	0	0	0	690110	0	352890	1040250	0	0	345463	1673040	0	0	0	0	0	0	0	0	0	1008230	0	1097460	0	0	0	0	0	647099	979880	0	1692080	642016	0	0	718289
28.17	0	358205	335309	0	0	0	0	0	0	343264	961856	0	0	0	0	0	689659	0	352751	1039690	0	0	345307	1672210	0	0	0	0	0	0	0	0	0	1007550	0	1096930	0	0	0	0	0	646667	979117	0	1691290	641615	0	0	717972
28.2	0	358106	335072	0	0	0	0	0	0	343076	961249	0	0	0	0	0	689258	0	352647	1039210	0	0	345122	1671170	0	0	0	0	0	0	0	0	0	1006870	0	1096390	0	0	0	0	0	646247	978423	0	1690420	641211	0	0	717683
28.23	0	357962	334826	0	0	0	0	0	0	342846	960581	0	0	0	0	0	688972	0	352559	1038700	0	0	344938	1670250	0	0	0	0	0	0	0	0	0	1006220	0	1095950	0	0	0	0	0	645731	977662	0	1689550	640798	0	0	717369
28.26	0	357817	334604	0	0	0	0	0	0	342616	959957	0	0	0	0	0	688641	0	352399	1038130	0	0	344756	1669270	0	0	0	0	0	0	0	0	0	1005600	0	1095470	0	0	0	0	0	645263	976961	0	1688710	640357	0	0	717015
28.29	0	357658	334383	0	0	0	0	0	0	342367	959329	0	0	0	0	0	688270	0	352205	1037660	0	0	344525	1668270	0	0	0	0	0	0	0	0	0	1005010	0	1094940	0	0	0	0	0	644780	976260	0	1687850	639900	0	0	716634
28.32	0	357534	334154	0	0	0	0	0	0	342192	958747	0	0	0	0	0	687907	0	352095	1037060	0	0	344297	1667400	0	0	0	0	0	0	0	0	0	1004450	0	1094420	0	0	0	0	0	644271	975585	0	1687130	639505	0	0	716304
28.35	0	357379	333945	0	0	0	0	0	0	342036	958066	0	0	0	0	0	687548	0	351967	1036520	0	0	344057	1666310	0	0	0	0	0	0	0	0	0	1003780	0	1093890	0	0	0	0	0	643842	974990	0	1686390	639107	0	0	715977
28.38	0	357239	333760	0	0	0	0	0	0	341837	957448	0	0	0	0	0	687197	0	351822	1035960	0	0	343859	1665340	0	0	0	0	0	0	0	0	0	1003130	0	1093360	0	0	0	0	0	643300	974344	0	1685560	638596	0	0	715727
28.41	0	357117	333518	0	0	0	0	0	0	341626	956919	0	0	0	0	0	686816	0	351648	1035530	0	0	343664	1664430	0	0	0	0	0	0	0	0	0	1002420	0	1092820	0	0	0	0	0	642779	973656	0	1684680	638102	0	0	715309
28.44	0	356974	333317	0	0	0	0	0	0	341393	956263	0	0	0	0	0	686396	0	351491	1035020	0	0	343478	1663420	0	0	0	0	0	0	0	0	0	1001900	0	1092240	0	0	0	0	0	642240	972997	0	1683830	637754	0	0	714950
28.47	0	356894	333108	0	0	0	0	0	0	341160	955655	0	0	0	0	0	685972	0	351353	1034460	0	0	343288	1662380	0	0	0	0	0	0	0	0	0	1001310	0	1091640	0	0	0	0	0	641887	972301	0	1682990	637262	0	0	714623
28.5	0	356747	332861	0	0	0	0	0	0	340976	955088	0	0	0	0	0	685682	0	351186	1033900	0	0	343016	1661420	0	0	0	0	0	0	0	0	0	1000690	0	1091110	0	0	0	0	0	641454	971633	0	1682080	636819	0	0	714358
28.53	0	356555	332608	0	0	0	0	0	0	340731	954434	0	0	0	0	0	685288	0	351047	1033340	0	0	342793	1660510	0	0	0	0	0	0	0	0	0	1000130	0	1090610	0	0	0	0	0	640939	970915	0	1681230	636394	0	0	714005
28.56	0	356419	332430	0	0	0	0	0	0	340538	953777	0	0	0	0	0	684992	0	350922	1032760	0	0	342527	1659460	0	0	0	0	0	0	0	0	0	999429	0	1090110	0	0	0	0	0	640421	970244	0	1680410	635947	0	0	713570
28.59	0	356331	332200	0	0	0	0	0	0	340377	953150	0	0	0	0	0	684595	0	350773	1032260	0	0	342325	1658440	0	0	0	0	0	0	0	0	0	998738	0	1089500	0	0	0	0	0	639931	969520	0	1679700	635459	0	0	713225
28.62	0	356209	331966	0	0	0	0	0	0	340214	952542	0	0	0	0	0	684257	0	350597	1031690	0	0	342135	1657390	0	0	0	0	0	0	0	0	0	998194	0	1089000	0	0	0	0	0	639385	968887	0	1678810	635046	0	0	712820
28.65	0	356104	331790	0	0	0	0	0	0	340061	951883	0	0	0	0	0	683849	0	350429	1031160	0	0	341956	1656350	0	0	0	0	0	0	0	0	0	997575	0	1088420	0	0	0	0	0	638898	968172	0	1677900	634609	0	0	712470
28.68	0	355947	331540	0	0	0	0	0	0	339880	951261	0	0	0	0	0	683432	0	350348	1030610	0	0	341731	1655190	0	0	0	0	0	0	0	0	0	996941	0	1087830	0	0	0	0	0	638382	967503	0	1677040	634119	0	0	712165
28.71	0	355808	331354	0	0	0	0	0	0	339684	950586	0	0	0	0	0	683092	0	350189	1030120	0	0	341480	1654190	0	0	0	0	0	0	0	0	0	996323	0	1087310	0	0	0	0	0	637864	966852	0	1676110	633658	0	0	711736
28.74	0	355680	331208	0	0	0	0	0	0	339458	950047	0	0	0	0	0	682775	0	350027	1029700	0	0	341213	1653130	0	0	0	0	0	0	0	0	0	995716	0	1086670	0	0	0	0	0	637295	966168	0	1675210	633187	0	0	711377
28.77	0	355524	330968	0	0	0	0	0	0	339263	949349	0	0	0	0	0	682458	0	349811	1029070	0	0	341006	1652080	0	0	0	0	0	0	0	0	0	995090	0	1086110	0	0	0	0	0	636836	965482	0	1674320	632672	0	0	711046
28.8	0	355424	330760	0	0	0	0	0	0	339060	948754	0	0	0	0	0	682013	0	349686	1028460	0	0	340713	1651040	0	0	0	0	0	0	0	0	0	994427	0	1085560	0	0	0	0	0	636296	964805	0	1673370	632246	0	0	710610
28.83	0	355261	330459	0	0	0	0	0	0	338829	948206	0	0	0	0	0	681605	0	349497	1028030	0	0	340507	1649950	0	0	0	0	0	0	0	0	0	993776	0	1084950	0	0	0	0	0	635804	963983	0	1672540	631779	0	0	710192
28.86	0	355051	330247	0	0	0	0	0	0	338613	947630	0	0	0	0	0	681207	0	349386	1027330	0	0	340375	1648970	0	0	0	0	0	0	0	0	0	993199	0	1084480	0	0	0	0	0	635300	963285	0	1671630	631294	0	0	709862
28.89	0	354904	329996	0	0	0	0	0	0	338422	947100	0	0	0	0	0	680860	0	349188	1026780	0	0	340199	1648060	0	0	0	0	0	0	0	0	0	992620	0	1083920	0	0	0	0	0	634900	962590	0	1670700	630862	0	0	709473
28.92	0	354778	329787	0	0	0	0	0	0	338179	946491	0	0	0	0	0	680510	0	349064	1026100	0	0	339976	1646870	0	0	0	0	0	0	0	0	0	991994	0	1083310	0	0	0	0	0	634411	961926	0	1669810	630426	0	0	709163
28.95	0	354662	329537	0	0	0	0	0	0	337942	945833	0	0	0	0	0	680102	0	348928	1025480	0	0	339767	1645670	0	0	0	0	0	0	0	0	0	991404	0	1082740	0	0	0	0	0	633965	961240	0	1668880	629950	0	0	708808
28.98	0	354550	329279	0	0	0	0	0	0	337735	945241	0	0	0	0	0	679771	0	348833	1024930	0	0	339609	1644650	0	0	0	0	0	0	0	0	0	990772	0	1082150	0	0	0	0	0	633467	960540	0	1667950	629515	0	0	708437
29.01	0	354426	329062	0	0	0	0	0	0	337554	944658	0	0	0	0	0	679446	0	348711	1024440	0	0	339376	1643660	0	0	0	0	0	0	0	0	0	990092	0	1081530	0	0	0	0	0	633001	959810	0	1667080	629038	0	0	708036
29.04	0	354289	328824	0	0	0	0	0	0	337368	944100	0	0	0	0	0	679034	0	348584	1023940	0	0	339148	1642510	0	0	0	0	0	0	0	0	0	989528	0	1080990	0	0	0	0	0	632490	959092	0	1666060	628577	0	0	707735
29.07	0	354142	328611	0	0	0	0	0	0	337188	943476	0	0	0	0	0	678637	0	348459	1023310	0	0	338878	1641470	0	0	0	0	0	0	0	0	0	988871	0	1080420	0	0	0	0	0	631995	958334	0	1665140	628108	0	0	707401
29.1	0	354020	328364	0	0	0	0	0	0	336943	942892	0	0	0	0	0	678307	0	348306	1022700	0	0	338629	1640410	0	0	0	0	0	0	0	0	0	988272	0	1079880	0	0	0	0	0	631535	957648	0	1664130	627607	0	0	707022
29.13	0	353916	328174	0	0	0	0	0	0	336750	942306	0	0	0	0	0	677948	0	348196	1022120	0	0	338412	1639340	0	0	0	0	0	0	0	0	0	987771	0	1079330	0	0	0	0	0	631034	956990	0	1663240	627144	0	0	706652
29.16	0	353750	327962	0	0	0	0	0	0	336558	941686	0	0	0	0	0	677625	0	348043	1021530	0	0	338248	1638390	0	0	0	0	0	0	0	0	0	987260	0	1078850	0	0	0	0	0	630549	956246	0	1662200	626667	0	0	706347
29.19	0	353570	327717	0	0	0	0	0	0	336362	941069	0	0	0	0	0	677244	0	347877	1020850	0	0	338005	1637320	0	0	0	0	0	0	0	0	0	986623	0	1078230	0	0	0	0	0	630004	955588	0	1661110	626185	0	0	705955
29.22	0	353420	327537	0	0	0	0	0	0	336119	940504	0	0	0	0	0	676924	0	347721	1020230	0	0	337752	1636250	0	0	0	0	0	0	0	0	0	986031	0	1077630	0	0	0	0	0	629561	954934	0	1660180	625730	0	0	705621
29.25	0	353283	327326	0	0	0	0	0	0	335921	939839	0	0	0	0	0	676530	0	347610	1019720	0	0	337534	1635150	0	0	0	0	0	0	0	0	0	985448	0	1076980	0	0	0	0	0	629078	954262	0	1659320	625292	0	0	705193
29.28	0	353161	327071	0	0	0	0	0	0	335683	939226	0	0	0	0	0	676053	0	347368	1019150	0	0	337313	1634070	0	0	0	0	0	0	0	0	0	984827	0	1076470	0	0	0	0	0	628584	953561	0	1658340	624775	0	0	704788
29.31	0	353010	326880	0	0	0	0	0	0	335496	938611	0	0	0	0	0	675596	0	347215	1018550	0	0	337050	1632910	0	0	0	0	0	0	0	0	0	984211	0	1075880	0	0	0	0	0	628062	952901	0	1657450	624269	0	0	704437
29.34	0	352867	326659	0	0	0	0	0	0	335262	938034	0	0	0	0	0	675250	0	347121	1018020	0	0	336777	1631890	0	0	0	0	0	0	0	0	0	983583	0	1075310	0	0	0	0	0	627513	952160	0	1656450	623827	0	0	704070
29.37	0	352697	326435	0	0	0	0	0	0	335030	937463	0	0	0	0	0	674792	0	346992	1017320	0	0	336565	1630890	0	0	0	0	0	0	0	0	0	983013	0	1074730	0	0	0	0	0	627074	951553	0	1655560	623332	0	0	703703
29.4	0	352503	326211	0	0	0	0	0	0	334823	936753	0	0	0	0	0	674377	0	346824	1016730	0	0	336373	1629830	0	0	0	0	0	0	0	0	0	982503	0	1074140	0	0	0	0	0	626538	950884	0	1654810	622877	0	0	703321
29.43	0	352334	326040	0	0	0	0	0	0	334599	936132	0	0	0	0	0	673982	0	346689	1016220	0	0	336172	1628800	0	0	0	0	0	0	0	0	0	981832	0	1073580	0	0	0	0	0	626116	950206	0	1653760	622421	0	0	702901
29.46	0	352158	325796	0	0	0	0	0	0	334378	935485	0	0	0	0	0	673569	0	346515	1015650	0	0	335926	1627680	0	0	0	0	0	0	0	0	0	981265	0	1073030	0	0	0	0	0	625673	949547	0	1652860	621967	0	0	702558
29.49	0	352041	325582	0	0	0	0	0	0	334168	934908	0	0	0	0	0	673143	0	346373	1015070	0	0	335757	1626640	0	0	0	0	0	0	0	0	0	980563	0	1072430	0	0	0	0	0	625156	948811	0	1651840	621525	0	0	702257
29.52	0	351842	325430	0	0	0	0	0	0	333994	934227	0	0	0	0	0	672760	0	346200	1014460	0	0	335498	1625520	0	0	0	0	0	0	0	0	0	979852	0	1071800	0	0	0	0	0	624671	948126	0	1650820	621048	0	0	701855
29.55	0	351700	325173	0	0	0	0	0	0	333813	933668	0	0	0	0	0	672454	0	346023	1013910	0	0	335298	1624390	0	0	0	0	0	0	0	0	0	979068	0	1071240	0	0	0	0	0	624191	947406	0	1649880	620500	0	0	701563
29.58	0	351569	324938	0	0	0	0	0	0	333611	933067	0	0	0	0	0	672006	0	345873	1013290	0	0	335080	1623250	0	0	0	0	0	0	0	0	0	978547	0	1070600	0	0	0	0	0	623760	946603	0	1648840	620068	0	0	701179
29.61	0	351446	324701	0	0	0	0	0	0	333430	932457	0	0	0	0	0	671662	0	345733	1012770	0	0	334885	1622150	0	0	0	0	0	0	0	0	0	977971	0	1069960	0	0	0	0	0	623280	945913	0	1647860	619710	0	0	700793
29.64	0	351251	324446	0	0	0	0	0	0	333220	931771	0	0	0	0	0	671226	0	345579	1012130	0	0	334641	1621010	0	0	0	0	0	0	0	0	0	977372	0	1069380	0	0	0	0	0	622791	945300	0	1646960	619301	0	0	700493
29.67	0	351082	324241	0	0	0	0	0	0	333005	931153	0	0	0	0	0	670790	0	345413	1011620	0	0	334445	1619920	0	0	0	0	0	0	0	0	0	976813	0	1068730	0	0	0	0	0	622275	944560	0	1646010	618824	0	0	700112
29.7	0	350895	324039	0	0	0	0	0	0	332778	930470	0	0	0	0	0	670423	0	345259	1011010	0	0	334240	1618800	0	0	0	0	0	0	0	0	0	976108	0	1068130	0	0	0	0	0	621784	943948	0	1645120	618347	0	0	699754
29.73	0	350750	323834	0	0	0	0	0	0	332514	929879	0	0	0	0	0	670034	0	345112	1010420	0	0	334010	1617600	0	0	0	0	0	0	0	0	0	975539	0	1067540	0	0	0	0	0	621285	943200	0	1644140	617893	0	0	699392
29.76	0	350638	323547	0	0	0	0	0	0	332289	929293	0	0	0	0	0	669610	0	344922	1009810	0	0	333784	1616520	0	0	0	0	0	0	0	0	0	974961	0	1066840	0	0	0	0	0	620793	942478	0	1643150	617396	0	0	699018
29.79	0	350458	323323	0	0	0	0	0	0	332097	928655	0	0	0	0	0	669209	0	344707	1009210	0	0	333485	1615290	0	0	0	0	0	0	0	0	0	974211	0	1066300	0	0	0	0	0	620255	941769	0	1642070	616892	0	0	698671
29.82	0	350329	323074	0	0	0	0	0	0	331836	928026	0	0	0	0	0	668837	0	344552	1008720	0	0	333293	1614120	0	0	0	0	0	0	0	0	0	973558	0	1065620	0	0	0	0	0	619696	940968	0	1641170	616350	0	0	698279
29.85	0	350132	322877	0	0	0	0	0	0	331617	927345	0	0	0	0	0	668415	0	344394	1008090	0	0	333074	1612960	0	0	0	0	0	0	0	0	0	972884	0	1065070	0	0	0	0	0	619168	940237	0	1640130	615929	0	0	697935
29.88	0	349937	322648	0	0	0	0	0	0	331360	926668	0	0	0	0	0	668068	0	344272	1007590	0	0	332879	1611780	0	0	0	0	0	0	0	0	0	972210	0	1064390	0	0	0	0	0	618725	939466	0	1639280	615443	0	0	697579
29.91	0	349750	322393	0	0	0	0	0	0	331141	926106	0	0	0	0	0	667641	0	344056	1007030	0	0	332649	1610730	0	0	0	0	0	0	0	0	0	971555	0	1063820	0	0	0	0	0	618182	938686	0	1638340	614974	0	0	697160
29.94	0	349605	322181	0	0	0	0	0	0	330908	925504	0	0	0	0	0	667241	0	343831	1006460	0	0	332420	1609500	0	0	0	0	0	0	0	0	0	970894	0	1063210	0	0	0	0	0	617675	937933	0	1637290	614464	0	0	696830
29.97	0	349454	321984	0	0	0	0	0	0	330670	924807	0	0	0	0	0	666881	0	343673	1005820	0	0	332163	1608320	0	0	0	0	0	0	0	0	0	970264	0	1062540	0	0	0	0	0	617140	937163	0	1636250	614076	0	0	696462
30	0	349310	321781	0	0	0	0	0	0	330457	924206	0	0	0	0	0	666472	0	343508	1005210	0	0	331900	1607120	0	0	0	0	0	0	0	0	0	969657	0	1061990	0	0	0	0	0	616668	936498	0	1635340	613638	0	0	696089
[truncated: 51 more columns]
