# Supplementary material for: Multi-Level Kinetic Model of mRNA Delivery via Transfection of Lipoplexes
Source: PLoS One. 2014 Sep 19;9(9):e107148. doi: 10.1371/journal.pone.0107148 (PMC4169511; doi:10.1371/journal.pone.0107148)
Supplement: File S1 — Code S1. Script for automated simulation of dose-response relationship. Code S2. script for automated simulation of lipoplex size dependency. Code S3. C# source code for program to set parameters in Copasi model. Code S4. C# source code for program to run Copasi model multiple times and analyze results in Igor Pro. Code S5. C# source code for program to run TFC.exe and optimize via simulated annealing algorithm. Code S6. C# source code for program to run Copasi streamlined (reduced) model multiple times and analyze results in Igor Pro. Code S7. C# source code for program to run TFRC.exe and optimize via simulated annealing algorithm. Code S8. Igor Pro procedure for analyzing results of Copasi model (TFC.cps and TFC.cps). Code S9. Perl script for running SPiM model. Code S10. Igor Pro procedure for analyzing results of SPiM model. Code S11. Igor Pro procedure for creating figures. Dataset S1. Dose-response data ( Figure 6 ). Dataset S2. GFP data ( Figure 4 ). Dataset S3. Lipoplex size data ( Figure 7 ). Dataset S4. Max GFP experiment ( Figure 5B ). Dataset S5Max GFP reduced model ( Figure 5B ). Dataset S6. Max GFP ( Figure 5B ). Dataset S7. Onset time experiment ( Figure 5A ). Dataset S8. Onset time reduced model ( Figure 5A ). Dataset S9. Onset time ( Figure 5A ). Dataset S10. Time courses ( Figure 3 ). Model S1. Copasi model for deterministic simulation of multiple lipoplex model. Model S2. SBML model for deterministic simulation of multiple lipoplex model. Model S3. Copasi model for stochastic simulation of multiple lipoplex model. Model S4. SBML model for stochastic simulation of multiple lipoplex model. Model S5. Copasi model for deterministic simulation of streamlined (reduced) model. Model S6. SBML model for deterministic simulation of streamlined (reduced) model. Model S7. Copasi model for stochastic simulation of streamlined (reduced) model. Model S8. SBML model for stochastic simulation of streamlined (reduced) model. Model S9. SPiM model. Model S10. Versio [file pone.0107148.s001.zip › DatasetS005.txt]

maxGFPR
366462.8627481346
352797.123000993
381780.6578377991
367105.6147514298
673397.3491839735
864363.6304450548
372997.3903746869
363942.1955108388
728278.5133993047
357084.1358038636
690293.7148110297
730016.2905350133
359588.9913465539
702652.0338505275
382233.1493486624
375667.3969829303
375079.8452945501
740795.100030472
375312.2801997227
382977.6198416264
694433.0853826298
366787.4085055797
356828.7357315593
373535.1089405059
386994.9424159281
380298.298386872
375646.0058500709
369935.7771622959
359465.7120527804
354776.0489958844
366626.4526164713
373378.1952706937
391850.4012283388
368763.2572720835
709043.2344185874
370958.311832336
372535.5905106814
387526.8252314015
367181.4279120163
364539.8537847247
381013.3064783413
379985.8483307285
366071.9840756407
375213.3579334249
968326.6436835941
378734.1890317798
684845.5259049793
387883.4961029408
383878.9016164913
387750.4135975958
361371.8617497745
376147.3971535211
382639.0853780747
380863.1822881818
362695.5524425391
377416.4131207
362855.5987796448
368686.3680844774
371202.2268563627
369164.5494324256
386157.576678055
369349.0797337409
377543.2553798233
736318.7034734538
369287.9552222068
377388.9033799704
371747.8479573278
373201.2669087042
376775.7990435612
360929.1553835754
672948.3319330931
369659.5783676268
1304745.962902179
373726.4324341461
366456.7183192479
368850.5196701449
381112.9651510956
364166.0466154565
751696.5590068777
368401.8518011232
733738.7141526929
382991.6216857302
369092.1610597723
381746.3512990323
633895.739227204
355173.0499325077
367461.2974833028
362468.3856767091
357894.8442186094
738966.6823411986
704314.2525464853
1075519.282598017
710352.9388134513
368392.2552469744
696942.4023184698
723264.2357980696
369585.7432903374
948139.3401671976
366088.4118204233
377487.2153505965
354586.0510971306
707834.706300986
347940.0405368757
711321.9968598891
373986.4423471692
740975.0171586974
366377.4943131908
358078.0096161902
387848.4673860017
383961.5215991975
375809.4334886325
373563.2342301327
378794.1263647133
374932.6483427108
368563.5499281346
353696.1141971244
363789.9445498199
1091682.10165623
361821.2679162226
376382.0118202778
375524.4029715789
382644.3829137027
373195.5649519254
380351.1004938949
347896.3141145541
364384.8311201466
384857.8795074004
645692.8097485076
392297.0374370166
363334.5181032608
369275.9450044419
657162.1035107597
753440.8693710896
355045.3636137297
364338.1833549981
744536.8982491593
365005.6672425758
384540.6135996401
372323.3650417856
701654.8265486785
377110.4416068801
381561.681099633
821968.6229356936
368273.6464261308
702780.7656328349
376388.8386111028
368071.0933230316
734969.1575923921
759834.1083162475
364582.848057425
372333.5255656713
368945.2334165011
370150.0963047724
369330.6979848328
376250.8689515186
371327.4304531445
377604.4954274312
371758.9548088442
364187.8913466322
352799.639374023
378101.6784636276
609554.4565907285
366036.2474969336
368348.9472983947
366581.4860277205
390167.876703371
365212.0852738385
931221.5320399731
380045.8337662395
370569.2686375553
699305.8333895358
358049.5706158693
372180.3702063258
361407.1514914378
381576.1168200039
380593.8990438376
376531.3468311685
723838.6772661573
755098.9720250397
745210.6481398598
378269.6004309387
736423.8828394489
949213.3487610256
697561.7588992497
379090.3354132203
367023.7559413041
366712.8709364484
365840.9835218493
735337.9087903063
365513.9967165331
390400.6807795658
361903.5315651649
372330.5609736089
728641.4903488752
380039.5801310549
370665.6981717345
365215.1426349439
387137.596750142
348465.0536272984
376666.706220632
372037.5107333083
364802.6291094886
357932.9294255179
375096.2995440942
735277.6047914991
358496.0825345087
366401.5705805336
1028595.56629553
663773.1660490202
367476.265542658
374115.0279982436
694429.4151032758
367258.0536002701
379992.115922023
1091051.560029924
656315.3665702204
373934.0137599091
368485.5978051262
368643.9950124712
378969.3509324085
372601.2044858612
369093.6366978927
681723.4942444038
357839.5770528824
361656.9234954562
382002.2570315176
607344.458239405
367715.37459528
742453.304251428
1084344.844685428
371046.5498168459
376404.8956022517
370155.421642387
381953.4985226144
375742.8572296475
345671.3068728846
349286.8819664153
375829.9986712308
362392.3794741263
726126.7543484882
377697.8655113857
377713.4857305462
387983.9434180736
751278.1299401883
739156.2849669796
365356.0909763144
369163.5814897591
368044.2283303665
370084.6321223337
725823.912997769
380886.2560277317
716874.0564519134
374642.7586532036
372954.5742697382
366699.4818775842
374584.6239896089
373410.2916953862
378047.0216441638
365349.9736971821
357555.2714700247
365617.3367532012
375263.4069035884
374238.4682588592
367388.4900515507
714969.7581589876
701649.121319026
717362.3147302264
357949.2848540501
358550.7809738871
372313.8939193861
377943.3986693546
1077980.728884942
373815.3833240722
737451.077863473
367433.5073984011
740093.5172313022
715598.14355066
387527.0690350587
367051.9993311487
370566.6670373869
364563.7428969085
373190.0022043484
389725.1092642294
363175.7197896581
386038.3776533706
369649.383482062
727266.0948389029
370407.533099058
350399.4333006105
359070.3747309486
355477.7747049844
371568.384508361
376800.4873333586
375718.0657184098
378581.2847499469
369977.1002218715
649026.5565849134
367476.0954338223
364105.4112597836
375874.4503343184
357156.9494576882
379857.6885250729
369271.11028154
668448.0436063341
364808.6213965597
380371.7437402088
383736.1280205912
370386.4666238851
741008.9357986358
365266.0025917831
385397.7330045398
623834.4546203472
360430.0162733768
379267.3182783712
380652.269762465
378905.6423866206
668239.3458116647
384238.0442207597
364119.1139354474
365703.9575428999
355129.8605182468
357512.8420361643
382658.2494420055
374352.2033008348
367539.3678902177
376760.3056707017
364810.6267114383
371911.4626956642
721685.5261832085
639079.1942495975
369947.7522021902
975389.8049159072
367148.4844589124
380754.4507764752
373099.0421622574
689517.450531784
635304.8382494963
368042.8054828944
360505.6897010219
393987.0843816051
368629.5253421518
365482.7444335885
378669.3104941925
676868.9981908966
370231.2673864652
686123.1296525546
348213.6475500723
368329.6238561549
377021.2259792228
386314.8274041429
363618.1952124193
370181.344523655
358704.8034606171
357982.8205195272
376552.9074084875
889874.3144391575
372474.1875909497
386914.0516394342
363290.6643770764
376547.4429580048
376267.9895920306
744506.4646912273
360780.3895673366
364851.2016792141
363822.4779969355
370036.4235782797
356812.3797464099
370760.1941167805
371565.2089698014
375559.8133079921
370891.7311302231
360048.4938703071
374676.061941059
373259.5359147763
375524.1470458405
681175.2295775327
374137.7124552153
680100.1932173379
384760.0270040558
718849.1233804437
364361.6829424402
374817.9199687597
388809.9976150912
358852.4296207808
358605.2010223842
371027.5167783903
732360.2234059942
379574.5194325133
378969.936075811
353318.907657227
659872.5310192772
350739.4610953111
367272.9395213634
381973.9923446946
380149.3623875825
729179.8634932452
366845.9327702039
353802.1921350592
357324.5244037352
951873.5243693928
357050.1333773751
354373.6279424171
377248.1331591215
370027.629783342
373327.0892496635
379840.9708706961
388828.0886502723
374578.7444637929
374972.2039801382
369143.8034633251
364456.7127232029
718510.1668814768
367198.7803594298
369423.6665614315
364886.7468864928
726728.9554297854
686294.0596223503
359282.1304597507
363800.7104401072
362766.9427495202
382780.5241362148
742319.7589116266
376256.6959353537
379211.3507326181
377004.7228287295
383522.0188051476
742570.8300575474
364871.3410501073
363621.0458889814
374338.9301316551
588195.4656801821
376664.8819804848
367320.491213688
363672.3195279284
352941.6439509823
359727.9703035197
371250.2544267731
650550.7774856149
372490.6158045031
