# Supplementary material for: Multi-Level Kinetic Model of mRNA Delivery via Transfection of Lipoplexes
Source: PLoS One. 2014 Sep 19;9(9):e107148. doi: 10.1371/journal.pone.0107148 (PMC4169511; doi:10.1371/journal.pone.0107148)
Supplement: File S1 — Code S1. Script for automated simulation of dose-response relationship. Code S2. script for automated simulation of lipoplex size dependency. Code S3. C# source code for program to set parameters in Copasi model. Code S4. C# source code for program to run Copasi model multiple times and analyze results in Igor Pro. Code S5. C# source code for program to run TFC.exe and optimize via simulated annealing algorithm. Code S6. C# source code for program to run Copasi streamlined (reduced) model multiple times and analyze results in Igor Pro. Code S7. C# source code for program to run TFRC.exe and optimize via simulated annealing algorithm. Code S8. Igor Pro procedure for analyzing results of Copasi model (TFC.cps and TFC.cps). Code S9. Perl script for running SPiM model. Code S10. Igor Pro procedure for analyzing results of SPiM model. Code S11. Igor Pro procedure for creating figures. Dataset S1. Dose-response data ( Figure 6 ). Dataset S2. GFP data ( Figure 4 ). Dataset S3. Lipoplex size data ( Figure 7 ). Dataset S4. Max GFP experiment ( Figure 5B ). Dataset S5Max GFP reduced model ( Figure 5B ). Dataset S6. Max GFP ( Figure 5B ). Dataset S7. Onset time experiment ( Figure 5A ). Dataset S8. Onset time reduced model ( Figure 5A ). Dataset S9. Onset time ( Figure 5A ). Dataset S10. Time courses ( Figure 3 ). Model S1. Copasi model for deterministic simulation of multiple lipoplex model. Model S2. SBML model for deterministic simulation of multiple lipoplex model. Model S3. Copasi model for stochastic simulation of multiple lipoplex model. Model S4. SBML model for stochastic simulation of multiple lipoplex model. Model S5. Copasi model for deterministic simulation of streamlined (reduced) model. Model S6. SBML model for deterministic simulation of streamlined (reduced) model. Model S7. Copasi model for stochastic simulation of streamlined (reduced) model. Model S8. SBML model for stochastic simulation of streamlined (reduced) model. Model S9. SPiM model. Model S10. Versio [file pone.0107148.s001.zip › DatasetS006.txt]

maxGFPF
378854.0402348557
368179.9181517712
382804.0367119458
1086514.285660775
650145.9475928887
368163.0497232741
1114201.060621264
384334.6849589063
1698598.271243661
1098362.697667109
810007.1361252874
745845.1380473191
1124433.276051263
1642311.211250253
743485.1440576012
733113.4653762386
1074161.101306356
365024.8326882179
1858612.013055315
353059.1614234235
373166.5098001384
366839.5879642116
361988.3811102068
1844886.202087033
356894.338919638
1800871.892251119
368514.8639966876
1158970.131184781
1448033.560124554
364009.3525699059
763789.6692396316
2212548.886562345
382415.6467965436
1027432.152812151
1786857.031981433
739428.2123104446
366612.3595700089
364493.1626507933
1110456.01961244
711475.5605024134
1467750.071882214
351814.5515866883
364913.5848234834
1129389.302808061
749410.2402864348
361846.8899394503
729396.6216216236
362747.2213175833
1121740.650138684
371406.286159947
379591.4063972143
1101091.315336139
1881434.995276284
1025584.749292633
733035.7072658268
349387.7629498864
356938.1517854461
379972.2964112543
371296.0580061012
731800.4407506841
370282.3813515612
720584.6128441064
360730.5042044861
732275.4639966214
721169.3980779758
766062.4315845713
753176.0547344695
735101.1962753495
374976.2301131689
1871502.667950089
2250701.519593888
763759.2459429086
2230789.650504026
1748417.910323288
1120454.462553563
1462985.41307317
379991.0527969757
1132703.792214602
1120744.756196196
363753.8701012607
1457039.292281465
1457568.089984975
1480772.504121686
1100096.868826047
2742475.556246034
1491470.587346319
732107.3551863743
2092918.289696001
1190010.371138231
741818.3124605372
1107686.931621619
747223.9340419433
732259.7737836858
797615.9507545251
1094680.124968669
747378.1035484057
371179.9254346061
1877341.92540292
359339.1013106979
371303.5435771379
735511.2086092845
712224.9692561273
734000.9275825792
361067.6870404957
1443434.600725378
1080874.73357949
372249.3582430569
366774.0018901104
1115350.078614126
726007.3890003747
738352.8131359684
1443003.377278831
729185.2313642186
1506515.471484002
1033216.871153999
364318.2521452467
373396.7210384903
1447177.160667722
758518.0787792541
383023.9532530056
728161.4774541553
1100702.463766024
369182.6419393655
369705.6136964918
1084015.314446606
1463416.217487337
1473261.168040375
1637552.988163362
376561.7939249021
733684.308008305
1308841.134561662
1138792.325640762
361992.8620973052
371873.3551165711
1123230.540857302
720806.9692181509
1485806.58997718
354071.5815091562
730713.6403249034
351546.398308464
734318.1670546997
611127.90230116
734105.6252083336
749734.7305935309
721663.9731500108
371386.2921012191
373113.2472241524
718671.4940202953
366840.1037357072
1287034.418326113
349084.6773221818
736596.4187456311
359202.0567568935
1077253.70766986
724785.7935108463
2655180.982547461
372215.9620438904
1847676.46747732
373346.8833566384
735492.6338566198
758561.6583512936
383105.9927856907
366416.1645537926
719425.2940917806
728272.8080568125
744195.530819647
366916.0990402171
784443.702417984
757801.6607855278
735607.6369928402
750737.323008369
741532.8311662793
730256.6910122273
732152.0457724396
1480200.039352279
742834.8684214589
745169.2926471736
741507.7325286714
1470727.824031813
1489901.811691331
1495234.97965603
1147909.67665174
370819.7142409827
755368.6784945393
360442.7648547338
1110947.894377938
1500846.847149782
1503929.957847696
724194.8534646363
362293.071472586
367100.3874849062
730456.41377646
745503.2085811602
359323.4545817409
861719.32640404
384115.3090867062
375332.6590022645
713041.4931485603
740680.7119885059
723885.6536278821
1076998.599782837
749857.542605659
369174.8983233023
743375.9559397436
369819.7469751653
738764.6297968727
391642.8136927637
374361.528411543
363959.1132781268
731839.3163765389
357870.8688593568
1837250.280067886
389322.7038070334
753007.2064039621
1116948.762798273
381855.6382917638
759006.2272978561
366104.0586165921
380763.2554666833
745903.5415810106
1486110.150096447
374673.9688158382
732700.5627519457
744119.8551276454
734722.4556765028
1834546.255552588
1134034.189787099
357601.8196153315
735126.5788424414
749256.2571117048
755420.6078848795
378086.266377996
373419.047935468
371090.4452875745
2210554.455951172
719488.5029102047
743857.3161763006
356497.3760748553
364417.4589549464
373863.467406379
1112739.706310443
1884022.10098321
375057.382739277
768250.2740905498
1789878.355042825
1104572.1983429
1101992.758575581
1478292.712656913
357203.8777905555
364306.780825879
396471.9186386264
363755.6515399808
365696.6744631972
375662.3930273294
368154.2608313723
370143.2659857069
740832.9681545392
1116728.216562332
1112517.150894318
756560.8280877097
1127039.658893873
374021.8343623448
381658.1484430925
1493503.194113106
734544.2024311471
379087.8791879214
1466465.546451967
720765.0661030244
1495024.531736686
377114.8918704563
697771.2544168973
395579.2473196693
367471.2510588426
737708.4439551742
377070.9318965423
360627.8028790635
348597.0274701449
368704.0970666909
1084170.764012748
372997.5044021917
1483091.912341253
1875247.176537291
745702.2943525873
371307.1816571287
758305.0342381976
368503.8721931921
1853591.147253468
1116340.085583186
371576.5552475761
373194.348445714
1508329.869918364
735380.8923882077
347058.2252981498
378091.3567784792
750038.9525917779
362309.5537590594
726053.7939010622
392797.6325765539
741208.6206781627
382866.3341075791
1095599.727222343
739455.9242451042
377337.3870202036
750123.4598231617
1087446.191619123
1079605.000513071
375026.1066184309
1082084.310938932
2510852.923509429
389448.9039143731
377506.5911612769
1479863.644312008
2128792.915618498
379444.1274580027
760983.2968402408
368579.5195571242
751509.3947964447
972620.5608766779
373512.1996685403
364355.6563532606
378720.1313394505
361191.3766959979
371256.337805917
726165.5653630176
730548.4625464912
376662.6800425969
399703.3284839621
381601.1487385411
622294.5648718064
378989.7666456407
952230.9898631824
361982.9974089463
725382.6301759034
371798.4274879003
364717.4919473278
737085.3279569759
733495.6809777668
725860.5294380647
1490457.248204958
1003423.679069218
766682.0167418737
373206.8957121821
741781.5745096646
1434000.252107813
2901387.571928701
380271.2172618632
728780.4195528456
365809.0236183126
1808805.34762438
370657.659956777
371494.5158668064
374189.8162103875
2421316.148058624
381841.4444877435
726315.4329080981
731320.4925516854
1453180.592669378
361581.10811432
355822.7768593418
736870.4030338231
354266.3792324908
375059.9071538009
376831.1278805858
1114368.424049811
1093734.764798005
727235.7839351447
373822.2246524593
724851.7771175134
1117010.820794798
752609.3816581698
736545.7708215272
1080247.094125108
751870.2240828878
1071961.720786643
353425.9136198554
1482871.866745331
1119570.405770215
725391.5585965718
1122413.455315524
738077.318854996
