# Supplementary material for: Multi-Level Kinetic Model of mRNA Delivery via Transfection of Lipoplexes
Source: PLoS One. 2014 Sep 19;9(9):e107148. doi: 10.1371/journal.pone.0107148 (PMC4169511; doi:10.1371/journal.pone.0107148)
Supplement: File S1 — Code S1. Script for automated simulation of dose-response relationship. Code S2. script for automated simulation of lipoplex size dependency. Code S3. C# source code for program to set parameters in Copasi model. Code S4. C# source code for program to run Copasi model multiple times and analyze results in Igor Pro. Code S5. C# source code for program to run TFC.exe and optimize via simulated annealing algorithm. Code S6. C# source code for program to run Copasi streamlined (reduced) model multiple times and analyze results in Igor Pro. Code S7. C# source code for program to run TFRC.exe and optimize via simulated annealing algorithm. Code S8. Igor Pro procedure for analyzing results of Copasi model (TFC.cps and TFC.cps). Code S9. Perl script for running SPiM model. Code S10. Igor Pro procedure for analyzing results of SPiM model. Code S11. Igor Pro procedure for creating figures. Dataset S1. Dose-response data ( Figure 6 ). Dataset S2. GFP data ( Figure 4 ). Dataset S3. Lipoplex size data ( Figure 7 ). Dataset S4. Max GFP experiment ( Figure 5B ). Dataset S5Max GFP reduced model ( Figure 5B ). Dataset S6. Max GFP ( Figure 5B ). Dataset S7. Onset time experiment ( Figure 5A ). Dataset S8. Onset time reduced model ( Figure 5A ). Dataset S9. Onset time ( Figure 5A ). Dataset S10. Time courses ( Figure 3 ). Model S1. Copasi model for deterministic simulation of multiple lipoplex model. Model S2. SBML model for deterministic simulation of multiple lipoplex model. Model S3. Copasi model for stochastic simulation of multiple lipoplex model. Model S4. SBML model for stochastic simulation of multiple lipoplex model. Model S5. Copasi model for deterministic simulation of streamlined (reduced) model. Model S6. SBML model for deterministic simulation of streamlined (reduced) model. Model S7. Copasi model for stochastic simulation of streamlined (reduced) model. Model S8. SBML model for stochastic simulation of streamlined (reduced) model. Model S9. SPiM model. Model S10. Versio [file pone.0107148.s001.zip › DatasetS010.txt]

Time_0000	LCX_0000	LendX_0000	mRNA_0000	GFP_0000	LCX_0002	LendX_0002	mRNA_0002	GFP_0002
0	0	0	0	0	0	0	0	0
0.03	0.159982	0.00193676	0.000748248	3.07453e-05	0	0	0	0
0.06	0.315995	0.0076231	0.0059116	0.000949406	0	0	0	0
0.09	0.468132	0.0168781	0.0197036	0.00696006	0	0	0	0
0.12	0.616488	0.0295273	0.0461248	0.0283274	0	0	0	0
0.15	0.761153	0.0454025	0.0889707	0.0835316	0	1	0	0
0.18	0.902215	0.06434140000000001	0.151839	0.200928	0	1	0	0
0.21	1.03976	0.08618779999999999	0.238138	0.419995	0	1	0	0
0.24	1.17388	0.110791	0.35109	0.792237	0	1	0	0
0.27	1.30465	0.138006	0.493744	1.3818	0	1	0	0
0.3	1.43215	0.167692	0.668976	2.26587	0	1	0	0
0.33	1.55646	0.199716	0.8794999999999999	3.53484	0	1	0	0
0.36	1.67765	0.233947	1.12787	5.29233	0	1	0	0
0.39	1.79581	0.27026	1.4165	7.65514	0	1	0	0
0.42	1.91101	0.308536	1.74763	10.753	0	1	0	0
0.45	2.02331	0.348658	2.12339	14.7282	0	1	0	0
0.48	2.13278	0.390515	2.54577	19.7355	0	1	0	0
0.51	2.2395	0.434	3.01661	25.9414	0	1	0	0
0.54	2.34353	0.47901	3.53764	33.5239	0	1	0	0
0.57	2.44494	0.525446	4.11047	42.6719	0	1	0	0
0.6	2.54378	0.5732120000000001	4.7366	53.5847	0	1	0	0
0.63	2.64012	0.622217	5.41741	66.4717	0	1	0	0
0.66	2.73402	0.672374	6.15418	81.55159999999999	0	1	0	0
0.6899999999999999	2.82554	0.723596	6.94807	99.05200000000001	0	0	0	0
0.72	2.91474	0.775804	7.80018	119.209	0	0	0	0
0.75	3.00166	0.828919	8.71147	142.266	1	0	0	0
0.78	3.08637	0.882867	9.68285	168.474	1	0	0	0
0.8100000000000001	3.16892	0.937575	10.7151	198.092	1	0	0	0
0.84	3.24936	0.992976	11.809	231.384	1	0	0	0
0.87	3.32774	1.049	12.9652	268.619	1	0	0	0
0.9	3.40411	1.10559	14.1842	310.073	1	0	0	0
0.93	3.47852	1.16268	15.4665	356.027	2	0	0	0
0.96	3.55102	1.22021	16.8125	406.765	2	0	0	0
0.99	3.62164	1.27814	18.2227	462.576	2	0	0	0
1.02	3.58621	1.33555	19.6971	523.753	3	0	0	0
1.05	3.50011	1.38975	21.2332	590.59	3	0	0	0
1.08	3.41608	1.44066	22.8271	663.383	3	0	0	0
1.11	3.33407	1.48839	24.475	742.425	3	0	0	0
1.14	3.25403	1.53308	26.1731	828.005	3	0	0	0
1.17	3.17591	1.57483	27.9178	920.403	3	0	0	0
1.2	3.09967	1.61376	29.7059	1019.89	3	0	0	0
1.23	3.02525	1.64998	31.5341	1126.73	3	0	0	0
1.26	2.95263	1.6836	33.3991	1241.16	3	0	0	0
1.29	2.88174	1.71472	35.298	1363.43	3	0	0	0
1.32	2.81256	1.74344	37.2278	1493.77	3	0	0	0
1.35	2.74504	1.76985	39.1859	1632.38	2	1	0	0
1.38	2.67914	1.79405	41.1695	1779.46	2	1	0	0
1.41	2.61482	1.81613	43.1762	1935.2	2	1	0	0
1.44	2.55205	1.83616	45.2034	2099.77	2	1	0	0
1.47	2.49078	1.85425	47.2488	2273.33	2	1	0	0
1.5	2.43098	1.87046	49.3102	2456.03	2	1	0	0
1.53	2.37262	1.88488	51.3854	2648	2	1	0	0
1.56	2.31566	1.89758	53.4724	2849.35	2	1	0	0
1.59	2.26007	1.90864	55.5693	3060.21	2	1	0	0
1.62	2.20581	1.91812	57.6741	3280.67	2	1	0	0
1.65	2.15286	1.9261	59.785	3510.81	2	1	0	0
1.68	2.10117	1.93263	61.9004	3750.71	2	1	0	0
1.71	2.05073	1.93779	64.01860000000001	4000.43	2	1	0	0
1.74	2.0015	1.94163	66.13800000000001	4260.04	2	1	0	0
1.77	1.95345	1.94421	68.2572	4529.56	2	1	0	0
1.8	1.90655	1.9456	70.37479999999999	4809.03	2	1	0	0
1.83	1.86078	1.94583	72.4893	5098.49	2	1	0	0
1.86	1.81611	1.94498	74.5996	5397.95	2	1	0	0
1.89	1.77251	1.94309	76.7043	5707.41	2	1	0	0
1.92	1.72995	1.94021	78.80240000000001	6026.87	2	1	0	0
1.95	1.68842	1.93638	80.8927	6356.33	1	2	0	0
1.98	1.64789	1.93166	82.9742	6695.77	1	2	0	0
2.01	1.60833	1.92608	85.0459	7045.18	1	2	0	0
2.04	1.56972	1.91969	87.10680000000001	7404.51	1	2	0	0
2.07	1.53203	1.91254	89.15600000000001	7773.74	1	2	0	0
2.1	1.49525	1.90466	91.19280000000001	8152.82	1	2	0	0
2.13	1.45936	1.89608	93.2163	8541.709999999999	1	2	0	0
2.16	1.42432	1.88686	95.22580000000001	8940.35	1	2	0	0
2.19	1.39013	1.87701	97.2205	9348.68	1	2	0	0
2.22	1.35675	1.86658	99.1998	9766.65	1	2	0	0
2.25	1.32418	1.8556	101.163	10194.2	1	2	0	0
2.28	1.29239	1.84411	103.11	10631.2	1	2	0	0
2.31	1.26137	1.83212	105.039	11077.7	1	2	0	0
2.34	1.23108	1.81968	106.951	11533.4	1	2	0	0
2.37	1.20153	1.8068	108.845	11998.5	1	1	0	0
2.4	1.17268	1.79352	110.72	12472.7	1	1	0	0
2.43	1.14453	1.77986	112.576	12955.9	1	1	0	0
2.46	1.11705	1.76585	114.412	13448.2	1	1	0	0
2.49	1.09024	1.75152	116.229	13949.3	1	1	0	0
2.52	1.06406	1.73688	118.026	14459.3	1	1	0	0
2.55	1.03852	1.72195	119.802	14977.9	1	1	0	0
2.58	1.01359	1.70677	121.558	15505.1	1	1	0	0
2.61	0.989254	1.69134	123.292	16040.7	1	1	0	0
2.64	0.965504	1.6757	125.006	16584.8	1	1	0	0
2.67	0.942326	1.65985	126.698	17137	1	1	0	0
2.7	0.919703	1.64382	128.369	17697.5	1	1	0	0
2.73	0.897624	1.62762	130.018	18266	1	1	0	0
2.76	0.876074	1.61128	131.645	18842.3	1	1	0	0
2.79	0.855042	1.5948	133.25	19426.5	1	1	0	0
2.82	0.834515	1.5782	134.833	20018.4	1	1	0	0
2.85	0.814481	1.5615	136.394	20617.8	1	1	0	0
2.88	0.794928	1.54471	137.933	21224.7	1	1	0	0
2.91	0.775844	1.52784	139.449	21839	1	1	0	0
2.94	0.7572179999999999	1.51092	140.944	22460.4	1	1	0	0
2.97	0.739039	1.49394	142.415	23088.9	1	1	0	0
3	0.721297	1.47692	143.865	23724.4	1	1	0	0
3.03	0.703981	1.45988	145.292	24366.7	1	1	0	0
3.06	0.68708	1.44282	146.697	25015.8	1	1	0	0
3.09	0.670585	1.42575	148.079	25671.5	1	1	0	0
3.12	0.654487	1.40868	149.439	26333.6	1	1	0	0
3.15	0.638774	1.39163	150.777	27002.1	1	1	0	0
3.18	0.623439	1.3746	152.093	27676.9	0	2	0	0
3.21	0.608472	1.3576	153.387	28357.7	0	2	0	0
3.24	0.593865	1.34064	154.659	29044.6	0	2	0	0
3.27	0.579608	1.32372	155.908	29737.3	0	2	0	0
3.3	0.565693	1.30686	157.136	30435.8	0	2	0	0
3.33	0.552112	1.29006	158.343	31140	0	2	0	0
3.36	0.5388579999999999	1.27332	159.527	31849.6	0	2	0	0
3.39	0.525921	1.25666	160.691	32564.6	0	2	0	0
3.42	0.5132949999999999	1.24007	161.833	33284.9	0	1	0	0
3.45	0.500973	1.22357	162.953	34010.4	0	1	0	0
3.48	0.488946	1.20716	164.053	34740.9	0	1	0	0
3.51	0.477208	1.19084	165.132	35476.3	0	1	0	0
3.54	0.465751	1.17462	166.19	36216.5	0	1	0	0
3.57	0.45457	1.1585	167.227	36961.4	0	1	0	0
3.6	0.443657	1.1425	168.244	37710.9	0	1	0	0
3.63	0.433006	1.1266	169.24	38464.8	0	1	0	0
3.66	0.422611	1.11082	170.217	39223.1	0	1	0	0
3.69	0.412465	1.09515	171.173	39985.6	0	1	0	0
3.72	0.402563	1.07961	172.11	40752.2	0	1	0	0
3.75	0.392899	1.06419	173.027	41522.8	0	1	0	0
3.78	0.383466	1.0489	173.924	42297.4	0	1	0	0
3.81	0.37426	1.03374	174.803	43075.7	0	1	0	0
3.84	0.365276	1.01871	175.662	43857.7	0	1	0	0
3.87	0.356506	1.00382	176.503	44643.3	0	1	0	0
3.9	0.347948	0.989059	177.324	45432.3	0	1	0	0
3.93	0.339594	0.97444	178.128	46224.8	0	1	0	0
3.96	0.331442	0.95996	178.913	47020.4	0	1	0	0
3.99	0.323485	0.945622	179.68	47819.3	0	1	0	0
4.02	0.315719	0.931427	180.429	48621.2	0	1	0	0
4.05	0.308139	0.917376	181.16	49426	0	1	0	0
4.08	0.300742	0.90347	181.874	50233.7	0	1	0	0
4.11	0.293522	0.88971	182.571	51044.2	0	1	0	0
4.14	0.286475	0.876096	183.25	51857.3	0	1	0	0
4.17	0.279598	0.862631	183.913	52673	0	1	0	0
4.2	0.272886	0.849314	184.559	53491.2	0	1	0	0
4.23	0.266334	0.836145	185.188	54311.8	0	1	0	0
4.26	0.25994	0.823126	185.802	55134.6	0	1	0	0
4.29	0.2537	0.810256	186.399	55959.6	0	1	0	0
4.32	0.247609	0.797536	186.98	56786.7	0	1	0	0
4.35	0.241665	0.784965	187.546	57615.9	0	1	0	0
4.38	0.235863	0.772544	188.096	58447	0	1	0	0
4.41	0.230201	0.760273	188.63	59279.9	0	1	0	0
4.44	0.224675	0.748151	189.15	60114.5	0	1	0	0
4.47	0.219281	0.736179	189.655	60950.9	0	1	0	0
4.5	0.214017	0.724355	190.145	61788.8	0	1	0	0
4.53	0.208879	0.71268	190.621	62628.2	0	1	0	0
4.56	0.203864	0.701153	191.083	63469.1	0	1	0	0
4.59	0.19897	0.689773	191.53	64311.3	0	1	0	0
4.62	0.194193	0.6785409999999999	191.964	65154.7	0	1	0	0
4.65	0.189531	0.667455	192.383	65999.39999999999	0	1	0	0
4.68	0.184981	0.656515	192.79	66845.10000000001	0	1	0	0
4.71	0.18054	0.64572	193.183	67691.89999999999	0	1	0	0
4.74	0.176206	0.635069	193.563	68539.60000000001	0	1	0	0
4.77	0.171976	0.624562	193.93	69388.3	0	1	0	0
4.8	0.167847	0.614198	194.284	70237.7	0	1	0	0
4.83	0.163818	0.603975	194.626	71087.89999999999	0	1	0	0
4.86	0.159885	0.593893	194.955	71938.8	0	1	0	0
4.89	0.156046	0.583951	195.273	72790.2	0	1	0	0
4.92	0.1523	0.574147	195.578	73642.3	0	1	0	0
4.95	0.148644	0.564482	195.871	74494.7	0	1	0	0
4.98	0.145075	0.554953	196.153	75347.60000000001	0	1	0	0
5.01	0.141593	0.54556	196.424	76200.89999999999	0	1	0	0
5.04	0.138193	0.5363019999999999	196.683	77054.39999999999	0	1	0	0
5.07	0.134876	0.527177	196.931	77908.10000000001	0	1	0	0
5.1	0.131638	0.518185	197.168	78762	0	1	0	0
5.13	0.128478	0.509323	197.395	79615.89999999999	0	1	0	0
5.16	0.125393	0.500592	197.611	80469.89999999999	0	0	350	27
5.19	0.122383	0.491989	197.816	81323.89999999999	0	0	350	283
5.22	0.119445	0.483514	198.011	82177.8	0	0	349	788
5.25	0.116577	0.475165	198.196	83031.60000000001	0	0	348	1417
5.28	0.113779	0.466942	198.372	83885.2	0	0	348	2337
5.31	0.111047	0.458842	198.537	84738.5	0	0	347	3381
5.34	0.108381	0.450864	198.693	85591.5	0	0	347	4414
5.37	0.105779	0.443008	198.84	86444.2	0	0	346	5639
5.4	0.10324	0.435272	198.977	87296.39999999999	0	0	344	6940
5.43	0.100761	0.427654	199.105	88148.2	0	0	342	8271
5.46	0.0983424	0.420154	199.224	88999.5	0	0	342	9679
5.49	0.09598139999999999	0.41277	199.334	89850.3	0	0	342	11189
5.52	0.0936772	0.405501	199.436	90700.39999999999	0	0	341	12753
5.55	0.0914283	0.398345	199.529	91549.89999999999	0	0	341	14219
5.58	0.0892334	0.391301	199.614	92398.7	0	0	341	15766
5.61	0.0870911	0.384368	199.691	93246.8	0	0	341	17324
5.64	0.0850003	0.377545	199.759	94094	0	0	338	18885
5.67	0.0829597	0.37083	199.82	94940.5	0	0	337	20499
5.7	0.0809681	0.364222	199.872	95786.10000000001	0	0	336	22070
5.73	0.07902430000000001	0.357719	199.918	96630.7	0	0	335	23565
5.76	0.0771271	0.35132	199.955	97474.39999999999	0	0	333	25135
5.79	0.0752755	0.345025	199.985	98317.10000000001	0	0	333	26805
5.82	0.0734684	0.338831	200.008	99158.8	0	0	333	28454
5.85	0.07170459999999999	0.332738	200.024	99999.39999999999	0	0	333	30150
5.88	0.0699832	0.326743	200.033	100839	0	0	333	31759
5.91	0.06830310000000001	0.320847	200.035	101677	0	0	333	33346
5.94	0.0666634	0.315047	200.03	102514	0	0	333	35017
5.97	0.065063	0.309342	200.018	103350	0	0	332	36617
6	0.063501	0.303731	200	104185	0	0	331	38235
6.03	0.0619765	0.298213	199.976	105018	0	0	330	39881
6.06	0.0604887	0.292787	199.945	105850	0	0	330	41504
6.09	0.0590365	0.28745	199.909	106681	0	0	330	43130
6.12	0.0576192	0.282203	199.866	107510	0	0	329	44754
6.15	0.0562359	0.277043	199.817	108338	0	0	329	46424
6.18	0.0548859	0.27197	199.762	109165	0	0	328	47998
6.21	0.0535682	0.266982	199.702	109990	0	0	328	49598
6.24	0.0522822	0.262078	199.636	110813	0	0	328	51200
6.27	0.0510271	0.257257	199.565	111635	0	0	327	52799
6.3	0.0498021	0.252518	199.488	112455	0	0	327	54315
6.33	0.0486065	0.247859	199.406	113274	0	0	327	55939
6.36	0.0474396	0.24328	199.319	114091	0	0	326	57489
6.39	0.0463007	0.238779	199.227	114907	0	0	326	59017
6.42	0.0451891	0.234355	199.13	115720	0	0	326	60622
6.45	0.0441043	0.230007	199.027	116532	0	0	326	62265
6.48	0.0430455	0.225734	198.921	117343	0	0	323	63777
6.51	0.0420121	0.221534	198.809	118151	0	0	323	65300
6.54	0.0410035	0.217407	198.693	118958	0	0	322	66847
6.57	0.0400191	0.213352	198.572	119763	0	0	322	68364
6.6	0.0390584	0.209367	198.447	120566	0	0	321	69831
6.63	0.0381207	0.205451	198.317	121368	0	0	321	71389
6.66	0.0372055	0.201604	198.184	122167	0	0	321	72916
6.69	0.0363123	0.197824	198.046	122965	0	0	321	74385
6.72	0.0354406	0.19411	197.904	123761	0	0	320	75831
6.75	0.0345897	0.190462	197.758	124554	0	0	320	77386
6.78	0.0337593	0.186878	197.608	125346	0	0	320	78858
6.81	0.0329489	0.183356	197.455	126136	0	0	320	80326
6.84	0.0321579	0.179897	197.297	126924	0	0	320	81768
6.87	0.0313859	0.1765	197.136	127710	0	0	320	83250
6.9	0.0306324	0.173162	196.972	128494	0	0	319	84739
6.93	0.029897	0.169884	196.804	129276	0	0	318	86191
6.96	0.0291792	0.166664	196.632	130056	0	0	317	87604
6.99	0.0284787	0.163502	196.457	130833	0	0	314	89041
7.02	0.027795	0.160396	196.279	131609	0	0	313	90400
7.05	0.0271278	0.157346	196.098	132382	0	0	312	91861
7.08	0.0264765	0.154351	195.913	133154	0	0	312	93334
7.11	0.0258409	0.151409	195.725	133923	0	0	312	94750
7.14	0.0252205	0.14852	195.535	134690	0	0	312	96159
7.17	0.024615	0.145684	195.341	135455	0	0	312	97585
7.2	0.0240241	0.142898	195.145	136218	0	0	312	99014
7.23	0.0234474	0.140163	194.945	136979	0	0	312	100469
7.26	0.0228845	0.137478	194.743	137737	0	0	312	101863
7.29	0.0223351	0.134841	194.538	138494	0	0	312	103354
7.32	0.0217989	0.132252	194.331	139248	0	0	312	104785
7.35	0.0212755	0.129711	194.121	140000	0	0	311	106149
7.38	0.0207648	0.127216	193.909	140749	0	0	310	107604
7.41	0.0202663	0.124766	193.694	141497	0	0	308	109050
7.44	0.0197797	0.122361	193.476	142242	0	0	307	110471
7.47	0.0193049	0.120001	193.257	142984	0	0	306	111871
7.5	0.0188414	0.117683	193.035	143725	0	0	305	113302
7.53	0.0183891	0.115409	192.81	144463	0	0	305	114683
7.56	0.0179476	0.113176	192.584	145199	0	0	305	116109
7.59	0.0175168	0.110984	192.355	145933	0	0	305	117506
7.62	0.0170962	0.108833	192.125	146664	0	0	304	118862
7.65	0.0166858	0.106721	191.892	147393	0	0	304	120275
7.68	0.0162852	0.104649	191.657	148120	0	0	303	121674
7.71	0.0158943	0.102615	191.421	148844	0	0	303	123052
7.74	0.0155127	0.100619	191.182	149566	0	0	302	124373
7.77	0.0151403	0.0986596	190.942	150286	0	0	300	125669
7.8	0.0147768	0.096737	190.7	151003	0	0	299	127007
7.83	0.0144221	0.0948503	190.456	151718	0	0	299	128350
7.86	0.0140758	0.09299880000000001	190.211	152430	0	0	299	129690
7.89	0.0137379	0.09118179999999999	189.963	153140	0	0	298	131069
7.92	0.0134081	0.0893989	189.715	153848	0	0	297	132349
7.95	0.0130862	0.0876494	189.464	154553	0	0	297	133633
7.98	0.012772	0.0859327	189.212	155256	0	0	297	134970
8.01	0.0124654	0.0842483	188.959	155957	0	0	297	136287
8.039999999999999	0.0121662	0.0825955	188.704	156655	0	0	297	137568
8.07	0.0118741	0.0809739	188.448	157351	0	0	297	138863
8.1	0.011589	0.0793828	188.19	158044	0	0	297	140174
8.130000000000001	0.0113108	0.0778218	187.931	158735	0	0	297	141395
8.16	0.0110393	0.07629030000000001	187.671	159424	0	0	296	142722
8.19	0.0107743	0.0747878	187.409	160110	0	0	296	144018
8.220000000000001	0.0105156	0.0733137	187.146	160793	0	0	295	145319
8.25	0.0102631	0.0718676	186.882	161475	0	0	295	146643
8.279999999999999	0.0100168	0.07044889999999999	186.617	162153	0	0	294	147927
8.31	0.00977629	0.0690572	186.351	162830	0	0	293	149245
8.34	0.009541590000000001	0.067692	186.083	163503	0	0	293	150518
8.369999999999999	0.009312519999999999	0.0663528	185.815	164175	0	0	293	151730
8.4	0.00908895	0.0650391	185.546	164844	0	0	292	152919
8.43	0.00887075	0.0637505	185.275	165510	0	0	292	154087
8.460000000000001	0.00865779	0.0624866	185.004	166175	0	0	291	155263
8.49	0.008449949999999999	0.0612468	184.731	166836	0	0	290	156538
8.52	0.00824709	0.0600308	184.458	167495	0	0	289	157833
8.550000000000001	0.0080491	0.058838	184.184	168152	0	0	289	159089
8.58	0.007855859999999999	0.0576682	183.909	168806	0	0	289	160300
8.609999999999999	0.00766727	0.0565208	183.633	169458	0	0	289	161529
8.640000000000001	0.0074832	0.0553955	183.356	170108	0	0	288	162810
8.67	0.00730355	0.0542918	183.079	170754	0	0	288	163944
8.699999999999999	0.00712821	0.0532095	182.8	171399	0	0	287	165132
8.73	0.00695708	0.0521479	182.522	172041	0	0	287	166355
8.76	0.00679006	0.0511069	182.242	172680	0	0	287	167539
8.789999999999999	0.00662705	0.050086	181.962	173317	0	0	286	168756
8.82	0.00646796	0.0490849	181.681	173952	0	0	285	169910
8.85	0.00631268	0.0481031	181.399	174584	0	0	285	171050
8.880000000000001	0.00616113	0.0471403	181.117	175214	0	0	284	172184
8.91	0.00601322	0.0461962	180.834	175841	0	0	283	173307
8.94	0.00586886	0.0452705	180.551	176466	0	0	283	174467
8.970000000000001	0.00572797	0.0443627	180.267	177088	0	0	283	175628
9	0.00559046	0.0434725	179.983	177708	0	0	283	176766
9.029999999999999	0.00545625	0.0425997	179.698	178325	0	0	282	177859
9.06	0.00532526	0.0417439	179.413	178940	0	0	282	179003
9.09	0.00519741	0.0409048	179.127	179553	0	0	282	180087
9.119999999999999	0.00507264	0.0400821	178.841	180163	0	0	281	181250
9.15	0.00495086	0.0392754	178.555	180770	0	0	281	182386
9.18	0.004832	0.0384845	178.268	181375	0	0	281	183459
9.210000000000001	0.004716	0.0377091	177.98	181978	0	0	280	184584
9.24	0.00460278	0.0369488	177.693	182578	0	0	279	185722
9.27	0.00449228	0.0362035	177.405	183176	0	0	276	186861
9.300000000000001	0.00438444	0.0354727	177.116	183771	0	0	275	187908
9.33	0.00427918	0.0347563	176.828	184364	0	0	274	189078
9.359999999999999	0.00417645	0.034054	176.539	184955	0	0	274	190247
9.390000000000001	0.00407618	0.0333655	176.25	185543	0	0	273	191370
9.42	0.00397833	0.0326905	175.96	186128	0	0	273	192437
9.449999999999999	0.00388282	0.0320289	175.671	186712	0	0	273	193542
9.48	0.0037896	0.0313802	175.381	187292	0	0	273	194607
9.51	0.00369863	0.0307444	175.091	187871	0	0	273	195657
9.539999999999999	0.00360983	0.030121	174.8	188446	0	0	273	196669
9.57	0.00352317	0.02951	174.51	189020	0	0	272	197738
9.6	0.00343859	0.0289111	174.219	189591	0	0	272	198841
9.630000000000001	0.00335604	0.028324	173.929	190160	0	0	272	199963
9.66	0.00327547	0.0277486	173.638	190726	0	0	271	201099
9.69	0.00319684	0.0271845	173.347	191289	0	0	271	202167
9.720000000000001	0.00312009	0.0266316	173.056	191851	0	0	271	203189
9.75	0.00304519	0.0260897	172.765	192410	0	0	271	204213
9.779999999999999	0.00297208	0.0255586	172.473	192966	0	0	271	205259
9.81	0.00290073	0.025038	172.182	193521	0	0	271	206242
9.84	0.00283109	0.0245277	171.891	194072	0	0	271	207265
9.869999999999999	0.00276313	0.0240276	171.599	194622	0	0	270	208368
9.9	0.00269679	0.0235374	171.308	195169	0	0	270	209405
9.93	0.00263205	0.023057	171.016	195713	0	0	269	210489
9.960000000000001	0.00256886	0.0225862	170.725	196255	0	0	268	211498
9.99	0.00250719	0.0221248	170.433	196795	0	0	268	212472
10.02	0.002447	0.0216726	170.142	197333	0	0	267	213426
10.05	0.00238825	0.0212294	169.851	197868	0	0	267	214356
10.08	0.00233092	0.0207951	169.559	198401	0	0	267	215379
10.11	0.00227496	0.0203694	169.268	198931	0	0	265	216361
10.14	0.00222035	0.0199523	168.977	199459	0	0	265	217386
10.17	0.00216704	0.0195435	168.685	199985	0	0	265	218369
10.2	0.00211502	0.0191429	168.394	200508	0	0	264	219383
10.23	0.00206424	0.0187503	168.103	201029	0	0	263	220438
10.26	0.00201469	0.0183657	167.812	201547	0	0	262	221368
10.29	0.00196632	0.0179887	167.521	202064	0	0	262	222341
10.32	0.00191911	0.0176193	167.231	202578	0	0	262	223317
10.35	0.00187304	0.0172573	166.94	203089	0	0	262	224301
10.38	0.00182807	0.0169026	166.649	203599	0	0	261	225271
10.41	0.00178419	0.0165551	166.359	204105	0	0	261	226223
10.44	0.00174135	0.0162145	166.069	204610	0	0	260	227214
10.47	0.00169955	0.0158808	165.779	205112	0	0	260	228106
10.5	0.00165875	0.0155539	165.489	205612	0	0	258	228994
10.53	0.00161893	0.0152335	165.199	206110	0	0	257	229891
10.56	0.00158006	0.0149196	164.909	206606	0	0	257	230854
10.59	0.00154213	0.014612	164.62	207099	0	0	257	231741
10.62	0.00150511	0.0143106	164.331	207589	0	0	257	232701
10.65	0.00146897	0.0140154	164.042	208078	0	0	257	233547
10.68	0.00143371	0.0137261	163.753	208564	0	0	257	234533
10.71	0.00139929	0.0134426	163.464	209048	0	0	256	235461
10.74	0.0013657	0.0131649	163.176	209530	0	0	256	236411
10.77	0.00133291	0.0128928	162.888	210009	0	0	256	237321
10.8	0.00130091	0.0126263	162.6	210487	0	0	255	238210
10.83	0.00126968	0.0123651	162.312	210961	0	0	255	239101
10.86	0.0012392	0.0121093	162.025	211434	0	0	255	239998
10.89	0.00120945	0.0118586	161.737	211905	0	0	255	240946
10.92	0.00118041	0.011613	161.45	212373	0	0	252	241811
10.95	0.00115207	0.0113724	161.164	212839	0	0	252	242682
10.98	0.00112442	0.0111368	160.877	213302	0	0	252	243612
11.01	0.00109742	0.0109059	160.591	213764	0	0	251	244461
11.04	0.00107108	0.0106797	160.305	214223	0	0	251	245285
11.07	0.00104536	0.0104581	160.019	214680	0	0	250	246107
11.1	0.00102027	0.010241	159.734	215135	0	0	249	246907
11.13	0.0009957729999999999	0.0100284	159.449	215587	0	0	248	247758
11.16	0.000971868	0.00982004	159.164	216038	0	0	248	248599
11.19	0.000948536	0.00961598	158.879	216486	0	0	248	249460
11.22	0.000925764	0.00941608	158.595	216932	0	0	248	250303
11.25	0.00090354	0.009220269999999999	158.311	217376	0	0	248	251106
11.28	0.000881848	0.00902846	158.027	217817	0	0	247	251986
11.31	0.000860678	0.008840570000000001	157.744	218257	0	0	246	252838
11.34	0.0008400150000000001	0.008656519999999999	157.461	218694	0	0	245	253665
11.37	0.000819849	0.008476239999999999	157.178	219129	0	0	245	254477
11.4	0.000800167	0.00829965	156.896	219562	0	0	245	255345
11.43	0.000780957	0.008126680000000001	156.614	219993	0	0	244	256181
11.46	0.000762209	0.007957260000000001	156.332	220421	0	0	244	256997
11.49	0.00074391	0.0077913	156.051	220848	0	0	241	257775
11.52	0.000726051	0.00762876	155.769	221272	0	0	241	258567
11.55	0.000708621	0.00746954	155.489	221694	0	0	241	259404
11.58	0.000691609	0.0073136	155.208	222114	0	0	241	260189
11.61	0.000675005	0.00716086	154.928	222532	0	0	241	260961
11.64	0.0006588	0.00701125	154.649	222948	0	0	241	261759
11.67	0.000642985	0.00686473	154.369	223362	0	0	241	262545
11.7	0.000627548	0.00672121	154.09	223773	0	0	239	263283
11.73	0.000612483	0.00658065	153.811	224183	0	0	238	263951
11.76	0.000597779	0.00644299	153.533	224590	0	0	238	264739
11.79	0.000583428	0.00630815	153.255	224995	0	0	237	265519
11.82	0.000569421	0.0061761	152.978	225399	0	0	237	266279
11.85	0.0005557510000000001	0.00604677	152.7	225800	0	0	237	267116
11.88	0.000542409	0.0059201	152.424	226199	0	0	236	267926
11.91	0.000529388	0.00579605	152.147	226596	0	0	234	268700
11.94	0.000516679	0.00567456	151.871	226990	0	0	234	269448
11.97	0.000504275	0.00555558	151.595	227383	0	0	234	270205
12	0.000492169	0.00543905	151.32	227774	0	0	234	270982
12.03	0.000480353	0.00532493	151.045	228163	0	0	233	271692
12.06	0.000468821	0.00521317	150.77	228549	0	0	232	272455
12.09	0.000457566	0.00510372	150.496	228934	0	0	232	273071
12.12	0.000446581	0.00499654	150.222	229316	0	0	232	273741
12.15	0.00043586	0.00489157	149.949	229697	0	0	231	274513
12.18	0.000425396	0.00478878	149.676	230075	0	0	231	275207
12.21	0.000415184	0.00468812	149.403	230452	0	0	231	275957
12.24	0.000405217	0.00458954	149.131	230826	0	0	231	276682
12.27	0.000395488	0.00449301	148.859	231199	0	0	230	277337
12.3	0.000385994	0.00439848	148.587	231569	0	0	229	278026
12.33	0.000376727	0.00430591	148.316	231937	0	0	229	278669
12.36	0.000367683	0.00421526	148.046	232304	0	0	229	279449
12.39	0.000358856	0.00412649	147.775	232668	0	0	229	280176
12.42	0.000350241	0.00403956	147.505	233031	0	0	229	280951
12.45	0.000341833	0.00395445	147.236	233391	0	0	228	281571
12.48	0.000333626	0.0038711	146.967	233750	0	0	228	282192
12.51	0.000325617	0.00378948	146.698	234106	0	0	228	282947
12.54	0.0003178	0.00370956	146.43	234461	0	0	228	283585
12.57	0.000310171	0.00363131	146.162	234813	0	0	227	284267
12.6	0.000302724	0.00355468	145.895	235164	0	0	226	284892
12.63	0.000295457	0.00347965	145.627	235513	0	0	226	285619
12.66	0.000288364	0.00340618	145.361	235859	0	0	226	286322
12.69	0.000281441	0.00333424	145.095	236204	0	0	226	286982
12.72	0.000274684	0.00326381	144.829	236547	0	0	226	287651
12.75	0.00026809	0.00319484	144.563	236888	0	0	226	288297
12.78	0.000261654	0.00312731	144.298	237227	0	0	226	288992
12.81	0.000255372	0.00306119	144.034	237564	0	0	224	289625
12.84	0.000249242	0.00299645	143.77	237899	0	0	223	290336
12.87	0.000243258	0.00293306	143.506	238232	0	0	223	290939
12.9	0.000237418	0.00287099	143.243	238564	0	0	223	291523
12.93	0.000231718	0.00281022	142.98	238893	0	0	221	292176
12.96	0.000226156	0.00275073	142.717	239221	0	0	220	292818
12.99	0.000220726	0.00269247	142.455	239547	0	0	220	293445
13.02	0.000215427	0.00263544	142.193	239870	0	0	220	294114
13.05	0.000210255	0.0025796	141.932	240192	0	0	219	294675
13.08	0.000205208	0.00252492	141.671	240512	0	0	219	295215
13.11	0.000200281	0.00247139	141.411	240831	0	0	219	295806
13.14	0.000195473	0.00241899	141.151	241147	0	0	219	296435
13.17	0.00019078	0.00236768	140.892	241462	0	0	218	297037
13.2	0.0001862	0.00231744	140.632	241774	0	0	218	297658
13.23	0.00018173	0.00226826	140.374	242085	0	0	218	298258
13.26	0.000177367	0.00222011	140.115	242394	0	0	218	298864
13.29	0.000173109	0.00217298	139.858	242701	0	0	218	299402
13.32	0.000168953	0.00212683	139.6	243006	0	0	218	299950
13.35	0.000164897	0.00208164	139.343	243310	0	0	218	300527
13.38	0.000160939	0.00203741	139.087	243612	0	0	217	301141
13.41	0.000157075	0.00199411	138.831	243911	0	0	217	301813
13.44	0.000153304	0.00195172	138.575	244210	0	0	216	302350
13.47	0.000149624	0.00191021	138.32	244506	0	0	216	302930
13.5	0.000146032	0.00186958	138.065	244800	0	0	216	303556
13.53	0.000142526	0.00182981	137.81	245093	0	0	215	304170
13.56	0.000139104	0.00179087	137.556	245384	0	0	214	304725
13.59	0.000135765	0.00175275	137.303	245673	0	0	214	305356
13.62	0.000132505	0.00171543	137.05	245960	0	0	214	305951
13.65	0.000129324	0.0016789	136.797	246246	0	0	214	306516
13.68	0.00012622	0.00164314	136.545	246530	0	0	214	307109
13.71	0.00012319	0.00160813	136.293	246812	0	0	213	307697
13.74	0.000120232	0.00157386	136.041	247092	0	0	213	308288
13.77	0.000117346	0.00154031	135.79	247370	0	0	213	308802
13.8	0.000114529	0.00150747	135.54	247647	0	0	212	309358
13.83	0.000111779	0.00147533	135.29	247922	0	0	212	309915
13.86	0.000109096	0.00144386	135.04	248195	0	0	211	310473
13.89	0.000106477	0.00141305	134.791	248467	0	0	211	310983
13.92	0.00010392	0.0013829	134.542	248737	0	0	210	311563
13.95	0.000101425	0.00135338	134.293	249005	0	0	210	312177
13.98	9.89906e-05	0.00132448	134.045	249271	0	0	210	312737
14.01	9.66141e-05	0.0012962	133.798	249536	0	0	210	313254
14.04	9.42947e-05	0.00126851	133.55	249799	0	0	210	313771
14.07	9.203089999999999e-05	0.00124141	133.304	250060	0	0	210	314297
14.1	8.98215e-05	0.00121488	133.057	250320	0	0	210	314828
14.13	8.76652e-05	0.00118892	132.812	250578	0	0	210	315361
14.16	8.55606e-05	0.0011635	132.566	250834	0	0	209	315923
14.19	8.35065e-05	0.00113862	132.321	251089	0	0	209	316492
14.22	8.150180000000001e-05	0.00111427	132.077	251341	0	0	209	317005
14.25	7.95452e-05	0.00109043	131.832	251593	0	0	209	317456
14.28	7.763550000000001e-05	0.0010671	131.589	251842	0	0	207	317950
14.31	7.57717e-05	0.00104426	131.345	252090	0	0	207	318480
14.34	7.395269999999999e-05	0.0010219	131.102	252336	0	0	207	319013
14.37	7.21773e-05	0.00100002	130.86	252581	0	0	207	319504
14.4	7.04445e-05	0.000978607	130.618	252824	0	0	206	320007
14.43	6.87533e-05	0.000957645	130.376	253065	0	0	205	320562
14.46	6.71028e-05	0.0009371269999999999	130.135	253305	0	0	205	321077
14.49	6.54918e-05	0.000917045	129.894	253543	0	0	205	321527
14.52	6.39196e-05	0.00089739	129.654	253779	0	0	205	321995
14.55	6.238500000000001e-05	0.000878151	129.414	254014	0	0	205	322561
14.58	6.08874e-05	0.000859321	129.175	254247	0	0	205	323047
14.61	5.94256e-05	0.000840891	128.936	254478	0	0	205	323521
14.64	5.7999e-05	0.000822853	128.697	254708	0	0	204	324032
14.67	5.66066e-05	0.000805198	128.459	254937	0	0	203	324505
14.7	5.52477e-05	0.000787918	128.221	255163	0	0	203	325031
14.73	5.39213e-05	0.000771006	127.984	255389	0	0	203	325476
14.76	5.26268e-05	0.000754453	127.747	255612	0	0	203	325933
14.79	5.13634e-05	0.000738252	127.51	255834	0	0	203	326398
14.82	5.01303e-05	0.0007223969999999999	127.274	256055	0	0	203	326913
14.85	4.89268e-05	0.000706878	127.038	256273	0	0	203	327363
14.88	4.77522e-05	0.00069169	126.803	256491	0	0	202	327867
14.91	4.66059e-05	0.0006768259999999999	126.568	256706	0	0	202	328411
14.94	4.5487e-05	0.000662278	126.334	256920	0	0	201	328872
14.97	4.4395e-05	0.00064804	126.1	257133	0	0	201	329391
15	4.33292e-05	0.000634105	125.866	257344	0	0	201	329896
15.03	4.2289e-05	0.000620467	125.633	257554	0	0	200	330354
15.06	4.12737e-05	0.0006071199999999999	125.4	257761	0	0	199	330758
15.09	4.02829e-05	0.000594058	125.168	257968	0	0	198	331158
15.12	3.93158e-05	0.000581274	124.936	258173	0	0	197	331636
15.15	3.83719e-05	0.000568763	124.705	258376	0	0	197	332082
15.18	3.74507e-05	0.000556519	124.473	258578	0	0	195	332558
15.21	3.65517e-05	0.000544536	124.243	258778	0	0	195	333029
15.24	3.56742e-05	0.000532809	124.013	258977	0	0	194	333417
15.27	3.48177e-05	0.000521333	123.783	259174	0	0	194	333847
15.3	3.39819e-05	0.000510101	123.553	259370	0	0	194	334310
15.33	3.31661e-05	0.00049911	123.324	259564	0	0	194	334759
15.36	3.23698e-05	0.000488353	123.096	259757	0	0	194	335209
15.39	3.15927e-05	0.000477827	122.867	259949	0	0	193	335676
15.42	3.08343e-05	0.000467525	122.64	260138	0	0	193	336137
15.45	3.0094e-05	0.000457443	122.412	260327	0	0	192	336499
15.48	2.93716e-05	0.000447578	122.185	260514	0	0	192	336908
15.51	2.86665e-05	0.000437923	121.959	260699	0	0	192	337320
15.54	2.79783e-05	0.000428474	121.733	260883	0	0	192	337729
15.57	2.73066e-05	0.000419228	121.507	261065	0	0	192	338109
15.6	2.6651e-05	0.00041018	121.282	261247	0	0	192	338487
15.63	2.60112e-05	0.000401326	121.057	261426	0	0	192	338890
15.66	2.53868e-05	0.000392661	120.832	261604	0	0	191	339292
15.69	2.47773e-05	0.000384182	120.608	261781	0	0	191	339629
15.72	2.41825e-05	0.000375884	120.384	261956	0	0	191	340036
15.75	2.36019e-05	0.000367765	120.161	262130	0	0	191	340414
15.78	2.30353e-05	0.000359819	119.938	262302	0	0	190	340838
15.81	2.24823e-05	0.000352043	119.716	262473	0	0	188	341245
15.84	2.19426e-05	0.000344435	119.494	262643	0	0	188	341628
15.87	2.14158e-05	0.000336989	119.272	262811	0	0	188	342050
15.9	2.09017e-05	0.000329703	119.051	262978	0	0	188	342449
15.93	2.03999e-05	0.000322574	118.83	263143	0	0	187	342766
15.96	1.99101e-05	0.000315597	118.61	263307	0	0	186	343125
15.99	1.94322e-05	0.00030877	118.39	263469	0	0	186	343518
16.02	1.89656e-05	0.00030209	118.17	263630	0	0	186	343891
16.05	1.85103e-05	0.000295553	117.951	263790	0	0	185	344232
16.08	1.8066e-05	0.000289157	117.732	263949	0	0	185	344558
16.11	1.76322e-05	0.000282898	117.513	264105	0	0	183	344950
16.14	1.72089e-05	0.000276773	117.295	264261	0	0	183	345316
16.17	1.67958e-05	0.00027078	117.078	264415	0	0	183	345630
16.2	1.63926e-05	0.000264916	116.86	264568	0	0	181	345936
16.23	1.59991e-05	0.000259178	116.644	264720	0	0	181	346327
16.26	1.5615e-05	0.000253563	116.427	264870	0	0	181	346674
16.29	1.52401e-05	0.000248069	116.211	265018	0	0	181	347140
16.32	1.48742e-05	0.000242693	115.995	265166	0	0	180	347559
16.35	1.45171e-05	0.000237433	115.78	265312	0	0	180	347919
16.38	1.41686e-05	0.000232286	115.565	265457	0	0	179	348290
16.41	1.38285e-05	0.00022725	115.351	265600	0	0	179	348568
16.44	1.34965e-05	0.000222322	115.137	265742	0	0	177	348926
16.47	1.31725e-05	0.000217501	114.923	265883	0	0	177	349195
16.5	1.28563e-05	0.000212783	114.71	266022	0	0	176	349580
16.53	1.25476e-05	0.000208166	114.497	266160	0	0	174	349899
16.56	1.22464e-05	0.00020365	114.284	266297	0	0	174	350213
16.59	1.19524e-05	0.00019923	114.072	266432	0	0	173	350464
16.62	1.16654e-05	0.000194906	113.86	266567	0	0	172	350786
16.65	1.13854e-05	0.000190675	113.649	266699	0	0	172	351020
16.68	1.11121e-05	0.000186535	113.438	266831	0	0	172	351349
16.71	1.08453e-05	0.000182484	113.227	266961	0	0	171	351679
16.74	1.05849e-05	0.000178521	113.017	267090	0	0	170	351953
16.77	1.03308e-05	0.000174643	112.807	267218	0	0	169	352213
16.8	1.00828e-05	0.000170849	112.598	267344	0	0	169	352448
16.83	9.840750000000001e-06	0.000167137	112.389	267469	0	0	169	352722
16.86	9.604499999999999e-06	0.000163505	112.18	267593	0	0	168	352976
16.89	9.37392e-06	0.000159951	111.972	267716	0	0	167	353319
16.92	9.14888e-06	0.000156474	111.764	267837	0	0	166	353518
16.95	8.92924e-06	0.000153072	111.557	267957	0	0	166	353841
16.98	8.71488e-06	0.000149744	111.349	268076	0	0	166	354125
17.01	8.505659999999999e-06	0.000146487	111.143	268193	0	0	166	354420
17.04	8.30147e-06	0.000143301	110.936	268309	0	0	165	354618
17.07	8.10217e-06	0.000140184	110.73	268424	0	0	165	354879
17.1	7.907659999999999e-06	0.000137134	110.525	268538	0	0	165	355131
17.13	7.717820000000001e-06	0.00013415	110.319	268651	0	0	165	355391
17.16	7.53254e-06	0.00013123	110.115	268762	0	0	165	355647
17.19	7.35171e-06	0.000128374	109.91	268872	0	0	164	355880
17.22	7.17521e-06	0.000125579	109.706	268981	0	0	164	356180
17.25	7.00296e-06	0.000122845	109.502	269088	0	0	163	356447
17.28	6.83484e-06	0.00012017	109.299	269195	0	0	162	356671
17.31	6.67075e-06	0.000117553	109.096	269300	0	0	162	356814
17.34	6.51061e-06	0.000114992	108.893	269404	0	0	162	356979
17.37	6.35431e-06	0.000112487	108.691	269507	0	0	162	357239
17.4	6.20176e-06	0.000110036	108.489	269608	0	0	161	357385
17.43	6.05287e-06	0.000107639	108.288	269709	0	0	160	357657
17.46	5.90756e-06	0.000105293	108.087	269808	0	0	160	357766
17.49	5.76574e-06	0.000102998	107.886	269906	0	0	158	358017
17.52	5.62732e-06	0.000100752	107.686	270003	0	0	158	358209
17.55	5.49223e-06	9.85556e-05	107.486	270098	0	0	158	358400
17.58	5.36037e-06	9.640650000000001e-05	107.286	270193	0	0	156	358619
17.61	5.23169e-06	9.4304e-05	107.087	270286	0	0	156	358806
17.64	5.10609e-06	9.2247e-05	106.888	270378	0	0	155	359073
17.67	4.98351e-06	9.023460000000001e-05	106.689	270469	0	0	154	359303
17.7	4.86387e-06	8.82659e-05	106.491	270559	0	0	154	359480
17.73	4.7471e-06	8.63399e-05	106.293	270647	0	0	154	359725
17.76	4.63314e-06	8.445560000000001e-05	106.096	270735	0	0	154	359934
17.79	4.52191e-06	8.26122e-05	105.899	270821	0	0	154	360164
17.82	4.41335e-06	8.08088e-05	105.702	270906	0	0	154	360362
17.85	4.3074e-06	7.90446e-05	105.506	270990	0	0	154	360516
17.88	4.20399e-06	7.73186e-05	105.31	271073	0	0	154	360731
17.91	4.10307e-06	7.56301e-05	105.114	271154	0	0	154	360905
17.94	4.00456e-06	7.39783e-05	104.919	271235	0	0	154	361061
17.97	3.90843e-06	7.23623e-05	104.724	271314	0	0	154	361248
18	3.8146e-06	7.07814e-05	104.53	271393	0	0	154	361474
18.03	3.72302e-06	6.92349e-05	104.336	271470	0	0	154	361643
18.06	3.63364e-06	6.772190000000001e-05	104.142	271546	0	0	153	361744
18.09	3.54641e-06	6.62419e-05	103.948	271621	0	0	153	361888
18.12	3.46127e-06	6.47939e-05	103.755	271695	0	0	153	362063
18.15	3.37817e-06	6.337749999999999e-05	103.562	271767	0	0	153	362265
18.18	3.29707e-06	6.19918e-05	103.37	271839	0	0	153	362443
18.21	3.21792e-06	6.06363e-05	103.178	271910	0	0	153	362635
18.24	3.14067e-06	5.93102e-05	102.986	271979	0	0	153	362850
18.27	3.06527e-06	5.8013e-05	102.795	272047	0	0	153	363011
18.3	2.99168e-06	5.6744e-05	102.604	272115	0	0	153	363128
18.33	2.91986e-06	5.55026e-05	102.414	272181	0	0	153	363285
18.36	2.84976e-06	5.42882e-05	102.223	272246	0	0	153	363526
18.39	2.78135e-06	5.31002e-05	102.033	272310	0	0	153	363756
18.42	2.71458e-06	5.19381e-05	101.844	272373	0	0	152	363897
18.45	2.64941e-06	5.08013e-05	101.655	272435	0	0	152	364024
18.48	2.58581e-06	4.96892e-05	101.466	272495	0	0	152	364192
18.51	2.52373e-06	4.86013e-05	101.277	272555	0	0	152	364377
18.54	2.46314e-06	4.75371e-05	101.089	272614	0	0	152	364518
18.57	2.40401e-06	4.64961e-05	100.901	272671	0	0	152	364676
18.6	2.3463e-06	4.54778e-05	100.714	272728	0	0	152	364816
18.63	2.28997e-06	4.44817e-05	100.527	272783	0	0	152	364985
18.66	2.23499e-06	4.35072e-05	100.34	272838	0	0	152	365157
18.69	2.18134e-06	4.2554e-05	100.154	272891	0	0	152	365294
18.72	2.12897e-06	4.16215e-05	99.9676	272944	0	0	152	365465
18.75	2.07786e-06	4.07094e-05	99.78189999999999	272995	0	0	152	365588
18.78	2.02798e-06	3.98172e-05	99.59650000000001	273045	0	0	152	365724
18.81	1.97929e-06	3.89444e-05	99.4115	273094	0	0	152	365845
18.84	1.93177e-06	3.80907e-05	99.2268	273143	0	0	150	366013
18.87	1.8854e-06	3.72555e-05	99.0424	273190	0	0	150	366080
18.9	1.84014e-06	3.64386e-05	98.8584	273236	0	0	150	366203
18.93	1.79596e-06	3.56395e-05	98.6748	273281	0	0	150	366302
18.96	1.75284e-06	3.48578e-05	98.4914	273325	0	0	150	366441
18.99	1.71076e-06	3.40932e-05	98.3085	273369	0	0	149	366576
19.02	1.66969e-06	3.33453e-05	98.1258	273411	0	0	149	366677
19.05	1.62961e-06	3.26137e-05	97.9435	273452	0	0	149	366764
19.08	1.59049e-06	3.18981e-05	97.7615	273492	0	0	149	366941
19.11	1.5523e-06	3.11981e-05	97.57989999999999	273531	0	0	149	367061
19.14	1.51504e-06	3.05133e-05	97.3986	273569	0	0	148	367160
19.17	1.47867e-06	2.98436e-05	97.21769999999999	273607	0	0	147	367254
19.2	1.44317e-06	2.91884e-05	97.03700000000001	273643	0	0	147	367402
19.23	1.40852e-06	2.85476e-05	96.85680000000001	273678	0	0	147	367506
19.26	1.37471e-06	2.79207e-05	96.6768	273712	0	0	147	367659
19.29	1.34171e-06	2.73076e-05	96.49720000000001	273746	0	0	146	367750
19.32	1.30949e-06	2.67079e-05	96.31789999999999	273778	0	0	146	367904
19.35	1.27806e-06	2.61212e-05	96.13890000000001	273809	0	0	146	368078
19.38	1.24738e-06	2.55474e-05	95.9603	273840	0	0	145	368189
19.41	1.21743e-06	2.49861e-05	95.782	273869	0	0	145	368314
19.44	1.1882e-06	2.44371e-05	95.6041	273897	0	0	145	368459
19.47	1.15968e-06	2.39001e-05	95.4264	273925	0	0	145	368613
19.5	1.13184e-06	2.33749e-05	95.2491	273951	0	0	144	368755
19.53	1.10467e-06	2.28611e-05	95.0722	273977	0	0	144	368901
19.56	1.07815e-06	2.23586e-05	94.8955	274002	0	0	144	369035
19.59	1.05226e-06	2.18671e-05	94.7192	274025	0	0	144	369133
19.62	1.027e-06	2.13863e-05	94.5432	274048	0	0	143	369244
19.65	1.00235e-06	2.0916e-05	94.36750000000001	274070	0	0	143	369386
19.68	9.78283e-07	2.04561e-05	94.1922	274091	0	0	143	369472
19.71	9.547970000000001e-07	2.00062e-05	94.0172	274111	0	0	143	369545
19.74	9.31875e-07	1.95661e-05	93.8425	274130	0	0	143	369650
19.77	9.09504e-07	1.91357e-05	93.6681	274148	0	0	143	369800
19.8	8.87669e-07	1.87147e-05	93.4941	274165	0	0	143	369911
19.83	8.66359e-07	1.83029e-05	93.32040000000001	274181	0	0	143	369998
19.86	8.4556e-07	1.79002e-05	93.14700000000001	274197	0	0	143	370083
19.89	8.25261e-07	1.75062e-05	92.9739	274211	0	0	143	370198
19.92	8.05449e-07	1.71209e-05	92.80119999999999	274225	0	0	142	370226
19.95	7.86113e-07	1.6744e-05	92.62869999999999	274238	0	0	142	370376
19.98	7.6724e-07	1.63754e-05	92.45659999999999	274249	0	0	142	370494
20.01	7.48821e-07	1.60149e-05	92.2848	274260	0	0	142	370561
20.04	7.30844e-07	1.56623e-05	92.1134	274270	0	0	142	370655
20.07	7.13299e-07	1.53174e-05	91.9422	274279	0	0	141	370733
20.1	6.961750000000001e-07	1.498e-05	91.7714	274287	0	0	141	370895
20.13	6.79462e-07	1.46501e-05	91.6009	274295	0	0	141	370972
20.16	6.6315e-07	1.43274e-05	91.4307	274301	0	0	141	371106
20.19	6.4723e-07	1.40117e-05	91.2608	274307	0	0	141	371248
20.22	6.31692e-07	1.3703e-05	91.0912	274311	0	0	141	371410
20.25	6.165270000000001e-07	1.34011e-05	90.92189999999999	274315	0	0	140	371428
20.28	6.01726e-07	1.31058e-05	90.753	274318	0	0	140	371560
20.31	5.872799999999999e-07	1.28169e-05	90.5844	274320	0	0	140	371573
20.34	5.73181e-07	1.25344e-05	90.4161	274321	0	0	140	371696
20.37	5.59421e-07	1.22581e-05	90.24809999999999	274322	0	0	140	371790
20.4	5.45991e-07	1.19879e-05	90.0804	274321	0	0	140	371912
20.43	5.32883e-07	1.17236e-05	89.913	274320	0	0	140	371929
20.46	5.2009e-07	1.14651e-05	89.74590000000001	274317	0	0	140	372058
20.49	5.076050000000001e-07	1.12123e-05	89.5792	274314	0	0	140	372151
20.52	4.95418e-07	1.0965e-05	89.4127	274310	0	0	140	372245
20.55	4.83525e-07	1.07232e-05	89.2466	274306	0	0	140	372359
20.58	4.71917e-07	1.04866e-05	89.08069999999999	274300	0	0	140	372467
20.61	4.60588e-07	1.02553e-05	88.9152	274294	0	0	140	372488
20.64	4.4953e-07	1.0029e-05	88.75	274286	0	0	139	372593
20.67	4.38738e-07	9.80773e-06	88.5851	274278	0	0	138	372711
20.7	4.28206e-07	9.59131e-06	88.4205	274269	0	0	138	372754
20.73	4.17926e-07	9.37964e-06	88.25620000000001	274260	0	0	137	372857
20.76	4.07893e-07	9.172620000000001e-06	88.09220000000001	274249	0	0	137	372951
20.79	3.981e-07	8.970150000000001e-06	87.9285	274238	0	0	137	373034
20.82	3.88543e-07	8.772130000000001e-06	87.7651	274225	0	0	135	373078
20.85	3.79215e-07	8.578470000000001e-06	87.602	274212	0	0	135	373138
20.88	3.70112e-07	8.38906e-06	87.4393	274199	0	0	135	373181
20.91	3.61226e-07	8.203820000000001e-06	87.27679999999999	274184	0	0	135	373267
20.94	3.52554e-07	8.02265e-06	87.1146	274169	0	0	134	373305
20.97	3.44091e-07	7.84546e-06	86.95269999999999	274152	0	0	134	373402
21	3.3583e-07	7.67217e-06	86.7912	274135	0	0	132	373476
21.03	3.27768e-07	7.5027e-06	86.62990000000001	274117	0	0	132	373456
21.06	3.19899e-07	7.33695e-06	86.4689	274099	0	0	132	373495
21.09	3.12219e-07	7.17485e-06	86.3082	274079	0	0	132	373573
21.12	3.04724e-07	7.01632e-06	86.14790000000001	274059	0	0	131	373650
21.15	2.97408e-07	6.86127e-06	85.98779999999999	274038	0	0	131	373690
21.18	2.90268e-07	6.70964e-06	85.828	274017	0	0	130	373757
21.21	2.833e-07	6.56134e-06	85.66849999999999	273994	0	0	130	373855
21.24	2.76499e-07	6.41631e-06	85.5093	273971	0	0	130	373860
21.27	2.69861e-07	6.27448e-06	85.35039999999999	273947	0	0	130	373908
21.3	2.63382e-07	6.13576e-06	85.1918	273922	0	0	129	373879
21.33	2.57059e-07	6.0001e-06	85.0335	273896	0	0	129	373917
21.36	2.50888e-07	5.86743e-06	84.8755	273870	0	0	129	373941
21.39	2.44865e-07	5.73768e-06	84.7178	273843	0	0	129	373954
21.42	2.38987e-07	5.61079e-06	84.5604	273815	0	0	128	374029
21.45	2.33249e-07	5.48669e-06	84.4033	273786	0	0	128	374040
21.48	2.2765e-07	5.36533e-06	84.24639999999999	273757	0	0	127	374091
21.51	2.22184e-07	5.24664e-06	84.0899	273726	0	0	126	374117
21.54	2.1685e-07	5.13056e-06	83.9336	273696	0	0	126	374129
21.57	2.11645e-07	5.01705e-06	83.7777	273664	0	0	126	374178
21.6	2.06564e-07	4.90603e-06	83.622	273632	0	0	126	374155
21.63	2.01605e-07	4.79747e-06	83.4666	273598	0	0	126	374125
21.66	1.96765e-07	4.69129e-06	83.3115	273565	0	0	126	374129
21.69	1.92041e-07	4.58746e-06	83.1567	273530	0	0	126	374082
21.72	1.87431e-07	4.48592e-06	83.0022	273495	0	0	125	374073
21.75	1.82931e-07	4.38661e-06	82.8479	273459	0	0	125	374085
21.78	1.78539e-07	4.2895e-06	82.694	273422	0	0	125	374072
21.81	1.74253e-07	4.19453e-06	82.5403	273384	0	0	125	374074
21.84	1.7007e-07	4.10165e-06	82.3869	273346	0	0	125	374061
21.87	1.65987e-07	4.01082e-06	82.2338	273307	0	0	124	373996
21.9	1.62002e-07	3.92199e-06	82.081	273267	0	0	124	374013
21.93	1.58113e-07	3.83513e-06	81.9285	273227	0	0	124	374054
21.96	1.54317e-07	3.75018e-06	81.77630000000001	273186	0	0	124	374116
21.99	1.50612e-07	3.66711e-06	81.62430000000001	273144	0	0	124	374154
22.02	1.46997e-07	3.58587e-06	81.4726	273102	0	0	124	374181
22.05	1.43468e-07	3.50642e-06	81.3212	273058	0	0	124	374143
22.08	1.40024e-07	3.42873e-06	81.17010000000001	273015	0	0	124	374139
22.11	1.36662e-07	3.35275e-06	81.0193	272970	0	0	123	374140
22.14	1.33381e-07	3.27845e-06	80.8687	272925	0	0	123	374173
22.17	1.30179e-07	3.20579e-06	80.71850000000001	272879	0	0	123	374154
22.2	1.27054e-07	3.13473e-06	80.5685	272832	0	0	122	374247
22.23	1.24004e-07	3.06525e-06	80.4188	272785	0	0	122	374224
22.26	1.21027e-07	2.9973e-06	80.2693	272737	0	0	122	374289
22.29	1.18121e-07	2.93084e-06	80.1202	272688	0	0	122	374333
22.32	1.15286e-07	2.86586e-06	79.9713	272639	0	0	122	374304
22.35	1.12518e-07	2.80232e-06	79.8227	272588	0	0	122	374315
22.38	1.09817e-07	2.74017e-06	79.67440000000001	272538	0	0	122	374272
22.41	1.0718e-07	2.6794e-06	79.52630000000001	272486	0	0	122	374248
22.44	1.04607e-07	2.61998e-06	79.3785	272434	0	0	122	374225
22.47	1.02096e-07	2.56186e-06	79.23099999999999	272381	0	0	122	374211
22.5	9.9645e-08	2.50503e-06	79.0838	272328	0	0	122	374173
22.53	9.725280000000001e-08	2.44946e-06	78.93680000000001	272274	0	0	122	374168
22.56	9.49181e-08	2.39512e-06	78.7902	272219	0	0	122	374185
22.59	9.26394e-08	2.34198e-06	78.6437	272164	0	0	122	374193
22.62	9.041550000000001e-08	2.29001e-06	78.49760000000001	272108	0	0	122	374163
22.65	8.82449e-08	2.23919e-06	78.35169999999999	272051	0	0	122	374197
22.68	8.612639999999999e-08	2.18949e-06	78.20610000000001	271994	0	0	122	374224
22.71	8.40588e-08	2.1409e-06	78.0608	271936	0	0	122	374233
22.74	8.20408e-08	2.09338e-06	77.9158	271877	0	0	122	374237
22.77	8.00712e-08	2.04691e-06	77.771	271818	0	0	122	374219
22.8	7.814899999999999e-08	2.00147e-06	77.62649999999999	271758	0	0	122	374206
22.83	7.627290000000001e-08	1.95703e-06	77.48220000000001	271697	0	0	122	374206
22.86	7.44418e-08	1.91358e-06	77.3382	271636	0	0	121	374207
22.89	7.265469999999999e-08	1.87109e-06	77.19450000000001	271574	0	0	121	374185
22.92	7.09105e-08	1.82954e-06	77.05110000000001	271512	0	0	120	374135
22.95	6.92081e-08	1.78891e-06	76.9079	271449	0	0	119	374142
22.98	6.75467e-08	1.74917e-06	76.765	271385	0	0	118	374162
23.01	6.59251e-08	1.71032e-06	76.6223	271321	0	0	117	374147
23.04	6.43424e-08	1.67233e-06	76.4799	271256	0	0	117	374149
23.07	6.279779999999999e-08	1.63518e-06	76.3378	271190	0	0	117	374097
23.1	6.12902e-08	1.59885e-06	76.196	271124	0	0	117	374085
23.13	5.98188e-08	1.56332e-06	76.0544	271058	0	0	117	374063
23.16	5.83827e-08	1.52859e-06	75.9131	270990	0	0	117	374012
23.19	5.69812e-08	1.49462e-06	75.77200000000001	270922	0	0	117	373972
23.22	5.56132e-08	1.4614e-06	75.63120000000001	270854	0	0	117	373943
23.25	5.42781e-08	1.42892e-06	75.4906	270784	0	0	117	373949
23.28	5.29751e-08	1.39716e-06	75.35039999999999	270715	0	0	115	373950
23.31	5.17033e-08	1.36611e-06	75.2103	270644	0	0	114	373860
23.34	5.04621e-08	1.33574e-06	75.0706	270573	0	0	114	373781
23.37	4.92506e-08	1.30604e-06	74.9311	270502	0	0	114	373688
23.4	4.80683e-08	1.277e-06	74.79179999999999	270429	0	0	114	373628
23.43	4.69143e-08	1.24861e-06	74.6529	270357	0	0	114	373614
23.46	4.57881e-08	1.22084e-06	74.5141	270283	0	0	114	373534
23.49	4.46888e-08	1.19369e-06	74.37569999999999	270209	0	0	114	373477
23.52	4.3616e-08	1.16715e-06	74.2375	270135	0	0	114	373466
23.55	4.25689e-08	1.14119e-06	74.09950000000001	270060	0	0	114	373411
23.58	4.1547e-08	1.1158e-06	73.9618	269984	0	0	114	373391
23.61	4.05496e-08	1.09098e-06	73.8244	269908	0	0	114	373343
23.64	3.95761e-08	1.06671e-06	73.6872	269831	0	0	114	373212
23.67	3.8626e-08	1.04298e-06	73.55029999999999	269754	0	0	113	373182
23.7	3.76987e-08	1.01978e-06	73.4136	269676	0	0	113	373158
23.73	3.67937e-08	9.970839999999999e-07	73.27719999999999	269597	0	0	113	373106
23.76	3.59104e-08	9.748970000000001e-07	73.14100000000001	269518	0	0	113	373061
23.79	3.50483e-08	9.53201e-07	73.0051	269439	0	0	113	373021
23.82	3.42069e-08	9.31987e-07	72.8694	269358	0	0	112	372971
23.85	3.33857e-08	9.11244e-07	72.73399999999999	269278	0	0	112	372891
23.88	3.25842e-08	8.9096e-07	72.5988	269196	0	0	111	372840
23.91	3.1802e-08	8.71128e-07	72.4639	269114	0	0	111	372774
23.94	3.10385e-08	8.51735e-07	72.3293	269032	0	0	111	372685
23.97	3.02934e-08	8.32772e-07	72.1949	268949	0	0	111	372585
24	2.95662e-08	8.14231e-07	72.0607	268865	0	0	111	372574
24.03	2.88564e-08	7.96101e-07	71.9268	268781	0	0	111	372529
24.06	2.81636e-08	7.78373e-07	71.7932	268697	0	0	111	372395
24.09	2.74875e-08	7.61039e-07	71.6597	268612	0	0	111	372386
24.12	2.68277e-08	7.4409e-07	71.5266	268526	0	0	110	372362
24.15	2.61836e-08	7.27517e-07	71.3937	268440	0	0	110	372282
24.18	2.55551e-08	7.11313e-07	71.261	268353	0	0	109	372247
24.21	2.49416e-08	6.95468e-07	71.12860000000001	268266	0	0	108	372193
24.24	2.43428e-08	6.79975e-07	70.99639999999999	268178	0	0	108	372198
24.27	2.37584e-08	6.648259999999999e-07	70.86450000000001	268090	0	0	108	372105
24.3	2.31881e-08	6.50014e-07	70.7328	268001	0	0	108	372014
24.33	2.26314e-08	6.3553e-07	70.60129999999999	267911	0	0	108	372005
24.36	2.20881e-08	6.21369e-07	70.47020000000001	267822	0	0	107	371989
24.39	2.15578e-08	6.07522e-07	70.33920000000001	267731	0	0	107	371944
24.42	2.10403e-08	5.93983e-07	70.2085	267640	0	0	107	371870
24.45	2.05352e-08	5.807439999999999e-07	70.078	267549	0	0	107	371718
24.48	2.00422e-08	5.678e-07	69.9478	267457	0	0	107	371575
24.51	1.95611e-08	5.55143e-07	69.81780000000001	267364	0	0	106	371430
24.54	1.90915e-08	5.42768e-07	69.68810000000001	267271	0	0	106	371405
24.57	1.86332e-08	5.30668e-07	69.5586	267178	0	0	106	371335
24.6	1.81858e-08	5.18837e-07	69.4293	267084	0	0	106	371320
24.63	1.77493e-08	5.07269e-07	69.30029999999999	266990	0	0	106	371232
24.66	1.73232e-08	4.95958e-07	69.17149999999999	266895	0	0	105	371197
24.69	1.69073e-08	4.84898e-07	69.04300000000001	266799	0	0	105	371121
24.72	1.65014e-08	4.74085e-07	68.9147	266703	0	0	105	371023
24.75	1.61053e-08	4.63512e-07	68.78660000000001	266607	0	0	105	370923
24.78	1.57186e-08	4.53174e-07	68.6588	266510	0	0	105	370861
24.81	1.53413e-08	4.43066e-07	68.5312	266412	0	0	105	370838
24.84	1.4973e-08	4.33182e-07	68.40389999999999	266314	0	0	104	370758
24.87	1.46135e-08	4.23519e-07	68.27679999999999	266216	0	0	104	370693
24.9	1.42627e-08	4.14071e-07	68.1499	266117	0	0	104	370561
24.93	1.39203e-08	4.04833e-07	68.0232	266018	0	0	103	370427
24.96	1.35862e-08	3.958e-07	67.8968	265918	0	0	103	370354
24.99	1.326e-08	3.86968e-07	67.77070000000001	265817	0	0	103	370242
25.02	1.29417e-08	3.78333e-07	67.6447	265717	0	0	103	370172
25.05	1.2631e-08	3.6989e-07	67.51900000000001	265615	0	0	103	370118
25.08	1.23278e-08	3.61635e-07	67.39360000000001	265514	0	0	103	369947
25.11	1.20318e-08	3.53564e-07	67.2683	265411	0	0	103	369819
25.14	1.1743e-08	3.45672e-07	67.1433	265309	0	0	103	369702
25.17	1.14611e-08	3.37956e-07	67.01860000000001	265206	0	0	103	369630
25.2	1.1186e-08	3.30412e-07	66.89400000000001	265102	0	0	102	369535
25.23	1.09174e-08	3.23036e-07	66.7697	264998	0	0	102	369446
25.26	1.06553e-08	3.15824e-07	66.6456	264893	0	0	102	369369
25.29	1.03996e-08	3.08772e-07	66.5218	264788	0	0	102	369315
25.32	1.01499e-08	3.01878e-07	66.3982	264683	0	0	102	369270
25.35	9.90625e-09	2.95137e-07	66.2748	264577	0	0	102	369206
25.38	9.668440000000001e-09	2.88546e-07	66.1516	264471	0	0	102	369145
25.41	9.43634e-09	2.82102e-07	66.0287	264364	0	0	102	369059
25.44	9.20981e-09	2.75802e-07	65.90600000000001	264257	0	0	102	369010
25.47	8.98872e-09	2.69642e-07	65.7835	264149	0	0	102	368854
25.5	8.772929999999999e-09	2.63619e-07	65.6613	264041	0	0	102	368764
25.53	8.56233e-09	2.5773e-07	65.5393	263932	0	0	102	368636
25.56	8.356779999999999e-09	2.51972e-07	65.4175	263823	0	0	101	368509
25.59	8.15617e-09	2.46343e-07	65.2959	263714	0	0	101	368368
25.62	7.96037e-09	2.40839e-07	65.1746	263604	0	0	101	368192
25.65	7.76927e-09	2.35458e-07	65.0535	263494	0	0	101	368052
25.68	7.58276e-09	2.30197e-07	64.93259999999999	263383	0	0	101	367963
25.71	7.40072e-09	2.25053e-07	64.81189999999999	263272	0	0	101	367860
25.74	7.22306e-09	2.20023e-07	64.6915	263160	0	0	101	367745
25.77	7.04966e-09	2.15106e-07	64.57129999999999	263048	0	0	101	367596
25.8	6.88043e-09	2.10298e-07	64.4513	262936	0	0	101	367521
25.83	6.71525e-09	2.05598e-07	64.33150000000001	262823	0	0	101	367395
25.86	6.55405e-09	2.01002e-07	64.212	262709	0	0	100	367323
25.89	6.39671e-09	1.96509e-07	64.0926	262596	0	0	100	367162
25.92	6.24314e-09	1.92116e-07	63.9735	262482	0	0	100	367064
25.95	6.09327e-09	1.87821e-07	63.8547	262367	0	0	100	366934
25.98	5.94699e-09	1.83622e-07	63.736	262252	0	0	100	366798
26.01	5.80423e-09	1.79516e-07	63.6176	262137	0	0	100	366679
26.04	5.66489e-09	1.75502e-07	63.4993	262021	0	0	100	366602
26.07	5.5289e-09	1.71577e-07	63.3813	261905	0	0	100	366474
26.1	5.39617e-09	1.6774e-07	63.2636	261788	0	0	100	366384
26.13	5.26663e-09	1.63989e-07	63.146	261671	0	0	100	366273
26.16	5.1402e-09	1.60321e-07	63.0287	261554	0	0	100	366177
26.19	5.01681e-09	1.56735e-07	62.9115	261436	0	0	100	366137
26.22	4.89638e-09	1.53229e-07	62.7946	261318	0	0	100	366122
26.25	4.77884e-09	1.49802e-07	62.6779	261199	0	0	100	365994
26.28	4.66412e-09	1.46451e-07	62.5615	261080	0	0	100	365924
26.31	4.55216e-09	1.43174e-07	62.4452	260961	0	0	100	365827
26.34	4.44288e-09	1.39971e-07	62.3292	260841	0	0	100	365684
26.37	4.33623e-09	1.36839e-07	62.2134	260721	0	0	100	365534
26.4	4.23213e-09	1.33778e-07	62.0977	260600	0	0	100	365375
26.43	4.13054e-09	1.30784e-07	61.9823	260479	0	0	100	365265
26.46	4.03139e-09	1.27858e-07	61.8672	260358	0	0	100	365172
26.49	3.93462e-09	1.24996e-07	61.7522	260236	0	0	100	365082
26.52	3.84017e-09	1.22199e-07	61.6374	260114	0	0	99	364976
26.55	3.74799e-09	1.19464e-07	61.5229	259991	0	0	99	364873
26.58	3.65802e-09	1.1679e-07	61.4086	259869	0	0	99	364791
26.61	3.57021e-09	1.14176e-07	61.2945	259745	0	0	99	364701
26.64	3.4845e-09	1.1162e-07	61.1806	259622	0	0	99	364573
26.67	3.40086e-09	1.09121e-07	61.0669	259498	0	0	99	364461
26.7	3.31923e-09	1.06678e-07	60.9534	259373	0	0	98	364380
26.73	3.23955e-09	1.0429e-07	60.8401	259249	0	0	98	364265
26.76	3.16179e-09	1.01955e-07	60.7271	259124	0	0	98	364063
26.79	3.0859e-09	9.96721e-08	60.6142	258998	0	0	98	363902
26.82	3.01182e-09	9.744029999999999e-08	60.5016	258872	0	0	97	363660
26.85	2.93952e-09	9.52582e-08	60.3892	258746	0	0	97	363580
26.88	2.86896e-09	9.31249e-08	60.2769	258620	0	0	97	363515
26.91	2.80009e-09	9.10392e-08	60.1649	258493	0	0	97	363360
26.94	2.73287e-09	8.900030000000001e-08	60.0531	258365	0	0	97	363242
26.97	2.66727e-09	8.70068e-08	59.9415	258238	0	0	97	363180
27	2.60325e-09	8.505800000000001e-08	59.8301	258110	0	0	97	363023
27.03	2.54076e-09	8.31526e-08	59.719	257981	0	0	97	362937
27.06	2.47977e-09	8.12898e-08	59.608	257853	0	0	97	362794
27.09	2.42024e-09	7.946870000000001e-08	59.4972	257724	0	0	96	362721
27.12	2.36214e-09	7.76882e-08	59.3867	257594	0	0	96	362605
27.15	2.30544e-09	7.59475e-08	59.2763	257465	0	0	96	362515
27.18	2.2501e-09	7.42458e-08	59.1662	257335	0	0	96	362406
27.21	2.19608e-09	7.25821e-08	59.0562	257204	0	0	96	362267
27.24	2.14337e-09	7.09556e-08	58.9465	257073	0	0	96	362125
27.27	2.09192e-09	6.93655e-08	58.8369	256942	0	0	95	361963
27.3	2.0417e-09	6.7811e-08	58.7276	256811	0	0	95	361878
27.33	1.99269e-09	6.62911e-08	58.6185	256679	0	0	95	361796
27.36	1.94485e-09	6.480530000000001e-08	58.5095	256547	0	0	95	361638
27.39	1.89817e-09	6.33526e-08	58.4008	256414	0	0	95	361519
27.42	1.8526e-09	6.19325e-08	58.2923	256282	0	0	94	361365
27.45	1.80813e-09	6.05442e-08	58.184	256149	0	0	94	361256
27.48	1.76473e-09	5.91869e-08	58.0758	256015	0	0	94	361108
27.51	1.72237e-09	5.786e-08	57.9679	255881	0	0	94	361024
27.54	1.68102e-09	5.65627e-08	57.8602	255747	0	0	94	360914
27.57	1.64067e-09	5.52945e-08	57.7527	255613	0	0	94	360808
27.6	1.60129e-09	5.40546e-08	57.6454	255478	0	0	94	360663
27.63	1.56284e-09	5.28424e-08	57.5382	255343	0	0	94	360531
27.66	1.52533e-09	5.16575e-08	57.4313	255208	0	0	94	360447
27.69	1.48872e-09	5.0499e-08	57.3246	255072	0	0	94	360317
27.72	1.45299e-09	4.93666e-08	57.2181	254936	0	0	94	360129
27.75	1.41811e-09	4.82594e-08	57.1117	254800	0	0	94	360007
27.78	1.38407e-09	4.7177e-08	57.0056	254663	0	0	94	359946
27.81	1.35085e-09	4.61189e-08	56.8997	254526	0	0	93	359790
27.84	1.31843e-09	4.50844e-08	56.7939	254389	0	0	93	359622
27.87	1.28678e-09	4.40731e-08	56.6884	254251	0	0	93	359480
27.9	1.25589e-09	4.30844e-08	56.5831	254113	0	0	93	359352
27.93	1.22575e-09	4.21177e-08	56.4779	253975	0	0	93	359243
27.96	1.19633e-09	4.11729e-08	56.373	253837	0	0	92	359136
27.99	1.16761e-09	4.02492e-08	56.2682	253698	0	0	92	358950
28.02	1.13959e-09	3.93461e-08	56.1636	253559	0	0	92	358776
28.05	1.11224e-09	3.84633e-08	56.0593	253420	0	0	92	358628
28.08	1.08555e-09	3.76003e-08	55.9551	253280	0	0	92	358512
28.11	1.05949e-09	3.67566e-08	55.8511	253140	0	0	92	358390
28.14	1.03407e-09	3.59318e-08	55.7473	253000	0	0	91	358272
28.17	1.00925e-09	3.51254e-08	55.6437	252859	0	0	91	358205
28.2	9.850210000000001e-10	3.4337e-08	55.5403	252718	0	0	91	358106
28.23	9.613749999999999e-10	3.35663e-08	55.4371	252577	0	0	90	357962
28.26	9.383030000000001e-10	3.28129e-08	55.3341	252436	0	0	90	357817
28.29	9.157840000000001e-10	3.20764e-08	55.2313	252294	0	0	90	357658
28.32	8.93806e-10	3.13564e-08	55.1287	252152	0	0	90	357534
28.35	8.72355e-10	3.06525e-08	55.0262	252010	0	0	90	357379
28.38	8.51418e-10	2.99644e-08	54.924	251867	0	0	90	357239
28.41	8.30984e-10	2.92917e-08	54.8219	251724	0	0	90	357117
28.44	8.1104e-10	2.86341e-08	54.72	251581	0	0	90	356974
28.47	7.91573e-10	2.79912e-08	54.6183	251438	0	0	90	356894
28.5	7.72572e-10	2.73626e-08	54.5168	251294	0	0	90	356747
28.53	7.54027e-10	2.67481e-08	54.4155	251150	0	0	90	356555
28.56	7.35929e-10	2.61475e-08	54.3144	251006	0	0	90	356419
28.59	7.18266e-10	2.55603e-08	54.2135	250861	0	0	89	356331
28.62	7.01027e-10	2.49863e-08	54.1127	250716	0	0	89	356209
28.65	6.84202e-10	2.44251e-08	54.0122	250571	0	0	89	356104
28.68	6.6778e-10	2.38765e-08	53.9118	250426	0	0	89	355947
28.71	6.51753e-10	2.33402e-08	53.8116	250280	0	0	89	355808
28.74	6.36109e-10	2.28159e-08	53.7116	250135	0	0	89	355680
28.77	6.2084e-10	2.23034e-08	53.6118	249988	0	0	89	355524
28.8	6.05937e-10	2.18023e-08	53.5122	249842	0	0	89	355424
28.83	5.91392e-10	2.13125e-08	53.4128	249695	0	0	89	355261
28.86	5.77197e-10	2.08337e-08	53.3135	249548	0	0	89	355051
28.89	5.63343e-10	2.03656e-08	53.2144	249401	0	0	89	354904
28.92	5.49822e-10	1.9908e-08	53.1155	249254	0	0	89	354778
28.95	5.36626e-10	1.94607e-08	53.0168	249106	0	0	89	354662
28.98	5.23746e-10	1.90234e-08	52.9183	248958	0	0	88	354550
29.01	5.11175e-10	1.85959e-08	52.82	248810	0	0	88	354426
29.04	4.98905e-10	1.8178e-08	52.7218	248662	0	0	88	354289
29.07	4.8693e-10	1.77694e-08	52.6239	248513	0	0	88	354142
29.1	4.75241e-10	1.737e-08	52.5261	248364	0	0	88	354020
29.13	4.63833e-10	1.69796e-08	52.4285	248215	0	0	88	353916
29.16	4.527e-10	1.65979e-08	52.331	248065	0	0	88	353750
29.19	4.41835e-10	1.62249e-08	52.2338	247916	0	0	88	353570
29.22	4.31231e-10	1.58602e-08	52.1367	247766	0	0	88	353420
29.25	4.20881e-10	1.55036e-08	52.0398	247615	0	0	88	353283
29.28	4.10779e-10	1.51551e-08	51.9431	247465	0	0	88	353161
29.31	4.0092e-10	1.48144e-08	51.8466	247314	0	0	87	353010
29.34	3.91297e-10	1.44813e-08	51.7503	247163	0	0	87	352867
29.37	3.81905e-10	1.41557e-08	51.6541	247012	0	0	87	352697
29.4	3.72738e-10	1.38374e-08	51.5581	246861	0	0	87	352503
29.43	3.63791e-10	1.35263e-08	51.4623	246709	0	0	87	352334
29.46	3.55062e-10	1.32221e-08	51.3667	246558	0	0	87	352158
29.49	3.46542e-10	1.29249e-08	51.2712	246405	0	0	87	352041
29.52	3.38227e-10	1.26343e-08	51.176	246253	0	0	87	351842
29.55	3.30112e-10	1.23502e-08	51.0809	246101	0	0	87	351700
29.58	3.22192e-10	1.20725e-08	50.9859	245948	0	0	87	351569
29.61	3.14462e-10	1.1801e-08	50.8912	245795	0	0	87	351446
29.64	3.06917e-10	1.15357e-08	50.7966	245642	0	0	87	351251
29.67	2.99553e-10	1.12762e-08	50.7022	245488	0	0	86	351082
29.7	2.92366e-10	1.10226e-08	50.608	245335	0	0	86	350895
29.73	2.8535e-10	1.07747e-08	50.514	245181	0	0	85	350750
29.76	2.78501e-10	1.05323e-08	50.4201	245027	0	0	85	350638
29.79	2.71817e-10	1.02954e-08	50.3264	244872	0	0	85	350458
29.82	2.65297e-10	1.00638e-08	50.2329	244718	0	0	85	350329
29.85	2.58934e-10	9.837519999999999e-09	50.1395	244563	0	0	85	350132
29.88	2.52724e-10	9.61628e-09	50.0464	244408	0	0	85	349937
29.91	2.46663e-10	9.40001e-09	49.9534	244253	0	0	85	349750
29.94	2.40748e-10	9.1886e-09	49.8605	244097	0	0	85	349605
29.97	2.34974e-10	8.98194e-09	49.7679	243942	0	0	85	349454
30	2.29339e-10	8.779909999999999e-09	49.6754	243786	0	0	85	349310
