# Supplementary material for: Multi-Level Kinetic Model of mRNA Delivery via Transfection of Lipoplexes
Source: PLoS One. 2014 Sep 19;9(9):e107148. doi: 10.1371/journal.pone.0107148 (PMC4169511; doi:10.1371/journal.pone.0107148)
Supplement: File S1 — Code S1. Script for automated simulation of dose-response relationship. Code S2. script for automated simulation of lipoplex size dependency. Code S3. C# source code for program to set parameters in Copasi model. Code S4. C# source code for program to run Copasi model multiple times and analyze results in Igor Pro. Code S5. C# source code for program to run TFC.exe and optimize via simulated annealing algorithm. Code S6. C# source code for program to run Copasi streamlined (reduced) model multiple times and analyze results in Igor Pro. Code S7. C# source code for program to run TFRC.exe and optimize via simulated annealing algorithm. Code S8. Igor Pro procedure for analyzing results of Copasi model (TFC.cps and TFC.cps). Code S9. Perl script for running SPiM model. Code S10. Igor Pro procedure for analyzing results of SPiM model. Code S11. Igor Pro procedure for creating figures. Dataset S1. Dose-response data ( Figure 6 ). Dataset S2. GFP data ( Figure 4 ). Dataset S3. Lipoplex size data ( Figure 7 ). Dataset S4. Max GFP experiment ( Figure 5B ). Dataset S5Max GFP reduced model ( Figure 5B ). Dataset S6. Max GFP ( Figure 5B ). Dataset S7. Onset time experiment ( Figure 5A ). Dataset S8. Onset time reduced model ( Figure 5A ). Dataset S9. Onset time ( Figure 5A ). Dataset S10. Time courses ( Figure 3 ). Model S1. Copasi model for deterministic simulation of multiple lipoplex model. Model S2. SBML model for deterministic simulation of multiple lipoplex model. Model S3. Copasi model for stochastic simulation of multiple lipoplex model. Model S4. SBML model for stochastic simulation of multiple lipoplex model. Model S5. Copasi model for deterministic simulation of streamlined (reduced) model. Model S6. SBML model for deterministic simulation of streamlined (reduced) model. Model S7. Copasi model for stochastic simulation of streamlined (reduced) model. Model S8. SBML model for stochastic simulation of streamlined (reduced) model. Model S9. SPiM model. Model S10. Versio [file pone.0107148.s001.zip › ModelS001.cps]

<?xml version="1.0" encoding="utf-8"?>
<COPASI xmlns="http://www.copasi.org/static/schema" versionMajor="4" versionMinor="11" versionDevel="65" copasiSourcesModified="0">
  <ListOfFunctions>
    <Function key="Function_13" name="Mass action (irreversible)" type="MassAction" reversible="false">
      <MiriamAnnotation>
        <rdf:RDF xmlns:CopasiMT="http://www.copasi.org/RDF/MiriamTerms#" xmlns:dcterms="http://purl.org/dc/terms/" xmlns:rdf="http://www.w3.org/1999/02/22-rdf-syntax-ns#">
          <rdf:Description rdf:about="#Function_13">
            <CopasiMT:is rdf:resource="urn:miriam:obo.sbo:SBO:0000041" />
          </rdf:Description>
        </rdf:RDF>
      </MiriamAnnotation>
      <Comment>
        <b xmlns="http://www.w3.org/1999/xhtml">
mass action rate law for first order irreversible reactions
</b>
        <p>
Reaction scheme where the products are created from the reactants and the change of a product quantity is proportional to the product of reactant activities. The reaction scheme does not include any reverse process that creates the reactants from the products. The change of a product quantity is proportional to the quantity of one reactant.
</p>
      </Comment>
      <Expression>
        k1*PRODUCT&lt;substrate_i&gt;
      </Expression>
      <ListOfParameterDescriptions>
        <ParameterDescription key="FunctionParameter_81" name="k1" order="0" role="constant" />
        <ParameterDescription key="FunctionParameter_79" name="substrate" order="1" role="substrate" />
      </ListOfParameterDescriptions>
    </Function>
  </ListOfFunctions>
  <Model key="Model_1" name="TFD" simulationType="time" timeUnit="h" volumeUnit="fl" areaUnit="m²" lengthUnit="m" quantityUnit="#" type="deterministic" avogadroConstant="6.02214179e+023">
    <MiriamAnnotation>
      <rdf:RDF xmlns:dcterms="http://purl.org/dc/terms/" xmlns:rdf="http://www.w3.org/1999/02/22-rdf-syntax-ns#">
        <rdf:Description rdf:about="#Model_1">
          <dcterms:created>
            <rdf:Description>
              <dcterms:W3CDTF>2013-03-26T20:36:54Z</dcterms:W3CDTF>
            </rdf:Description>
          </dcterms:created>
        </rdf:Description>
      </rdf:RDF>
    </MiriamAnnotation>
    <ListOfCompartments>
      <Compartment key="Compartment_0" name="c" simulationType="fixed" dimensionality="3">
        <MiriamAnnotation>
          <rdf:RDF xmlns:dcterms="http://purl.org/dc/terms/" xmlns:rdf="http://www.w3.org/1999/02/22-rdf-syntax-ns#">
            <rdf:Description rdf:about="#Compartment_0">
              <dcterms:created>
                <rdf:Description>
                  <dcterms:W3CDTF>2013-03-26T20:37:38Z</dcterms:W3CDTF>
                </rdf:Description>
              </dcterms:created>
            </rdf:Description>
          </rdf:RDF>
        </MiriamAnnotation>
      </Compartment>
    </ListOfCompartments>
    <ListOfMetabolites>
      <Metabolite key="Metabolite_0" name="Lext" simulationType="reactions" compartment="Compartment_0">
        <MiriamAnnotation>
          <rdf:RDF xmlns:dcterms="http://purl.org/dc/terms/" xmlns:rdf="http://www.w3.org/1999/02/22-rdf-syntax-ns#">
            <rdf:Description rdf:about="#Metabolite_0">
              <dcterms:created>
                <rdf:Description>
                  <dcterms:W3CDTF>2013-03-26T20:38:25Z</dcterms:W3CDTF>
                </rdf:Description>
              </dcterms:created>
            </rdf:Description>
          </rdf:RDF>
        </MiriamAnnotation>
        <InitialExpression>200</InitialExpression>
      </Metabolite>
      <Metabolite key="Metabolite_1" name="Pit1" simulationType="reactions" compartment="Compartment_0">
        <MiriamAnnotation>
          <rdf:RDF xmlns:dcterms="http://purl.org/dc/terms/" xmlns:rdf="http://www.w3.org/1999/02/22-rdf-syntax-ns#">
            <rdf:Description rdf:about="#Metabolite_1">
              <dcterms:created>
                <rdf:Description>
                  <dcterms:W3CDTF>2013-03-26T20:52:18Z</dcterms:W3CDTF>
                </rdf:Description>
              </dcterms:created>
            </rdf:Description>
          </rdf:RDF>
        </MiriamAnnotation>
      </Metabolite>
      <Metabolite key="Metabolite_2" name="Pit2" simulationType="reactions" compartment="Compartment_0">
        <MiriamAnnotation>
          <rdf:RDF xmlns:dcterms="http://purl.org/dc/terms/" xmlns:rdf="http://www.w3.org/1999/02/22-rdf-syntax-ns#">
            <rdf:Description rdf:about="#Metabolite_2">
              <dcterms:created>
                <rdf:Description>
                  <dcterms:W3CDTF>2013-03-26T20:52:48Z</dcterms:W3CDTF>
                </rdf:Description>
              </dcterms:created>
            </rdf:Description>
          </rdf:RDF>
        </MiriamAnnotation>
      </Metabolite>
      <Metabolite key="Metabolite_3" name="Pit3" simulationType="reactions" compartment="Compartment_0">
        <MiriamAnnotation>
          <rdf:RDF xmlns:dcterms="http://purl.org/dc/terms/" xmlns:rdf="http://www.w3.org/1999/02/22-rdf-syntax-ns#">
            <rdf:Description rdf:about="#Metabolite_3">
              <dcterms:created>
                <rdf:Description>
                  <dcterms:W3CDTF>2013-03-26T20:52:57Z</dcterms:W3CDTF>
                </rdf:Description>
              </dcterms:created>
            </rdf:Description>
          </rdf:RDF>
        </MiriamAnnotation>
      </Metabolite>
      <Metabolite key="Metabolite_4" name="Pit4" simulationType="reactions" compartment="Compartment_0">
        <MiriamAnnotation>
          <rdf:RDF xmlns:dcterms="http://purl.org/dc/terms/" xmlns:rdf="http://www.w3.org/1999/02/22-rdf-syntax-ns#">
            <rdf:Description rdf:about="#Metabolite_4">
              <dcterms:created>
                <rdf:Description>
                  <dcterms:W3CDTF>2013-03-26T20:53:07Z</dcterms:W3CDTF>
                </rdf:Description>
              </dcterms:created>
            </rdf:Description>
          </rdf:RDF>
        </MiriamAnnotation>
      </Metabolite>
      <Metabolite key="Metabolite_5" name="Pit5" simulationType="reactions" compartment="Compartment_0">
        <MiriamAnnotation>
          <rdf:RDF xmlns:dcterms="http://purl.org/dc/terms/" xmlns:rdf="http://www.w3.org/1999/02/22-rdf-syntax-ns#">
            <rdf:Description rdf:about="#Metabolite_5">
              <dcterms:created>
                <rdf:Description>
                  <dcterms:W3CDTF>2013-03-26T20:53:18Z</dcterms:W3CDTF>
                </rdf:Description>
              </dcterms:created>
            </rdf:Description>
          </rdf:RDF>
        </MiriamAnnotation>
      </Metabolite>
      <Metabolite key="Metabolite_6" name="Pit6" simulationType="reactions" compartment="Compartment_0">
        <MiriamAnnotation>
          <rdf:RDF xmlns:dcterms="http://purl.org/dc/terms/" xmlns:rdf="http://www.w3.org/1999/02/22-rdf-syntax-ns#">
            <rdf:Description rdf:about="#Metabolite_6">
              <dcterms:created>
                <rdf:Description>
                  <dcterms:W3CDTF>2013-03-26T20:53:27Z</dcterms:W3CDTF>
                </rdf:Description>
              </dcterms:created>
            </rdf:Description>
          </rdf:RDF>
        </MiriamAnnotation>
      </Metabolite>
      <Metabolite key="Metabolite_7" name="Pit7" simulationType="reactions" compartment="Compartment_0">
        <MiriamAnnotation>
          <rdf:RDF xmlns:dcterms="http://purl.org/dc/terms/" xmlns:rdf="http://www.w3.org/1999/02/22-rdf-syntax-ns#">
            <rdf:Description rdf:about="#Metabolite_7">
              <dcterms:created>
                <rdf:Description>
                  <dcterms:W3CDTF>2013-03-26T20:53:35Z</dcterms:W3CDTF>
                </rdf:Description>
              </dcterms:created>
            </rdf:Description>
          </rdf:RDF>
        </MiriamAnnotation>
      </Metabolite>
      <Metabolite key="Metabolite_8" name="Pit8" simulationType="reactions" compartment="Compartment_0">
        <MiriamAnnotation>
          <rdf:RDF xmlns:dcterms="http://purl.org/dc/terms/" xmlns:rdf="http://www.w3.org/1999/02/22-rdf-syntax-ns#">
            <rdf:Description rdf:about="#Metabolite_8">
              <dcterms:created>
                <rdf:Description>
                  <dcterms:W3CDTF>2013-03-26T20:53:46Z</dcterms:W3CDTF>
                </rdf:Description>
              </dcterms:created>
            </rdf:Description>
          </rdf:RDF>
        </MiriamAnnotation>
      </Metabolite>
      <Metabolite key="Metabolite_9" name="Pit9" simulationType="reactions" compartment="Compartment_0">
        <MiriamAnnotation>
          <rdf:RDF xmlns:dcterms="http://purl.org/dc/terms/" xmlns:rdf="http://www.w3.org/1999/02/22-rdf-syntax-ns#">
            <rdf:Description rdf:about="#Metabolite_9">
              <dcterms:created>
                <rdf:Description>
                  <dcterms:W3CDTF>2013-03-26T20:53:54Z</dcterms:W3CDTF>
                </rdf:Description>
              </dcterms:created>
            </rdf:Description>
          </rdf:RDF>
        </MiriamAnnotation>
      </Metabolite>
      <Metabolite key="Metabolite_10" name="Pit10" simulationType="reactions" compartment="Compartment_0">
        <MiriamAnnotation>
          <rdf:RDF xmlns:dcterms="http://purl.org/dc/terms/" xmlns:rdf="http://www.w3.org/1999/02/22-rdf-syntax-ns#">
            <rdf:Description rdf:about="#Metabolite_10">
              <dcterms:created>
                <rdf:Description>
                  <dcterms:W3CDTF>2013-03-26T20:54:02Z</dcterms:W3CDTF>
                </rdf:Description>
              </dcterms:created>
            </rdf:Description>
          </rdf:RDF>
        </MiriamAnnotation>
      </Metabolite>
      <Metabolite key="Metabolite_11" name="End2" simulationType="reactions" compartment="Compartment_0">
        <MiriamAnnotation>
          <rdf:RDF xmlns:dcterms="http://purl.org/dc/terms/" xmlns:rdf="http://www.w3.org/1999/02/22-rdf-syntax-ns#">
            <rdf:Description rdf:about="#Metabolite_11">
              <dcterms:created>
                <rdf:Description>
                  <dcterms:W3CDTF>2013-03-26T20:54:12Z</dcterms:W3CDTF>
                </rdf:Description>
              </dcterms:created>
            </rdf:Description>
          </rdf:RDF>
        </MiriamAnnotation>
      </Metabolite>
      <Metabolite key="Metabolite_12" name="End1" simulationType="reactions" compartment="Compartment_0">
        <MiriamAnnotation>
          <rdf:RDF xmlns:dcterms="http://purl.org/dc/terms/" xmlns:rdf="http://www.w3.org/1999/02/22-rdf-syntax-ns#">
            <rdf:Description rdf:about="#Metabolite_12">
              <dcterms:created>
                <rdf:Description>
                  <dcterms:W3CDTF>2013-03-26T20:55:46Z</dcterms:W3CDTF>
                </rdf:Description>
              </dcterms:created>
            </rdf:Description>
          </rdf:RDF>
        </MiriamAnnotation>
      </Metabolite>
      <Metabolite key="Metabolite_13" name="End3" simulationType="reactions" compartment="Compartment_0">
        <MiriamAnnotation>
          <rdf:RDF xmlns:dcterms="http://purl.org/dc/terms/" xmlns:rdf="http://www.w3.org/1999/02/22-rdf-syntax-ns#">
            <rdf:Description rdf:about="#Metabolite_13">
              <dcterms:created>
                <rdf:Description>
                  <dcterms:W3CDTF>2013-03-26T20:57:05Z</dcterms:W3CDTF>
                </rdf:Description>
              </dcterms:created>
            </rdf:Description>
          </rdf:RDF>
        </MiriamAnnotation>
      </Metabolite>
      <Metabolite key="Metabolite_14" name="End4" simulationType="reactions" compartment="Compartment_0">
        <MiriamAnnotation>
          <rdf:RDF xmlns:dcterms="http://purl.org/dc/terms/" xmlns:rdf="http://www.w3.org/1999/02/22-rdf-syntax-ns#">
            <rdf:Description rdf:about="#Metabolite_14">
              <dcterms:created>
                <rdf:Description>
                  <dcterms:W3CDTF>2013-03-26T20:57:15Z</dcterms:W3CDTF>
                </rdf:Description>
              </dcterms:created>
            </rdf:Description>
          </rdf:RDF>
        </MiriamAnnotation>
      </Metabolite>
      <Metabolite key="Metabolite_15" name="End5" simulationType="reactions" compartment="Compartment_0">
        <MiriamAnnotation>
          <rdf:RDF xmlns:dcterms="http://purl.org/dc/terms/" xmlns:rdf="http://www.w3.org/1999/02/22-rdf-syntax-ns#">
            <rdf:Description rdf:about="#Metabolite_15">
              <dcterms:created>
                <rdf:Description>
                  <dcterms:W3CDTF>2013-03-26T20:57:25Z</dcterms:W3CDTF>
                </rdf:Description>
              </dcterms:created>
            </rdf:Description>
          </rdf:RDF>
        </MiriamAnnotation>
      </Metabolite>
      <Metabolite key="Metabolite_16" name="End6" simulationType="reactions" compartment="Compartment_0">
        <MiriamAnnotation>
          <rdf:RDF xmlns:dcterms="http://purl.org/dc/terms/" xmlns:rdf="http://www.w3.org/1999/02/22-rdf-syntax-ns#">
            <rdf:Description rdf:about="#Metabolite_16">
              <dcterms:created>
                <rdf:Description>
                  <dcterms:W3CDTF>2013-03-26T20:57:35Z</dcterms:W3CDTF>
                </rdf:Description>
              </dcterms:created>
            </rdf:Description>
          </rdf:RDF>
        </MiriamAnnotation>
      </Metabolite>
      <Metabolite key="Metabolite_17" name="End7" simulationType="reactions" compartment="Compartment_0">
        <MiriamAnnotation>
          <rdf:RDF xmlns:dcterms="http://purl.org/dc/terms/" xmlns:rdf="http://www.w3.org/1999/02/22-rdf-syntax-ns#">
            <rdf:Description rdf:about="#Metabolite_17">
              <dcterms:created>
                <rdf:Description>
                  <dcterms:W3CDTF>2013-03-26T20:57:48Z</dcterms:W3CDTF>
                </rdf:Description>
              </dcterms:created>
            </rdf:Description>
          </rdf:RDF>
        </MiriamAnnotation>
      </Metabolite>
      <Metabolite key="Metabolite_18" name="End8" simulationType="reactions" compartment="Compartment_0">
        <MiriamAnnotation>
          <rdf:RDF xmlns:dcterms="http://purl.org/dc/terms/" xmlns:rdf="http://www.w3.org/1999/02/22-rdf-syntax-ns#">
            <rdf:Description rdf:about="#Metabolite_18">
              <dcterms:created>
                <rdf:Description>
                  <dcterms:W3CDTF>2013-03-26T20:57:57Z</dcterms:W3CDTF>
                </rdf:Description>
              </dcterms:created>
            </rdf:Description>
          </rdf:RDF>
        </MiriamAnnotation>
      </Metabolite>
      <Metabolite key="Metabolite_19" name="End9" simulationType="reactions" compartment="Compartment_0">
        <MiriamAnnotation>
          <rdf:RDF xmlns:dcterms="http://purl.org/dc/terms/" xmlns:rdf="http://www.w3.org/1999/02/22-rdf-syntax-ns#">
            <rdf:Description rdf:about="#Metabolite_19">
              <dcterms:created>
                <rdf:Description>
                  <dcterms:W3CDTF>2013-03-26T20:58:06Z</dcterms:W3CDTF>
                </rdf:Description>
              </dcterms:created>
            </rdf:Description>
          </rdf:RDF>
        </MiriamAnnotation>
      </Metabolite>
      <Metabolite key="Metabolite_20" name="End10" simulationType="reactions" compartment="Compartment_0">
        <MiriamAnnotation>
          <rdf:RDF xmlns:dcterms="http://purl.org/dc/terms/" xmlns:rdf="http://www.w3.org/1999/02/22-rdf-syntax-ns#">
            <rdf:Description rdf:about="#Metabolite_20">
              <dcterms:created>
                <rdf:Description>
                  <dcterms:W3CDTF>2013-03-26T20:58:17Z</dcterms:W3CDTF>
                </rdf:Description>
              </dcterms:created>
            </rdf:Description>
          </rdf:RDF>
        </MiriamAnnotation>
      </Metabolite>
      <Metabolite key="Metabolite_21" name="Lint" simulationType="reactions" compartment="Compartment_0">
        <MiriamAnnotation>
          <rdf:RDF xmlns:dcterms="http://purl.org/dc/terms/" xmlns:rdf="http://www.w3.org/1999/02/22-rdf-syntax-ns#">
            <rdf:Description rdf:about="#Metabolite_21">
              <dcterms:created>
                <rdf:Description>
                  <dcterms:W3CDTF>2013-03-26T20:58:27Z</dcterms:W3CDTF>
                </rdf:Description>
              </dcterms:created>
            </rdf:Description>
          </rdf:RDF>
        </MiriamAnnotation>
      </Metabolite>
      <Metabolite key="Metabolite_22" name="mRNA" simulationType="reactions" compartment="Compartment_0">
        <MiriamAnnotation>
          <rdf:RDF xmlns:dcterms="http://purl.org/dc/terms/" xmlns:rdf="http://www.w3.org/1999/02/22-rdf-syntax-ns#">
            <rdf:Description rdf:about="#Metabolite_22">
              <dcterms:created>
                <rdf:Description>
                  <dcterms:W3CDTF>2013-03-26T20:58:43Z</dcterms:W3CDTF>
                </rdf:Description>
              </dcterms:created>
            </rdf:Description>
          </rdf:RDF>
        </MiriamAnnotation>
      </Metabolite>
      <Metabolite key="Metabolite_23" name="GFP" simulationType="reactions" compartment="Compartment_0">
        <MiriamAnnotation>
          <rdf:RDF xmlns:dcterms="http://purl.org/dc/terms/" xmlns:rdf="http://www.w3.org/1999/02/22-rdf-syntax-ns#">
            <rdf:Description rdf:about="#Metabolite_23">
              <dcterms:created>
                <rdf:Description>
                  <dcterms:W3CDTF>2013-03-26T20:59:15Z</dcterms:W3CDTF>
                </rdf:Description>
              </dcterms:created>
            </rdf:Description>
          </rdf:RDF>
        </MiriamAnnotation>
      </Metabolite>
      <Metabolite key="Metabolite_24" name="Pit0" simulationType="reactions" compartment="Compartment_0">
        <MiriamAnnotation>
          <rdf:RDF xmlns:dcterms="http://purl.org/dc/terms/" xmlns:rdf="http://www.w3.org/1999/02/22-rdf-syntax-ns#">
            <rdf:Description rdf:about="#Metabolite_24">
              <dcterms:created>
                <rdf:Description>
                  <dcterms:W3CDTF>2013-03-26T21:25:13Z</dcterms:W3CDTF>
                </rdf:Description>
              </dcterms:created>
            </rdf:Description>
          </rdf:RDF>
        </MiriamAnnotation>
      </Metabolite>
      <Metabolite key="Metabolite_25" name="LC" simulationType="reactions" compartment="Compartment_0">
        <MiriamAnnotation>
          <rdf:RDF xmlns:dcterms="http://purl.org/dc/terms/" xmlns:rdf="http://www.w3.org/1999/02/22-rdf-syntax-ns#">
            <rdf:Description rdf:about="#Metabolite_25">
              <dcterms:created>
                <rdf:Description>
                  <dcterms:W3CDTF>2013-03-30T08:47:37Z</dcterms:W3CDTF>
                </rdf:Description>
              </dcterms:created>
            </rdf:Description>
          </rdf:RDF>
        </MiriamAnnotation>
      </Metabolite>
      <Metabolite key="Metabolite_26" name="Lend" simulationType="reactions" compartment="Compartment_0">
        <MiriamAnnotation>
          <rdf:RDF xmlns:dcterms="http://purl.org/dc/terms/" xmlns:rdf="http://www.w3.org/1999/02/22-rdf-syntax-ns#">
            <rdf:Description rdf:about="#Metabolite_26">
              <dcterms:created>
                <rdf:Description>
                  <dcterms:W3CDTF>2013-03-30T08:47:54Z</dcterms:W3CDTF>
                </rdf:Description>
              </dcterms:created>
            </rdf:Description>
          </rdf:RDF>
        </MiriamAnnotation>
      </Metabolite>
      <Metabolite key="Metabolite_27" name="Nend" simulationType="reactions" compartment="Compartment_0">
        <MiriamAnnotation>
          <rdf:RDF xmlns:dcterms="http://purl.org/dc/terms/" xmlns:rdf="http://www.w3.org/1999/02/22-rdf-syntax-ns#">
            <rdf:Description rdf:about="#Metabolite_27">
              <dcterms:created>
                <rdf:Description>
                  <dcterms:W3CDTF>2013-03-30T08:48:05Z</dcterms:W3CDTF>
                </rdf:Description>
              </dcterms:created>
            </rdf:Description>
          </rdf:RDF>
        </MiriamAnnotation>
      </Metabolite>
      <Metabolite key="Metabolite_28" name="Neff" simulationType="reactions" compartment="Compartment_0">
        <MiriamAnnotation>
          <rdf:RDF xmlns:dcterms="http://purl.org/dc/terms/" xmlns:rdf="http://www.w3.org/1999/02/22-rdf-syntax-ns#">
            <rdf:Description rdf:about="#Metabolite_28">
              <dcterms:created>
                <rdf:Description>
                  <dcterms:W3CDTF>2013-03-30T08:48:21Z</dcterms:W3CDTF>
                </rdf:Description>
              </dcterms:created>
            </rdf:Description>
          </rdf:RDF>
        </MiriamAnnotation>
      </Metabolite>
      <Metabolite key="Metabolite_29" name="m0" simulationType="reactions" compartment="Compartment_0">
        <MiriamAnnotation>
          <rdf:RDF xmlns:dcterms="http://purl.org/dc/terms/" xmlns:rdf="http://www.w3.org/1999/02/22-rdf-syntax-ns#">
            <rdf:Description rdf:about="#Metabolite_29">
              <dcterms:created>
                <rdf:Description>
                  <dcterms:W3CDTF>2013-04-20T16:33:15Z</dcterms:W3CDTF>
                </rdf:Description>
              </dcterms:created>
            </rdf:Description>
          </rdf:RDF>
        </MiriamAnnotation>
      </Metabolite>
      <Metabolite key="Metabolite_30" name="LCX" simulationType="assignment" compartment="Compartment_0">
        <MiriamAnnotation>
          <rdf:RDF xmlns:dcterms="http://purl.org/dc/terms/" xmlns:rdf="http://www.w3.org/1999/02/22-rdf-syntax-ns#">
            <rdf:Description rdf:about="#Metabolite_30">
              <dcterms:created>
                <rdf:Description>
                  <dcterms:W3CDTF>2013-04-29T20:56:36Z</dcterms:W3CDTF>
                </rdf:Description>
              </dcterms:created>
            </rdf:Description>
          </rdf:RDF>
        </MiriamAnnotation>
        <Expression>
          &lt;CN=Root,Model=TFD,Vector=Compartments[c],Vector=Metabolites[Pit1],Reference=ParticleNumber&gt;+2*&lt;CN=Root,Model=TFD,Vector=Compartments[c],Vector=Metabolites[Pit2],Reference=ParticleNumber&gt;+3*&lt;CN=Root,Model=TFD,Vector=Compartments[c],Vector=Metabolites[Pit3],Reference=ParticleNumber&gt;+4*&lt;CN=Root,Model=TFD,Vector=Compartments[c],Vector=Metabolites[Pit4],Reference=ParticleNumber&gt;+5*&lt;CN=Root,Model=TFD,Vector=Compartments[c],Vector=Metabolites[Pit5],Reference=ParticleNumber&gt;+6*&lt;CN=Root,Model=TFD,Vector=Compartments[c],Vector=Metabolites[Pit6],Reference=ParticleNumber&gt;+7*&lt;CN=Root,Model=TFD,Vector=Compartments[c],Vector=Metabolites[Pit7],Reference=ParticleNumber&gt;+8*&lt;CN=Root,Model=TFD,Vector=Compartments[c],Vector=Metabolites[Pit8],Reference=ParticleNumber&gt;+9*&lt;CN=Root,Model=TFD,Vector=Compartments[c],Vector=Metabolites[Pit9],Reference=ParticleNumber&gt;+10*&lt;CN=Root,Model=TFD,Vector=Compartments[c],Vector=Metabolites[Pit10],Reference=ParticleNumber&gt;
        </Expression>
      </Metabolite>
      <Metabolite key="Metabolite_31" name="NPit" simulationType="reactions" compartment="Compartment_0">
        <MiriamAnnotation>
          <rdf:RDF xmlns:dcterms="http://purl.org/dc/terms/" xmlns:rdf="http://www.w3.org/1999/02/22-rdf-syntax-ns#">
            <rdf:Description rdf:about="#Metabolite_31">
              <dcterms:created>
                <rdf:Description>
                  <dcterms:W3CDTF>2013-05-15T16:34:05Z</dcterms:W3CDTF>
                </rdf:Description>
              </dcterms:created>
            </rdf:Description>
          </rdf:RDF>
        </MiriamAnnotation>
      </Metabolite>
      <Metabolite key="Metabolite_32" name="GFPU" simulationType="reactions" compartment="Compartment_0">
        <MiriamAnnotation>
          <rdf:RDF xmlns:dcterms="http://purl.org/dc/terms/" xmlns:rdf="http://www.w3.org/1999/02/22-rdf-syntax-ns#">
            <rdf:Description rdf:about="#Metabolite_32">
              <dcterms:created>
                <rdf:Description>
                  <dcterms:W3CDTF>2013-08-09T15:21:46Z</dcterms:W3CDTF>
                </rdf:Description>
              </dcterms:created>
            </rdf:Description>
          </rdf:RDF>
        </MiriamAnnotation>
      </Metabolite>
    </ListOfMetabolites>
    <ListOfModelValues>
      <ModelValue key="ModelValue_0" name="kA" simulationType="fixed">
        <MiriamAnnotation>
          <rdf:RDF xmlns:dcterms="http://purl.org/dc/terms/" xmlns:rdf="http://www.w3.org/1999/02/22-rdf-syntax-ns#">
            <rdf:Description rdf:about="#ModelValue_0">
              <dcterms:created>
                <rdf:Description>
                  <dcterms:W3CDTF>2013-03-26T20:41:53Z</dcterms:W3CDTF>
                </rdf:Description>
              </dcterms:created>
            </rdf:Description>
          </rdf:RDF>
        </MiriamAnnotation>
        <InitialExpression>0.027</InitialExpression>
      </ModelValue>
      <ModelValue key="ModelValue_1" name="iT" simulationType="fixed">
        <MiriamAnnotation>
          <rdf:RDF xmlns:dcterms="http://purl.org/dc/terms/" xmlns:rdf="http://www.w3.org/1999/02/22-rdf-syntax-ns#">
            <rdf:Description rdf:about="#ModelValue_1">
              <dcterms:created>
                <rdf:Description>
                  <dcterms:W3CDTF>2013-03-26T20:42:18Z</dcterms:W3CDTF>
                </rdf:Description>
              </dcterms:created>
            </rdf:Description>
          </rdf:RDF>
        </MiriamAnnotation>
        <InitialExpression>
          1
        </InitialExpression>
      </ModelValue>
      <ModelValue key="ModelValue_2" name="kE" simulationType="fixed">
        <MiriamAnnotation>
          <rdf:RDF xmlns:dcterms="http://purl.org/dc/terms/" xmlns:rdf="http://www.w3.org/1999/02/22-rdf-syntax-ns#">
            <rdf:Description rdf:about="#ModelValue_2">
              <dcterms:created>
                <rdf:Description>
                  <dcterms:W3CDTF>2013-03-26T20:50:14Z</dcterms:W3CDTF>
                </rdf:Description>
              </dcterms:created>
            </rdf:Description>
          </rdf:RDF>
        </MiriamAnnotation>
        <InitialExpression>0.81</InitialExpression>
      </ModelValue>
      <ModelValue key="ModelValue_3" name="kL" simulationType="fixed">
        <MiriamAnnotation>
          <rdf:RDF xmlns:dcterms="http://purl.org/dc/terms/" xmlns:rdf="http://www.w3.org/1999/02/22-rdf-syntax-ns#">
            <rdf:Description rdf:about="#ModelValue_3">
              <dcterms:created>
                <rdf:Description>
                  <dcterms:W3CDTF>2013-03-26T20:50:31Z</dcterms:W3CDTF>
                </rdf:Description>
              </dcterms:created>
            </rdf:Description>
          </rdf:RDF>
        </MiriamAnnotation>
        <InitialExpression>0.11</InitialExpression>
      </ModelValue>
      <ModelValue key="ModelValue_4" name="kU" simulationType="fixed">
        <MiriamAnnotation>
          <rdf:RDF xmlns:dcterms="http://purl.org/dc/terms/" xmlns:rdf="http://www.w3.org/1999/02/22-rdf-syntax-ns#">
            <rdf:Description rdf:about="#ModelValue_4">
              <dcterms:created>
                <rdf:Description>
                  <dcterms:W3CDTF>2013-03-26T20:50:47Z</dcterms:W3CDTF>
                </rdf:Description>
              </dcterms:created>
            </rdf:Description>
          </rdf:RDF>
        </MiriamAnnotation>
        <InitialExpression>
          1000000
        </InitialExpression>
      </ModelValue>
      <ModelValue key="ModelValue_5" name="kTL" simulationType="fixed">
        <MiriamAnnotation>
          <rdf:RDF xmlns:dcterms="http://purl.org/dc/terms/" xmlns:rdf="http://www.w3.org/1999/02/22-rdf-syntax-ns#">
            <rdf:Description rdf:about="#ModelValue_5">
              <dcterms:created>
                <rdf:Description>
                  <dcterms:W3CDTF>2013-03-26T20:50:58Z</dcterms:W3CDTF>
                </rdf:Description>
              </dcterms:created>
            </rdf:Description>
          </rdf:RDF>
        </MiriamAnnotation>
        <InitialExpression>
          170
        </InitialExpression>
      </ModelValue>
      <ModelValue key="ModelValue_6" name="dM" simulationType="fixed">
        <MiriamAnnotation>
          <rdf:RDF xmlns:dcterms="http://purl.org/dc/terms/" xmlns:rdf="http://www.w3.org/1999/02/22-rdf-syntax-ns#">
            <rdf:Description rdf:about="#ModelValue_6">
              <dcterms:created>
                <rdf:Description>
                  <dcterms:W3CDTF>2013-03-26T20:51:12Z</dcterms:W3CDTF>
                </rdf:Description>
              </dcterms:created>
            </rdf:Description>
          </rdf:RDF>
        </MiriamAnnotation>
        <InitialExpression>
          0.062
        </InitialExpression>
      </ModelValue>
      <ModelValue key="ModelValue_7" name="dG" simulationType="fixed">
        <MiriamAnnotation>
          <rdf:RDF xmlns:dcterms="http://purl.org/dc/terms/" xmlns:rdf="http://www.w3.org/1999/02/22-rdf-syntax-ns#">
            <rdf:Description rdf:about="#ModelValue_7">
              <dcterms:created>
                <rdf:Description>
                  <dcterms:W3CDTF>2013-03-26T20:51:31Z</dcterms:W3CDTF>
                </rdf:Description>
              </dcterms:created>
            </rdf:Description>
          </rdf:RDF>
        </MiriamAnnotation>
        <InitialExpression>
          0.056
        </InitialExpression>
      </ModelValue>
      <ModelValue key="ModelValue_8" name="dL" simulationType="fixed">
        <MiriamAnnotation>
          <rdf:RDF xmlns:dcterms="http://purl.org/dc/terms/" xmlns:rdf="http://www.w3.org/1999/02/22-rdf-syntax-ns#">
            <rdf:Description rdf:about="#ModelValue_8">
              <dcterms:created>
                <rdf:Description>
                  <dcterms:W3CDTF>2013-03-26T20:51:42Z</dcterms:W3CDTF>
                </rdf:Description>
              </dcterms:created>
            </rdf:Description>
          </rdf:RDF>
        </MiriamAnnotation>
        <InitialExpression>
          1e-06
        </InitialExpression>
      </ModelValue>
      <ModelValue key="ModelValue_9" name="dE" simulationType="fixed">
        <MiriamAnnotation>
          <rdf:RDF xmlns:dcterms="http://purl.org/dc/terms/" xmlns:rdf="http://www.w3.org/1999/02/22-rdf-syntax-ns#">
            <rdf:Description rdf:about="#ModelValue_9">
              <dcterms:created>
                <rdf:Description>
                  <dcterms:W3CDTF>2013-03-26T20:51:56Z</dcterms:W3CDTF>
                </rdf:Description>
              </dcterms:created>
            </rdf:Description>
          </rdf:RDF>
        </MiriamAnnotation>
        <InitialExpression>0.67</InitialExpression>
      </ModelValue>
      <ModelValue key="ModelValue_10" name="Leff" simulationType="assignment">
        <MiriamAnnotation>
          <rdf:RDF xmlns:dcterms="http://purl.org/dc/terms/" xmlns:rdf="http://www.w3.org/1999/02/22-rdf-syntax-ns#">
            <rdf:Description rdf:about="#ModelValue_10">
              <dcterms:created>
                <rdf:Description>
                  <dcterms:W3CDTF>2013-03-30T08:57:42Z</dcterms:W3CDTF>
                </rdf:Description>
              </dcterms:created>
            </rdf:Description>
          </rdf:RDF>
        </MiriamAnnotation>
        <Expression>
          if(&lt;CN=Root,Model=TFD,Vector=Compartments[c],Vector=Metabolites[Nend],Reference=ParticleNumber&gt; &gt; 0,&lt;CN=Root,Model=TFD,Vector=Compartments[c],Vector=Metabolites[Lend],Reference=ParticleNumber&gt;/&lt;CN=Root,Model=TFD,Vector=Compartments[c],Vector=Metabolites[Nend],Reference=ParticleNumber&gt;,0)
        </Expression>
      </ModelValue>
      <ModelValue key="ModelValue_11" name="LendX" simulationType="assignment">
        <MiriamAnnotation>
          <rdf:RDF xmlns:dcterms="http://purl.org/dc/terms/" xmlns:rdf="http://www.w3.org/1999/02/22-rdf-syntax-ns#">
            <rdf:Description rdf:about="#ModelValue_11">
              <dcterms:created>
                <rdf:Description>
                  <dcterms:W3CDTF>2013-05-01T11:47:33Z</dcterms:W3CDTF>
                </rdf:Description>
              </dcterms:created>
            </rdf:Description>
          </rdf:RDF>
        </MiriamAnnotation>
        <Expression>
          &lt;CN=Root,Model=TFD,Vector=Compartments[c],Vector=Metabolites[End1],Reference=ParticleNumber&gt;+2*&lt;CN=Root,Model=TFD,Vector=Compartments[c],Vector=Metabolites[End2],Reference=ParticleNumber&gt;+3*&lt;CN=Root,Model=TFD,Vector=Compartments[c],Vector=Metabolites[End3],Reference=ParticleNumber&gt;+4*&lt;CN=Root,Model=TFD,Vector=Compartments[c],Vector=Metabolites[End4],Reference=ParticleNumber&gt;+5*&lt;CN=Root,Model=TFD,Vector=Compartments[c],Vector=Metabolites[End5],Reference=ParticleNumber&gt;+6*&lt;CN=Root,Model=TFD,Vector=Compartments[c],Vector=Metabolites[End6],Reference=ParticleNumber&gt;+7*&lt;CN=Root,Model=TFD,Vector=Compartments[c],Vector=Metabolites[End7],Reference=ParticleNumber&gt;+8*&lt;CN=Root,Model=TFD,Vector=Compartments[c],Vector=Metabolites[End8],Reference=ParticleNumber&gt;+9*&lt;CN=Root,Model=TFD,Vector=Compartments[c],Vector=Metabolites[End9],Reference=ParticleNumber&gt;+10*&lt;CN=Root,Model=TFD,Vector=Compartments[c],Vector=Metabolites[End10],Reference=ParticleNumber&gt;
        </Expression>
      </ModelValue>
      <ModelValue key="ModelValue_12" name="NendX" simulationType="assignment">
        <MiriamAnnotation>
          <rdf:RDF xmlns:dcterms="http://purl.org/dc/terms/" xmlns:rdf="http://www.w3.org/1999/02/22-rdf-syntax-ns#">
            <rdf:Description rdf:about="#ModelValue_12">
              <dcterms:created>
                <rdf:Description>
                  <dcterms:W3CDTF>2013-05-01T11:51:30Z</dcterms:W3CDTF>
                </rdf:Description>
              </dcterms:created>
            </rdf:Description>
          </rdf:RDF>
        </MiriamAnnotation>
        <Expression>
          &lt;CN=Root,Model=TFD,Vector=Compartments[c],Vector=Metabolites[End1],Reference=ParticleNumber&gt;+&lt;CN=Root,Model=TFD,Vector=Compartments[c],Vector=Metabolites[End2],Reference=ParticleNumber&gt;+&lt;CN=Root,Model=TFD,Vector=Compartments[c],Vector=Metabolites[End3],Reference=ParticleNumber&gt;+&lt;CN=Root,Model=TFD,Vector=Compartments[c],Vector=Metabolites[End4],Reference=ParticleNumber&gt;+&lt;CN=Root,Model=TFD,Vector=Compartments[c],Vector=Metabolites[End5],Reference=ParticleNumber&gt;+&lt;CN=Root,Model=TFD,Vector=Compartments[c],Vector=Metabolites[End6],Reference=ParticleNumber&gt;+&lt;CN=Root,Model=TFD,Vector=Compartments[c],Vector=Metabolites[End7],Reference=ParticleNumber&gt;+&lt;CN=Root,Model=TFD,Vector=Compartments[c],Vector=Metabolites[End8],Reference=ParticleNumber&gt;+&lt;CN=Root,Model=TFD,Vector=Compartments[c],Vector=Metabolites[End9],Reference=ParticleNumber&gt;+&lt;CN=Root,Model=TFD,Vector=Compartments[c],Vector=Metabolites[End10],Reference=ParticleNumber&gt;
        </Expression>
      </ModelValue>
      <ModelValue key="ModelValue_13" name="LeffX" simulationType="assignment">
        <MiriamAnnotation>
          <rdf:RDF xmlns:dcterms="http://purl.org/dc/terms/" xmlns:rdf="http://www.w3.org/1999/02/22-rdf-syntax-ns#">
            <rdf:Description rdf:about="#ModelValue_13">
              <dcterms:created>
                <rdf:Description>
                  <dcterms:W3CDTF>2013-05-01T11:55:38Z</dcterms:W3CDTF>
                </rdf:Description>
              </dcterms:created>
            </rdf:Description>
          </rdf:RDF>
        </MiriamAnnotation>
        <Expression>
          if(&lt;CN=Root,Model=TFD,Vector=Values[NendX],Reference=Value&gt; &gt; 0,&lt;CN=Root,Model=TFD,Vector=Values[LendX],Reference=Value&gt;/&lt;CN=Root,Model=TFD,Vector=Values[NendX],Reference=Value&gt;,0)
        </Expression>
      </ModelValue>
      <ModelValue key="ModelValue_14" name="kAX" simulationType="assignment">
        <MiriamAnnotation>
          <rdf:RDF xmlns:dcterms="http://purl.org/dc/terms/" xmlns:rdf="http://www.w3.org/1999/02/22-rdf-syntax-ns#">
            <rdf:Description rdf:about="#ModelValue_14">
              <dcterms:created>
                <rdf:Description>
                  <dcterms:W3CDTF>2013-05-15T08:12:48Z</dcterms:W3CDTF>
                </rdf:Description>
              </dcterms:created>
            </rdf:Description>
          </rdf:RDF>
        </MiriamAnnotation>
        <Expression>
          &lt;CN=Root,Model=TFD,Vector=Values[kA],Reference=Value&gt;/(&lt;CN=Root,Model=TFD,Vector=Values[NPitX],Reference=Value&gt;+1)
        </Expression>
      </ModelValue>
      <ModelValue key="ModelValue_15" name="NPitX" simulationType="assignment">
        <MiriamAnnotation>
          <rdf:RDF xmlns:dcterms="http://purl.org/dc/terms/" xmlns:rdf="http://www.w3.org/1999/02/22-rdf-syntax-ns#">
            <rdf:Description rdf:about="#ModelValue_15">
              <dcterms:created>
                <rdf:Description>
                  <dcterms:W3CDTF>2013-05-15T16:35:33Z</dcterms:W3CDTF>
                </rdf:Description>
              </dcterms:created>
            </rdf:Description>
          </rdf:RDF>
        </MiriamAnnotation>
        <Expression>
          &lt;CN=Root,Model=TFD,Vector=Compartments[c],Vector=Metabolites[Pit1],Reference=ParticleNumber&gt;+&lt;CN=Root,Model=TFD,Vector=Compartments[c],Vector=Metabolites[Pit2],Reference=ParticleNumber&gt;+&lt;CN=Root,Model=TFD,Vector=Compartments[c],Vector=Metabolites[Pit3],Reference=ParticleNumber&gt;+&lt;CN=Root,Model=TFD,Vector=Compartments[c],Vector=Metabolites[Pit4],Reference=ParticleNumber&gt;+&lt;CN=Root,Model=TFD,Vector=Compartments[c],Vector=Metabolites[Pit5],Reference=ParticleNumber&gt;+&lt;CN=Root,Model=TFD,Vector=Compartments[c],Vector=Metabolites[Pit6],Reference=ParticleNumber&gt;+&lt;CN=Root,Model=TFD,Vector=Compartments[c],Vector=Metabolites[Pit7],Reference=ParticleNumber&gt;+&lt;CN=Root,Model=TFD,Vector=Compartments[c],Vector=Metabolites[Pit8],Reference=ParticleNumber&gt;+&lt;CN=Root,Model=TFD,Vector=Compartments[c],Vector=Metabolites[Pit9],Reference=ParticleNumber&gt;+&lt;CN=Root,Model=TFD,Vector=Compartments[c],Vector=Metabolites[Pit10],Reference=ParticleNumber&gt;
        </Expression>
      </ModelValue>
      <ModelValue key="ModelValue_16" name="kM" simulationType="fixed">
        <MiriamAnnotation>
          <rdf:RDF xmlns:dcterms="http://purl.org/dc/terms/" xmlns:rdf="http://www.w3.org/1999/02/22-rdf-syntax-ns#">
            <rdf:Description rdf:about="#ModelValue_16">
              <dcterms:created>
                <rdf:Description>
                  <dcterms:W3CDTF>2013-08-09T11:29:48Z</dcterms:W3CDTF>
                </rdf:Description>
              </dcterms:created>
            </rdf:Description>
          </rdf:RDF>
        </MiriamAnnotation>
        <InitialExpression>
          5.5
        </InitialExpression>
      </ModelValue>
    </ListOfModelValues>
    <ListOfReactions>
      <Reaction key="Reaction_0" name="attach0" reversible="false">
        <MiriamAnnotation>
          <rdf:RDF xmlns:dcterms="http://purl.org/dc/terms/" xmlns:rdf="http://www.w3.org/1999/02/22-rdf-syntax-ns#">
            <rdf:Description rdf:about="#Reaction_0">
              <dcterms:created>
                <rdf:Description>
                  <dcterms:W3CDTF>2013-03-26T20:59:37Z</dcterms:W3CDTF>
                </rdf:Description>
              </dcterms:created>
            </rdf:Description>
          </rdf:RDF>
        </MiriamAnnotation>
        <ListOfSubstrates>
          <Substrate metabolite="Metabolite_0" stoichiometry="1" />
        </ListOfSubstrates>
        <ListOfProducts>
          <Product metabolite="Metabolite_1" stoichiometry="1" />
          <Product metabolite="Metabolite_25" stoichiometry="1" />
          <Product metabolite="Metabolite_31" stoichiometry="1" />
        </ListOfProducts>
        <ListOfConstants>
          <Constant key="Parameter_1600" name="k1" value="0.0447" />
        </ListOfConstants>
        <KineticLaw function="Function_13">
          <ListOfCallParameters>
            <CallParameter functionParameter="FunctionParameter_81">
              <SourceParameter reference="ModelValue_14" />
            </CallParameter>
            <CallParameter functionParameter="FunctionParameter_79">
              <SourceParameter reference="Metabolite_0" />
            </CallParameter>
          </ListOfCallParameters>
        </KineticLaw>
      </Reaction>
      <Reaction key="Reaction_1" name="attach1" reversible="false">
        <MiriamAnnotation>
          <rdf:RDF xmlns:dcterms="http://purl.org/dc/terms/" xmlns:rdf="http://www.w3.org/1999/02/22-rdf-syntax-ns#">
            <rdf:Description rdf:about="#Reaction_1">
              <dcterms:created>
                <rdf:Description>
                  <dcterms:W3CDTF>2013-03-26T21:00:42Z</dcterms:W3CDTF>
                </rdf:Description>
              </dcterms:created>
            </rdf:Description>
          </rdf:RDF>
        </MiriamAnnotation>
        <ListOfSubstrates>
          <Substrate metabolite="Metabolite_0" stoichiometry="1" />
          <Substrate metabolite="Metabolite_1" stoichiometry="1" />
        </ListOfSubstrates>
        <ListOfProducts>
          <Product metabolite="Metabolite_2" stoichiometry="1" />
          <Product metabolite="Metabolite_25" stoichiometry="1" />
        </ListOfProducts>
        <ListOfConstants>
          <Constant key="Parameter_1599" name="k1" value="0.0447" />
        </ListOfConstants>
        <KineticLaw function="Function_13">
          <ListOfCallParameters>
            <CallParameter functionParameter="FunctionParameter_81">
              <SourceParameter reference="ModelValue_14" />
            </CallParameter>
            <CallParameter functionParameter="FunctionParameter_79">
              <SourceParameter reference="Metabolite_0" />
              <SourceParameter reference="Metabolite_1" />
            </CallParameter>
          </ListOfCallParameters>
        </KineticLaw>
      </Reaction>
      <Reaction key="Reaction_2" name="attach2" reversible="false">
        <MiriamAnnotation>
          <rdf:RDF xmlns:dcterms="http://purl.org/dc/terms/" xmlns:rdf="http://www.w3.org/1999/02/22-rdf-syntax-ns#">
            <rdf:Description rdf:about="#Reaction_2">
              <dcterms:created>
                <rdf:Description>
                  <dcterms:W3CDTF>2013-03-26T21:01:15Z</dcterms:W3CDTF>
                </rdf:Description>
              </dcterms:created>
            </rdf:Description>
          </rdf:RDF>
        </MiriamAnnotation>
        <ListOfSubstrates>
          <Substrate metabolite="Metabolite_0" stoichiometry="1" />
          <Substrate metabolite="Metabolite_2" stoichiometry="1" />
        </ListOfSubstrates>
        <ListOfProducts>
          <Product metabolite="Metabolite_3" stoichiometry="1" />
          <Product metabolite="Metabolite_25" stoichiometry="1" />
        </ListOfProducts>
        <ListOfConstants>
          <Constant key="Parameter_1598" name="k1" value="0.0138" />
        </ListOfConstants>
        <KineticLaw function="Function_13">
          <ListOfCallParameters>
            <CallParameter functionParameter="FunctionParameter_81">
              <SourceParameter reference="ModelValue_14" />
            </CallParameter>
            <CallParameter functionParameter="FunctionParameter_79">
              <SourceParameter reference="Metabolite_0" />
              <SourceParameter reference="Metabolite_2" />
            </CallParameter>
          </ListOfCallParameters>
        </KineticLaw>
      </Reaction>
      <Reaction key="Reaction_3" name="attach3" reversible="false">
        <MiriamAnnotation>
          <rdf:RDF xmlns:dcterms="http://purl.org/dc/terms/" xmlns:rdf="http://www.w3.org/1999/02/22-rdf-syntax-ns#">
            <rdf:Description rdf:about="#Reaction_3">
              <dcterms:created>
                <rdf:Description>
                  <dcterms:W3CDTF>2013-03-26T21:01:43Z</dcterms:W3CDTF>
                </rdf:Description>
              </dcterms:created>
            </rdf:Description>
          </rdf:RDF>
        </MiriamAnnotation>
        <ListOfSubstrates>
          <Substrate metabolite="Metabolite_0" stoichiometry="1" />
          <Substrate metabolite="Metabolite_3" stoichiometry="1" />
        </ListOfSubstrates>
        <ListOfProducts>
          <Product metabolite="Metabolite_4" stoichiometry="1" />
          <Product metabolite="Metabolite_25" stoichiometry="1" />
        </ListOfProducts>
        <ListOfConstants>
          <Constant key="Parameter_1597" name="k1" value="0.0138" />
        </ListOfConstants>
        <KineticLaw function="Function_13">
          <ListOfCallParameters>
            <CallParameter functionParameter="FunctionParameter_81">
              <SourceParameter reference="ModelValue_14" />
            </CallParameter>
            <CallParameter functionParameter="FunctionParameter_79">
              <SourceParameter reference="Metabolite_0" />
              <SourceParameter reference="Metabolite_3" />
            </CallParameter>
          </ListOfCallParameters>
        </KineticLaw>
      </Reaction>
      <Reaction key="Reaction_4" name="attach4" reversible="false">
        <MiriamAnnotation>
          <rdf:RDF xmlns:dcterms="http://purl.org/dc/terms/" xmlns:rdf="http://www.w3.org/1999/02/22-rdf-syntax-ns#">
            <rdf:Description rdf:about="#Reaction_4">
              <dcterms:created>
                <rdf:Description>
                  <dcterms:W3CDTF>2013-03-26T21:02:07Z</dcterms:W3CDTF>
                </rdf:Description>
              </dcterms:created>
            </rdf:Description>
          </rdf:RDF>
        </MiriamAnnotation>
        <ListOfSubstrates>
          <Substrate metabolite="Metabolite_0" stoichiometry="1" />
          <Substrate metabolite="Metabolite_4" stoichiometry="1" />
        </ListOfSubstrates>
        <ListOfProducts>
          <Product metabolite="Metabolite_5" stoichiometry="1" />
          <Product metabolite="Metabolite_25" stoichiometry="1" />
        </ListOfProducts>
        <ListOfConstants>
          <Constant key="Parameter_1596" name="k1" value="0.0138" />
        </ListOfConstants>
        <KineticLaw function="Function_13">
          <ListOfCallParameters>
            <CallParameter functionParameter="FunctionParameter_81">
              <SourceParameter reference="ModelValue_14" />
            </CallParameter>
            <CallParameter functionParameter="FunctionParameter_79">
              <SourceParameter reference="Metabolite_0" />
              <SourceParameter reference="Metabolite_4" />
            </CallParameter>
          </ListOfCallParameters>
        </KineticLaw>
      </Reaction>
      <Reaction key="Reaction_5" name="attach5" reversible="false">
        <MiriamAnnotation>
          <rdf:RDF xmlns:dcterms="http://purl.org/dc/terms/" xmlns:rdf="http://www.w3.org/1999/02/22-rdf-syntax-ns#">
            <rdf:Description rdf:about="#Reaction_5">
              <dcterms:created>
                <rdf:Description>
                  <dcterms:W3CDTF>2013-03-26T21:02:41Z</dcterms:W3CDTF>
                </rdf:Description>
              </dcterms:created>
            </rdf:Description>
          </rdf:RDF>
        </MiriamAnnotation>
        <ListOfSubstrates>
          <Substrate metabolite="Metabolite_0" stoichiometry="1" />
          <Substrate metabolite="Metabolite_5" stoichiometry="1" />
        </ListOfSubstrates>
        <ListOfProducts>
          <Product metabolite="Metabolite_6" stoichiometry="1" />
          <Product metabolite="Metabolite_25" stoichiometry="1" />
        </ListOfProducts>
        <ListOfConstants>
          <Constant key="Parameter_1595" name="k1" value="0.0138" />
        </ListOfConstants>
        <KineticLaw function="Function_13">
          <ListOfCallParameters>
            <CallParameter functionParameter="FunctionParameter_81">
              <SourceParameter reference="ModelValue_14" />
            </CallParameter>
            <CallParameter functionParameter="FunctionParameter_79">
              <SourceParameter reference="Metabolite_0" />
              <SourceParameter reference="Metabolite_5" />
            </CallParameter>
          </ListOfCallParameters>
        </KineticLaw>
      </Reaction>
      <Reaction key="Reaction_6" name="attach6" reversible="false">
        <MiriamAnnotation>
          <rdf:RDF xmlns:dcterms="http://purl.org/dc/terms/" xmlns:rdf="http://www.w3.org/1999/02/22-rdf-syntax-ns#">
            <rdf:Description rdf:about="#Reaction_6">
              <dcterms:created>
                <rdf:Description>
                  <dcterms:W3CDTF>2013-03-26T21:03:22Z</dcterms:W3CDTF>
                </rdf:Description>
              </dcterms:created>
            </rdf:Description>
          </rdf:RDF>
        </MiriamAnnotation>
        <ListOfSubstrates>
          <Substrate metabolite="Metabolite_0" stoichiometry="1" />
          <Substrate metabolite="Metabolite_6" stoichiometry="1" />
        </ListOfSubstrates>
        <ListOfProducts>
          <Product metabolite="Metabolite_7" stoichiometry="1" />
          <Product metabolite="Metabolite_25" stoichiometry="1" />
        </ListOfProducts>
        <ListOfConstants>
          <Constant key="Parameter_1594" name="k1" value="0.0138" />
        </ListOfConstants>
        <KineticLaw function="Function_13">
          <ListOfCallParameters>
            <CallParameter functionParameter="FunctionParameter_81">
              <SourceParameter reference="ModelValue_14" />
            </CallParameter>
            <CallParameter functionParameter="FunctionParameter_79">
              <SourceParameter reference="Metabolite_0" />
              <SourceParameter reference="Metabolite_6" />
            </CallParameter>
          </ListOfCallParameters>
        </KineticLaw>
      </Reaction>
      <Reaction key="Reaction_7" name="attach7" reversible="false">
        <MiriamAnnotation>
          <rdf:RDF xmlns:dcterms="http://purl.org/dc/terms/" xmlns:rdf="http://www.w3.org/1999/02/22-rdf-syntax-ns#">
            <rdf:Description rdf:about="#Reaction_7">
              <dcterms:created>
                <rdf:Description>
                  <dcterms:W3CDTF>2013-03-26T21:03:50Z</dcterms:W3CDTF>
                </rdf:Description>
              </dcterms:created>
            </rdf:Description>
          </rdf:RDF>
        </MiriamAnnotation>
        <ListOfSubstrates>
          <Substrate metabolite="Metabolite_0" stoichiometry="1" />
          <Substrate metabolite="Metabolite_7" stoichiometry="1" />
        </ListOfSubstrates>
        <ListOfProducts>
          <Product metabolite="Metabolite_8" stoichiometry="1" />
          <Product metabolite="Metabolite_25" stoichiometry="1" />
        </ListOfProducts>
        <ListOfConstants>
          <Constant key="Parameter_1593" name="k1" value="0.0138" />
        </ListOfConstants>
        <KineticLaw function="Function_13">
          <ListOfCallParameters>
            <CallParameter functionParameter="FunctionParameter_81">
              <SourceParameter reference="ModelValue_14" />
            </CallParameter>
            <CallParameter functionParameter="FunctionParameter_79">
              <SourceParameter reference="Metabolite_0" />
              <SourceParameter reference="Metabolite_7" />
            </CallParameter>
          </ListOfCallParameters>
        </KineticLaw>
      </Reaction>
      <Reaction key="Reaction_8" name="attach8" reversible="false">
        <MiriamAnnotation>
          <rdf:RDF xmlns:dcterms="http://purl.org/dc/terms/" xmlns:rdf="http://www.w3.org/1999/02/22-rdf-syntax-ns#">
            <rdf:Description rdf:about="#Reaction_8">
              <dcterms:created>
                <rdf:Description>
                  <dcterms:W3CDTF>2013-03-26T21:04:13Z</dcterms:W3CDTF>
                </rdf:Description>
              </dcterms:created>
            </rdf:Description>
          </rdf:RDF>
        </MiriamAnnotation>
        <ListOfSubstrates>
          <Substrate metabolite="Metabolite_0" stoichiometry="1" />
          <Substrate metabolite="Metabolite_8" stoichiometry="1" />
        </ListOfSubstrates>
        <ListOfProducts>
          <Product metabolite="Metabolite_9" stoichiometry="1" />
          <Product metabolite="Metabolite_25" stoichiometry="1" />
        </ListOfProducts>
        <ListOfConstants>
          <Constant key="Parameter_1592" name="k1" value="0.0138" />
        </ListOfConstants>
        <KineticLaw function="Function_13">
          <ListOfCallParameters>
            <CallParameter functionParameter="FunctionParameter_81">
              <SourceParameter reference="ModelValue_14" />
            </CallParameter>
            <CallParameter functionParameter="FunctionParameter_79">
              <SourceParameter reference="Metabolite_0" />
              <SourceParameter reference="Metabolite_8" />
            </CallParameter>
          </ListOfCallParameters>
        </KineticLaw>
      </Reaction>
      <Reaction key="Reaction_9" name="attach9" reversible="false">
        <MiriamAnnotation>
          <rdf:RDF xmlns:dcterms="http://purl.org/dc/terms/" xmlns:rdf="http://www.w3.org/1999/02/22-rdf-syntax-ns#">
            <rdf:Description rdf:about="#Reaction_9">
              <dcterms:created>
                <rdf:Description>
                  <dcterms:W3CDTF>2013-03-26T21:04:40Z</dcterms:W3CDTF>
                </rdf:Description>
              </dcterms:created>
            </rdf:Description>
          </rdf:RDF>
        </MiriamAnnotation>
        <ListOfSubstrates>
          <Substrate metabolite="Metabolite_0" stoichiometry="1" />
          <Substrate metabolite="Metabolite_9" stoichiometry="1" />
        </ListOfSubstrates>
        <ListOfProducts>
          <Product metabolite="Metabolite_10" stoichiometry="1" />
          <Product metabolite="Metabolite_25" stoichiometry="1" />
        </ListOfProducts>
        <ListOfConstants>
          <Constant key="Parameter_1591" name="k1" value="0.0138" />
        </ListOfConstants>
        <KineticLaw function="Function_13">
          <ListOfCallParameters>
            <CallParameter functionParameter="FunctionParameter_81">
              <SourceParameter reference="ModelValue_14" />
            </CallParameter>
            <CallParameter functionParameter="FunctionParameter_79">
              <SourceParameter reference="Metabolite_0" />
              <SourceParameter reference="Metabolite_9" />
            </CallParameter>
          </ListOfCallParameters>
        </KineticLaw>
      </Reaction>
      <Reaction key="Reaction_10" name="endo1" reversible="false">
        <MiriamAnnotation>
          <rdf:RDF xmlns:dcterms="http://purl.org/dc/terms/" xmlns:rdf="http://www.w3.org/1999/02/22-rdf-syntax-ns#">
            <rdf:Description rdf:about="#Reaction_10">
              <dcterms:created>
                <rdf:Description>
                  <dcterms:W3CDTF>2013-03-26T21:05:17Z</dcterms:W3CDTF>
                </rdf:Description>
              </dcterms:created>
            </rdf:Description>
          </rdf:RDF>
        </MiriamAnnotation>
        <ListOfSubstrates>
          <Substrate metabolite="Metabolite_1" stoichiometry="1" />
        </ListOfSubstrates>
        <ListOfProducts>
          <Product metabolite="Metabolite_12" stoichiometry="1" />
          <Product metabolite="Metabolite_26" stoichiometry="1" />
          <Product metabolite="Metabolite_27" stoichiometry="1" />
        </ListOfProducts>
        <ListOfConstants>
          <Constant key="Parameter_1590" name="k1" value="0.1" />
        </ListOfConstants>
        <KineticLaw function="Function_13">
          <ListOfCallParameters>
            <CallParameter functionParameter="FunctionParameter_81">
              <SourceParameter reference="ModelValue_2" />
            </CallParameter>
            <CallParameter functionParameter="FunctionParameter_79">
              <SourceParameter reference="Metabolite_1" />
            </CallParameter>
          </ListOfCallParameters>
        </KineticLaw>
      </Reaction>
      <Reaction key="Reaction_11" name="endo2" reversible="false">
        <MiriamAnnotation>
          <rdf:RDF xmlns:dcterms="http://purl.org/dc/terms/" xmlns:rdf="http://www.w3.org/1999/02/22-rdf-syntax-ns#">
            <rdf:Description rdf:about="#Reaction_11">
              <dcterms:created>
                <rdf:Description>
                  <dcterms:W3CDTF>2013-03-26T21:05:55Z</dcterms:W3CDTF>
                </rdf:Description>
              </dcterms:created>
            </rdf:Description>
          </rdf:RDF>
        </MiriamAnnotation>
        <ListOfSubstrates>
          <Substrate metabolite="Metabolite_2" stoichiometry="1" />
        </ListOfSubstrates>
        <ListOfProducts>
          <Product metabolite="Metabolite_11" stoichiometry="1" />
          <Product metabolite="Metabolite_26" stoichiometry="2" />
          <Product metabolite="Metabolite_27" stoichiometry="1" />
        </ListOfProducts>
        <ListOfConstants>
          <Constant key="Parameter_1589" name="k1" value="0.1" />
        </ListOfConstants>
        <KineticLaw function="Function_13">
          <ListOfCallParameters>
            <CallParameter functionParameter="FunctionParameter_81">
              <SourceParameter reference="ModelValue_2" />
            </CallParameter>
            <CallParameter functionParameter="FunctionParameter_79">
              <SourceParameter reference="Metabolite_2" />
            </CallParameter>
          </ListOfCallParameters>
        </KineticLaw>
      </Reaction>
      <Reaction key="Reaction_12" name="endo3" reversible="false">
        <MiriamAnnotation>
          <rdf:RDF xmlns:dcterms="http://purl.org/dc/terms/" xmlns:rdf="http://www.w3.org/1999/02/22-rdf-syntax-ns#">
            <rdf:Description rdf:about="#Reaction_12">
              <dcterms:created>
                <rdf:Description>
                  <dcterms:W3CDTF>2013-03-26T21:06:23Z</dcterms:W3CDTF>
                </rdf:Description>
              </dcterms:created>
            </rdf:Description>
          </rdf:RDF>
        </MiriamAnnotation>
        <ListOfSubstrates>
          <Substrate metabolite="Metabolite_3" stoichiometry="1" />
        </ListOfSubstrates>
        <ListOfProducts>
          <Product metabolite="Metabolite_13" stoichiometry="1" />
          <Product metabolite="Metabolite_26" stoichiometry="3" />
          <Product metabolite="Metabolite_27" stoichiometry="1" />
        </ListOfProducts>
        <ListOfConstants>
          <Constant key="Parameter_1588" name="k1" value="0.1" />
        </ListOfConstants>
        <KineticLaw function="Function_13">
          <ListOfCallParameters>
            <CallParameter functionParameter="FunctionParameter_81">
              <SourceParameter reference="ModelValue_2" />
            </CallParameter>
            <CallParameter functionParameter="FunctionParameter_79">
              <SourceParameter reference="Metabolite_3" />
            </CallParameter>
          </ListOfCallParameters>
        </KineticLaw>
      </Reaction>
      <Reaction key="Reaction_13" name="endo4" reversible="false">
        <MiriamAnnotation>
          <rdf:RDF xmlns:dcterms="http://purl.org/dc/terms/" xmlns:rdf="http://www.w3.org/1999/02/22-rdf-syntax-ns#">
            <rdf:Description rdf:about="#Reaction_13">
              <dcterms:created>
                <rdf:Description>
                  <dcterms:W3CDTF>2013-03-26T21:06:50Z</dcterms:W3CDTF>
                </rdf:Description>
              </dcterms:created>
            </rdf:Description>
          </rdf:RDF>
        </MiriamAnnotation>
        <ListOfSubstrates>
          <Substrate metabolite="Metabolite_4" stoichiometry="1" />
        </ListOfSubstrates>
        <ListOfProducts>
          <Product metabolite="Metabolite_14" stoichiometry="1" />
          <Product metabolite="Metabolite_26" stoichiometry="4" />
          <Product metabolite="Metabolite_27" stoichiometry="1" />
        </ListOfProducts>
        <ListOfConstants>
          <Constant key="Parameter_1587" name="k1" value="0.1" />
        </ListOfConstants>
        <KineticLaw function="Function_13">
          <ListOfCallParameters>
            <CallParameter functionParameter="FunctionParameter_81">
              <SourceParameter reference="ModelValue_2" />
            </CallParameter>
            <CallParameter functionParameter="FunctionParameter_79">
              <SourceParameter reference="Metabolite_4" />
            </CallParameter>
          </ListOfCallParameters>
        </KineticLaw>
      </Reaction>
      <Reaction key="Reaction_14" name="endo5" reversible="false">
        <MiriamAnnotation>
          <rdf:RDF xmlns:dcterms="http://purl.org/dc/terms/" xmlns:rdf="http://www.w3.org/1999/02/22-rdf-syntax-ns#">
            <rdf:Description rdf:about="#Reaction_14">
              <dcterms:created>
                <rdf:Description>
                  <dcterms:W3CDTF>2013-03-26T21:07:19Z</dcterms:W3CDTF>
                </rdf:Description>
              </dcterms:created>
            </rdf:Description>
          </rdf:RDF>
        </MiriamAnnotation>
        <ListOfSubstrates>
          <Substrate metabolite="Metabolite_5" stoichiometry="1" />
        </ListOfSubstrates>
        <ListOfProducts>
          <Product metabolite="Metabolite_15" stoichiometry="1" />
          <Product metabolite="Metabolite_26" stoichiometry="5" />
          <Product metabolite="Metabolite_27" stoichiometry="1" />
        </ListOfProducts>
        <ListOfConstants>
          <Constant key="Parameter_1586" name="k1" value="0.1" />
        </ListOfConstants>
        <KineticLaw function="Function_13">
          <ListOfCallParameters>
            <CallParameter functionParameter="FunctionParameter_81">
              <SourceParameter reference="ModelValue_2" />
            </CallParameter>
            <CallParameter functionParameter="FunctionParameter_79">
              <SourceParameter reference="Metabolite_5" />
            </CallParameter>
          </ListOfCallParameters>
        </KineticLaw>
      </Reaction>
      <Reaction key="Reaction_15" name="endo6" reversible="false">
        <MiriamAnnotation>
          <rdf:RDF xmlns:dcterms="http://purl.org/dc/terms/" xmlns:rdf="http://www.w3.org/1999/02/22-rdf-syntax-ns#">
            <rdf:Description rdf:about="#Reaction_15">
              <dcterms:created>
                <rdf:Description>
                  <dcterms:W3CDTF>2013-03-26T21:07:44Z</dcterms:W3CDTF>
                </rdf:Description>
              </dcterms:created>
            </rdf:Description>
          </rdf:RDF>
        </MiriamAnnotation>
        <ListOfSubstrates>
          <Substrate metabolite="Metabolite_6" stoichiometry="1" />
        </ListOfSubstrates>
        <ListOfProducts>
          <Product metabolite="Metabolite_16" stoichiometry="1" />
          <Product metabolite="Metabolite_26" stoichiometry="6" />
          <Product metabolite="Metabolite_27" stoichiometry="1" />
        </ListOfProducts>
        <ListOfConstants>
          <Constant key="Parameter_1585" name="k1" value="0.1" />
        </ListOfConstants>
        <KineticLaw function="Function_13">
          <ListOfCallParameters>
            <CallParameter functionParameter="FunctionParameter_81">
              <SourceParameter reference="ModelValue_2" />
            </CallParameter>
            <CallParameter functionParameter="FunctionParameter_79">
              <SourceParameter reference="Metabolite_6" />
            </CallParameter>
          </ListOfCallParameters>
        </KineticLaw>
      </Reaction>
      <Reaction key="Reaction_16" name="endo7" reversible="false">
        <MiriamAnnotation>
          <rdf:RDF xmlns:dcterms="http://purl.org/dc/terms/" xmlns:rdf="http://www.w3.org/1999/02/22-rdf-syntax-ns#">
            <rdf:Description rdf:about="#Reaction_16">
              <dcterms:created>
                <rdf:Description>
                  <dcterms:W3CDTF>2013-03-26T21:08:08Z</dcterms:W3CDTF>
                </rdf:Description>
              </dcterms:created>
            </rdf:Description>
          </rdf:RDF>
        </MiriamAnnotation>
        <ListOfSubstrates>
          <Substrate metabolite="Metabolite_7" stoichiometry="1" />
        </ListOfSubstrates>
        <ListOfProducts>
          <Product metabolite="Metabolite_17" stoichiometry="1" />
          <Product metabolite="Metabolite_26" stoichiometry="7" />
          <Product metabolite="Metabolite_27" stoichiometry="1" />
        </ListOfProducts>
        <ListOfConstants>
          <Constant key="Parameter_1584" name="k1" value="0.1" />
        </ListOfConstants>
        <KineticLaw function="Function_13">
          <ListOfCallParameters>
            <CallParameter functionParameter="FunctionParameter_81">
              <SourceParameter reference="ModelValue_2" />
            </CallParameter>
            <CallParameter functionParameter="FunctionParameter_79">
              <SourceParameter reference="Metabolite_7" />
            </CallParameter>
          </ListOfCallParameters>
        </KineticLaw>
      </Reaction>
      <Reaction key="Reaction_17" name="endo8" reversible="false">
        <MiriamAnnotation>
          <rdf:RDF xmlns:dcterms="http://purl.org/dc/terms/" xmlns:rdf="http://www.w3.org/1999/02/22-rdf-syntax-ns#">
            <rdf:Description rdf:about="#Reaction_17">
              <dcterms:created>
                <rdf:Description>
                  <dcterms:W3CDTF>2013-03-26T21:08:31Z</dcterms:W3CDTF>
                </rdf:Description>
              </dcterms:created>
            </rdf:Description>
          </rdf:RDF>
        </MiriamAnnotation>
        <ListOfSubstrates>
          <Substrate metabolite="Metabolite_8" stoichiometry="1" />
        </ListOfSubstrates>
        <ListOfProducts>
          <Product metabolite="Metabolite_18" stoichiometry="1" />
          <Product metabolite="Metabolite_26" stoichiometry="8" />
          <Product metabolite="Metabolite_27" stoichiometry="1" />
        </ListOfProducts>
        <ListOfConstants>
          <Constant key="Parameter_1583" name="k1" value="0.1" />
        </ListOfConstants>
        <KineticLaw function="Function_13">
          <ListOfCallParameters>
            <CallParameter functionParameter="FunctionParameter_81">
              <SourceParameter reference="ModelValue_2" />
            </CallParameter>
            <CallParameter functionParameter="FunctionParameter_79">
              <SourceParameter reference="Metabolite_8" />
            </CallParameter>
          </ListOfCallParameters>
        </KineticLaw>
      </Reaction>
      <Reaction key="Reaction_18" name="endo9" reversible="false">
        <MiriamAnnotation>
          <rdf:RDF xmlns:dcterms="http://purl.org/dc/terms/" xmlns:rdf="http://www.w3.org/1999/02/22-rdf-syntax-ns#">
            <rdf:Description rdf:about="#Reaction_18">
              <dcterms:created>
                <rdf:Description>
                  <dcterms:W3CDTF>2013-03-26T21:08:55Z</dcterms:W3CDTF>
                </rdf:Description>
              </dcterms:created>
            </rdf:Description>
          </rdf:RDF>
        </MiriamAnnotation>
        <ListOfSubstrates>
          <Substrate metabolite="Metabolite_9" stoichiometry="1" />
        </ListOfSubstrates>
        <ListOfProducts>
          <Product metabolite="Metabolite_19" stoichiometry="1" />
          <Product metabolite="Metabolite_26" stoichiometry="9" />
          <Product metabolite="Metabolite_27" stoichiometry="1" />
        </ListOfProducts>
        <ListOfConstants>
          <Constant key="Parameter_1582" name="k1" value="0.1" />
        </ListOfConstants>
        <KineticLaw function="Function_13">
          <ListOfCallParameters>
            <CallParameter functionParameter="FunctionParameter_81">
              <SourceParameter reference="ModelValue_2" />
            </CallParameter>
            <CallParameter functionParameter="FunctionParameter_79">
              <SourceParameter reference="Metabolite_9" />
            </CallParameter>
          </ListOfCallParameters>
        </KineticLaw>
      </Reaction>
      <Reaction key="Reaction_19" name="endo10" reversible="false">
        <MiriamAnnotation>
          <rdf:RDF xmlns:dcterms="http://purl.org/dc/terms/" xmlns:rdf="http://www.w3.org/1999/02/22-rdf-syntax-ns#">
            <rdf:Description rdf:about="#Reaction_19">
              <dcterms:created>
                <rdf:Description>
                  <dcterms:W3CDTF>2013-03-26T21:09:17Z</dcterms:W3CDTF>
                </rdf:Description>
              </dcterms:created>
            </rdf:Description>
          </rdf:RDF>
        </MiriamAnnotation>
        <ListOfSubstrates>
          <Substrate metabolite="Metabolite_10" stoichiometry="1" />
        </ListOfSubstrates>
        <ListOfProducts>
          <Product metabolite="Metabolite_20" stoichiometry="1" />
          <Product metabolite="Metabolite_26" stoichiometry="10" />
          <Product metabolite="Metabolite_27" stoichiometry="1" />
        </ListOfProducts>
        <ListOfConstants>
          <Constant key="Parameter_1581" name="k1" value="0.1" />
        </ListOfConstants>
        <KineticLaw function="Function_13">
          <ListOfCallParameters>
            <CallParameter functionParameter="FunctionParameter_81">
              <SourceParameter reference="ModelValue_2" />
            </CallParameter>
            <CallParameter functionParameter="FunctionParameter_79">
              <SourceParameter reference="Metabolite_10" />
            </CallParameter>
          </ListOfCallParameters>
        </KineticLaw>
      </Reaction>
      <Reaction key="Reaction_20" name="lyse1" reversible="false">
        <MiriamAnnotation>
          <rdf:RDF xmlns:dcterms="http://purl.org/dc/terms/" xmlns:rdf="http://www.w3.org/1999/02/22-rdf-syntax-ns#">
            <rdf:Description rdf:about="#Reaction_20">
              <dcterms:created>
                <rdf:Description>
                  <dcterms:W3CDTF>2013-03-26T21:10:10Z</dcterms:W3CDTF>
                </rdf:Description>
              </dcterms:created>
            </rdf:Description>
          </rdf:RDF>
        </MiriamAnnotation>
        <ListOfSubstrates>
          <Substrate metabolite="Metabolite_12" stoichiometry="1" />
        </ListOfSubstrates>
        <ListOfProducts>
          <Product metabolite="Metabolite_21" stoichiometry="1" />
          <Product metabolite="Metabolite_28" stoichiometry="1" />
        </ListOfProducts>
        <ListOfConstants>
          <Constant key="Parameter_1580" name="k1" value="0.1" />
        </ListOfConstants>
        <KineticLaw function="Function_13">
          <ListOfCallParameters>
            <CallParameter functionParameter="FunctionParameter_81">
              <SourceParameter reference="ModelValue_3" />
            </CallParameter>
            <CallParameter functionParameter="FunctionParameter_79">
              <SourceParameter reference="Metabolite_12" />
            </CallParameter>
          </ListOfCallParameters>
        </KineticLaw>
      </Reaction>
      <Reaction key="Reaction_21" name="lyse2" reversible="false">
        <MiriamAnnotation>
          <rdf:RDF xmlns:dcterms="http://purl.org/dc/terms/" xmlns:rdf="http://www.w3.org/1999/02/22-rdf-syntax-ns#">
            <rdf:Description rdf:about="#Reaction_21">
              <dcterms:created>
                <rdf:Description>
                  <dcterms:W3CDTF>2013-03-26T21:11:17Z</dcterms:W3CDTF>
                </rdf:Description>
              </dcterms:created>
            </rdf:Description>
          </rdf:RDF>
        </MiriamAnnotation>
        <ListOfSubstrates>
          <Substrate metabolite="Metabolite_11" stoichiometry="1" />
        </ListOfSubstrates>
        <ListOfProducts>
          <Product metabolite="Metabolite_21" stoichiometry="2" />
          <Product metabolite="Metabolite_28" stoichiometry="1" />
        </ListOfProducts>
        <ListOfConstants>
          <Constant key="Parameter_1579" name="k1" value="0.1" />
        </ListOfConstants>
        <KineticLaw function="Function_13">
          <ListOfCallParameters>
            <CallParameter functionParameter="FunctionParameter_81">
              <SourceParameter reference="ModelValue_3" />
            </CallParameter>
            <CallParameter functionParameter="FunctionParameter_79">
              <SourceParameter reference="Metabolite_11" />
            </CallParameter>
          </ListOfCallParameters>
        </KineticLaw>
      </Reaction>
      <Reaction key="Reaction_22" name="lyse3" reversible="false">
        <MiriamAnnotation>
          <rdf:RDF xmlns:dcterms="http://purl.org/dc/terms/" xmlns:rdf="http://www.w3.org/1999/02/22-rdf-syntax-ns#">
            <rdf:Description rdf:about="#Reaction_22">
              <dcterms:created>
                <rdf:Description>
                  <dcterms:W3CDTF>2013-03-26T21:11:48Z</dcterms:W3CDTF>
                </rdf:Description>
              </dcterms:created>
            </rdf:Description>
          </rdf:RDF>
        </MiriamAnnotation>
        <ListOfSubstrates>
          <Substrate metabolite="Metabolite_13" stoichiometry="1" />
        </ListOfSubstrates>
        <ListOfProducts>
          <Product metabolite="Metabolite_21" stoichiometry="3" />
          <Product metabolite="Metabolite_28" stoichiometry="1" />
        </ListOfProducts>
        <ListOfConstants>
          <Constant key="Parameter_1578" name="k1" value="0.1" />
        </ListOfConstants>
        <KineticLaw function="Function_13">
          <ListOfCallParameters>
            <CallParameter functionParameter="FunctionParameter_81">
              <SourceParameter reference="ModelValue_3" />
            </CallParameter>
            <CallParameter functionParameter="FunctionParameter_79">
              <SourceParameter reference="Metabolite_13" />
            </CallParameter>
          </ListOfCallParameters>
        </KineticLaw>
      </Reaction>
      <Reaction key="Reaction_23" name="lyse4" reversible="false">
        <MiriamAnnotation>
          <rdf:RDF xmlns:dcterms="http://purl.org/dc/terms/" xmlns:rdf="http://www.w3.org/1999/02/22-rdf-syntax-ns#">
            <rdf:Description rdf:about="#Reaction_23">
              <dcterms:created>
                <rdf:Description>
                  <dcterms:W3CDTF>2013-03-26T21:12:17Z</dcterms:W3CDTF>
                </rdf:Description>
              </dcterms:created>
            </rdf:Description>
          </rdf:RDF>
        </MiriamAnnotation>
        <ListOfSubstrates>
          <Substrate metabolite="Metabolite_14" stoichiometry="1" />
        </ListOfSubstrates>
        <ListOfProducts>
          <Product metabolite="Metabolite_21" stoichiometry="4" />
          <Product metabolite="Metabolite_28" stoichiometry="1" />
        </ListOfProducts>
        <ListOfConstants>
          <Constant key="Parameter_1577" name="k1" value="0.1" />
        </ListOfConstants>
        <KineticLaw function="Function_13">
          <ListOfCallParameters>
            <CallParameter functionParameter="FunctionParameter_81">
              <SourceParameter reference="ModelValue_3" />
            </CallParameter>
            <CallParameter functionParameter="FunctionParameter_79">
              <SourceParameter reference="Metabolite_14" />
            </CallParameter>
          </ListOfCallParameters>
        </KineticLaw>
      </Reaction>
      <Reaction key="Reaction_24" name="lyse5" reversible="false">
        <MiriamAnnotation>
          <rdf:RDF xmlns:dcterms="http://purl.org/dc/terms/" xmlns:rdf="http://www.w3.org/1999/02/22-rdf-syntax-ns#">
            <rdf:Description rdf:about="#Reaction_24">
              <dcterms:created>
                <rdf:Description>
                  <dcterms:W3CDTF>2013-03-26T21:12:44Z</dcterms:W3CDTF>
                </rdf:Description>
              </dcterms:created>
            </rdf:Description>
          </rdf:RDF>
        </MiriamAnnotation>
        <ListOfSubstrates>
          <Substrate metabolite="Metabolite_15" stoichiometry="1" />
        </ListOfSubstrates>
        <ListOfProducts>
          <Product metabolite="Metabolite_21" stoichiometry="5" />
          <Product metabolite="Metabolite_28" stoichiometry="1" />
        </ListOfProducts>
        <ListOfConstants>
          <Constant key="Parameter_1576" name="k1" value="0.1" />
        </ListOfConstants>
        <KineticLaw function="Function_13">
          <ListOfCallParameters>
            <CallParameter functionParameter="FunctionParameter_81">
              <SourceParameter reference="ModelValue_3" />
            </CallParameter>
            <CallParameter functionParameter="FunctionParameter_79">
              <SourceParameter reference="Metabolite_15" />
            </CallParameter>
          </ListOfCallParameters>
        </KineticLaw>
      </Reaction>
      <Reaction key="Reaction_25" name="lyse6" reversible="false">
        <MiriamAnnotation>
          <rdf:RDF xmlns:dcterms="http://purl.org/dc/terms/" xmlns:rdf="http://www.w3.org/1999/02/22-rdf-syntax-ns#">
            <rdf:Description rdf:about="#Reaction_25">
              <dcterms:created>
                <rdf:Description>
                  <dcterms:W3CDTF>2013-03-26T21:13:12Z</dcterms:W3CDTF>
                </rdf:Description>
              </dcterms:created>
            </rdf:Description>
          </rdf:RDF>
        </MiriamAnnotation>
        <ListOfSubstrates>
          <Substrate metabolite="Metabolite_16" stoichiometry="1" />
        </ListOfSubstrates>
        <ListOfProducts>
          <Product metabolite="Metabolite_21" stoichiometry="6" />
          <Product metabolite="Metabolite_28" stoichiometry="1" />
        </ListOfProducts>
        <ListOfConstants>
          <Constant key="Parameter_1575" name="k1" value="0.1" />
        </ListOfConstants>
        <KineticLaw function="Function_13">
          <ListOfCallParameters>
            <CallParameter functionParameter="FunctionParameter_81">
              <SourceParameter reference="ModelValue_3" />
            </CallParameter>
            <CallParameter functionParameter="FunctionParameter_79">
              <SourceParameter reference="Metabolite_16" />
            </CallParameter>
          </ListOfCallParameters>
        </KineticLaw>
      </Reaction>
      <Reaction key="Reaction_26" name="lyse7" reversible="false">
        <MiriamAnnotation>
          <rdf:RDF xmlns:dcterms="http://purl.org/dc/terms/" xmlns:rdf="http://www.w3.org/1999/02/22-rdf-syntax-ns#">
            <rdf:Description rdf:about="#Reaction_26">
              <dcterms:created>
                <rdf:Description>
                  <dcterms:W3CDTF>2013-03-26T21:13:36Z</dcterms:W3CDTF>
                </rdf:Description>
              </dcterms:created>
            </rdf:Description>
          </rdf:RDF>
        </MiriamAnnotation>
        <ListOfSubstrates>
          <Substrate metabolite="Metabolite_17" stoichiometry="1" />
        </ListOfSubstrates>
        <ListOfProducts>
          <Product metabolite="Metabolite_21" stoichiometry="7" />
          <Product metabolite="Metabolite_28" stoichiometry="1" />
        </ListOfProducts>
        <ListOfConstants>
          <Constant key="Parameter_1574" name="k1" value="0.1" />
        </ListOfConstants>
        <KineticLaw function="Function_13">
          <ListOfCallParameters>
            <CallParameter functionParameter="FunctionParameter_81">
              <SourceParameter reference="ModelValue_3" />
            </CallParameter>
            <CallParameter functionParameter="FunctionParameter_79">
              <SourceParameter reference="Metabolite_17" />
            </CallParameter>
          </ListOfCallParameters>
        </KineticLaw>
      </Reaction>
      <Reaction key="Reaction_27" name="lyse8" reversible="false">
        <MiriamAnnotation>
          <rdf:RDF xmlns:dcterms="http://purl.org/dc/terms/" xmlns:rdf="http://www.w3.org/1999/02/22-rdf-syntax-ns#">
            <rdf:Description rdf:about="#Reaction_27">
              <dcterms:created>
                <rdf:Description>
                  <dcterms:W3CDTF>2013-03-26T21:14:04Z</dcterms:W3CDTF>
                </rdf:Description>
              </dcterms:created>
            </rdf:Description>
          </rdf:RDF>
        </MiriamAnnotation>
        <ListOfSubstrates>
          <Substrate metabolite="Metabolite_18" stoichiometry="1" />
        </ListOfSubstrates>
        <ListOfProducts>
          <Product metabolite="Metabolite_21" stoichiometry="8" />
          <Product metabolite="Metabolite_28" stoichiometry="1" />
        </ListOfProducts>
        <ListOfConstants>
          <Constant key="Parameter_1573" name="k1" value="0.1" />
        </ListOfConstants>
        <KineticLaw function="Function_13">
          <ListOfCallParameters>
            <CallParameter functionParameter="FunctionParameter_81">
              <SourceParameter reference="ModelValue_3" />
            </CallParameter>
            <CallParameter functionParameter="FunctionParameter_79">
              <SourceParameter reference="Metabolite_18" />
            </CallParameter>
          </ListOfCallParameters>
        </KineticLaw>
      </Reaction>
      <Reaction key="Reaction_28" name="lyse9" reversible="false">
        <MiriamAnnotation>
          <rdf:RDF xmlns:dcterms="http://purl.org/dc/terms/" xmlns:rdf="http://www.w3.org/1999/02/22-rdf-syntax-ns#">
            <rdf:Description rdf:about="#Reaction_28">
              <dcterms:created>
                <rdf:Description>
                  <dcterms:W3CDTF>2013-03-26T21:14:34Z</dcterms:W3CDTF>
                </rdf:Description>
              </dcterms:created>
            </rdf:Description>
          </rdf:RDF>
        </MiriamAnnotation>
        <ListOfSubstrates>
          <Substrate metabolite="Metabolite_19" stoichiometry="1" />
        </ListOfSubstrates>
        <ListOfProducts>
          <Product metabolite="Metabolite_21" stoichiometry="9" />
          <Product metabolite="Metabolite_28" stoichiometry="1" />
        </ListOfProducts>
        <ListOfConstants>
          <Constant key="Parameter_1572" name="k1" value="0.1" />
        </ListOfConstants>
        <KineticLaw function="Function_13">
          <ListOfCallParameters>
            <CallParameter functionParameter="FunctionParameter_81">
              <SourceParameter reference="ModelValue_3" />
            </CallParameter>
            <CallParameter functionParameter="FunctionParameter_79">
              <SourceParameter reference="Metabolite_19" />
            </CallParameter>
          </ListOfCallParameters>
        </KineticLaw>
      </Reaction>
      <Reaction key="Reaction_29" name="degE1" reversible="false">
        <MiriamAnnotation>
          <rdf:RDF xmlns:dcterms="http://purl.org/dc/terms/" xmlns:rdf="http://www.w3.org/1999/02/22-rdf-syntax-ns#">
            <rdf:Description rdf:about="#Reaction_29">
              <dcterms:created>
                <rdf:Description>
                  <dcterms:W3CDTF>2013-03-26T21:15:01Z</dcterms:W3CDTF>
                </rdf:Description>
              </dcterms:created>
            </rdf:Description>
          </rdf:RDF>
        </MiriamAnnotation>
        <ListOfSubstrates>
          <Substrate metabolite="Metabolite_12" stoichiometry="1" />
        </ListOfSubstrates>
        <ListOfConstants>
          <Constant key="Parameter_1571" name="k1" value="0.1" />
        </ListOfConstants>
        <KineticLaw function="Function_13">
          <ListOfCallParameters>
            <CallParameter functionParameter="FunctionParameter_81">
              <SourceParameter reference="ModelValue_9" />
            </CallParameter>
            <CallParameter functionParameter="FunctionParameter_79">
              <SourceParameter reference="Metabolite_12" />
            </CallParameter>
          </ListOfCallParameters>
        </KineticLaw>
      </Reaction>
      <Reaction key="Reaction_30" name="degE2" reversible="false">
        <MiriamAnnotation>
          <rdf:RDF xmlns:dcterms="http://purl.org/dc/terms/" xmlns:rdf="http://www.w3.org/1999/02/22-rdf-syntax-ns#">
            <rdf:Description rdf:about="#Reaction_30">
              <dcterms:created>
                <rdf:Description>
                  <dcterms:W3CDTF>2013-03-26T21:18:06Z</dcterms:W3CDTF>
                </rdf:Description>
              </dcterms:created>
            </rdf:Description>
          </rdf:RDF>
        </MiriamAnnotation>
        <ListOfSubstrates>
          <Substrate metabolite="Metabolite_11" stoichiometry="1" />
        </ListOfSubstrates>
        <ListOfConstants>
          <Constant key="Parameter_1570" name="k1" value="0.1" />
        </ListOfConstants>
        <KineticLaw function="Function_13">
          <ListOfCallParameters>
            <CallParameter functionParameter="FunctionParameter_81">
              <SourceParameter reference="ModelValue_9" />
            </CallParameter>
            <CallParameter functionParameter="FunctionParameter_79">
              <SourceParameter reference="Metabolite_11" />
            </CallParameter>
          </ListOfCallParameters>
        </KineticLaw>
      </Reaction>
      <Reaction key="Reaction_31" name="degE3" reversible="false">
        <MiriamAnnotation>
          <rdf:RDF xmlns:dcterms="http://purl.org/dc/terms/" xmlns:rdf="http://www.w3.org/1999/02/22-rdf-syntax-ns#">
            <rdf:Description rdf:about="#Reaction_31">
              <dcterms:created>
                <rdf:Description>
                  <dcterms:W3CDTF>2013-03-26T21:18:31Z</dcterms:W3CDTF>
                </rdf:Description>
              </dcterms:created>
            </rdf:Description>
          </rdf:RDF>
        </MiriamAnnotation>
        <ListOfSubstrates>
          <Substrate metabolite="Metabolite_13" stoichiometry="1" />
        </ListOfSubstrates>
        <ListOfConstants>
          <Constant key="Parameter_1569" name="k1" value="0.1" />
        </ListOfConstants>
        <KineticLaw function="Function_13">
          <ListOfCallParameters>
            <CallParameter functionParameter="FunctionParameter_81">
              <SourceParameter reference="ModelValue_9" />
            </CallParameter>
            <CallParameter functionParameter="FunctionParameter_79">
              <SourceParameter reference="Metabolite_13" />
            </CallParameter>
          </ListOfCallParameters>
        </KineticLaw>
      </Reaction>
      <Reaction key="Reaction_32" name="degE4" reversible="false">
        <MiriamAnnotation>
          <rdf:RDF xmlns:dcterms="http://purl.org/dc/terms/" xmlns:rdf="http://www.w3.org/1999/02/22-rdf-syntax-ns#">
            <rdf:Description rdf:about="#Reaction_32">
              <dcterms:created>
                <rdf:Description>
                  <dcterms:W3CDTF>2013-03-26T21:18:54Z</dcterms:W3CDTF>
                </rdf:Description>
              </dcterms:created>
            </rdf:Description>
          </rdf:RDF>
        </MiriamAnnotation>
        <ListOfSubstrates>
          <Substrate metabolite="Metabolite_14" stoichiometry="1" />
        </ListOfSubstrates>
        <ListOfConstants>
          <Constant key="Parameter_1568" name="k1" value="0.1" />
        </ListOfConstants>
        <KineticLaw function="Function_13">
          <ListOfCallParameters>
            <CallParameter functionParameter="FunctionParameter_81">
              <SourceParameter reference="ModelValue_9" />
            </CallParameter>
            <CallParameter functionParameter="FunctionParameter_79">
              <SourceParameter reference="Metabolite_14" />
            </CallParameter>
          </ListOfCallParameters>
        </KineticLaw>
      </Reaction>
      <Reaction key="Reaction_33" name="degE5" reversible="false">
        <MiriamAnnotation>
          <rdf:RDF xmlns:dcterms="http://purl.org/dc/terms/" xmlns:rdf="http://www.w3.org/1999/02/22-rdf-syntax-ns#">
            <rdf:Description rdf:about="#Reaction_33">
              <dcterms:created>
                <rdf:Description>
                  <dcterms:W3CDTF>2013-03-26T21:19:25Z</dcterms:W3CDTF>
                </rdf:Description>
              </dcterms:created>
            </rdf:Description>
          </rdf:RDF>
        </MiriamAnnotation>
        <ListOfSubstrates>
          <Substrate metabolite="Metabolite_15" stoichiometry="1" />
        </ListOfSubstrates>
        <ListOfConstants>
          <Constant key="Parameter_1567" name="k1" value="0.1" />
        </ListOfConstants>
        <KineticLaw function="Function_13">
          <ListOfCallParameters>
            <CallParameter functionParameter="FunctionParameter_81">
              <SourceParameter reference="ModelValue_9" />
            </CallParameter>
            <CallParameter functionParameter="FunctionParameter_79">
              <SourceParameter reference="Metabolite_15" />
            </CallParameter>
          </ListOfCallParameters>
        </KineticLaw>
      </Reaction>
      <Reaction key="Reaction_34" name="degE6" reversible="false">
        <MiriamAnnotation>
          <rdf:RDF xmlns:dcterms="http://purl.org/dc/terms/" xmlns:rdf="http://www.w3.org/1999/02/22-rdf-syntax-ns#">
            <rdf:Description rdf:about="#Reaction_34">
              <dcterms:created>
                <rdf:Description>
                  <dcterms:W3CDTF>2013-03-26T21:19:48Z</dcterms:W3CDTF>
                </rdf:Description>
              </dcterms:created>
            </rdf:Description>
          </rdf:RDF>
        </MiriamAnnotation>
        <ListOfSubstrates>
          <Substrate metabolite="Metabolite_16" stoichiometry="1" />
        </ListOfSubstrates>
        <ListOfConstants>
          <Constant key="Parameter_1566" name="k1" value="0.1" />
        </ListOfConstants>
        <KineticLaw function="Function_13">
          <ListOfCallParameters>
            <CallParameter functionParameter="FunctionParameter_81">
              <SourceParameter reference="ModelValue_9" />
            </CallParameter>
            <CallParameter functionParameter="FunctionParameter_79">
              <SourceParameter reference="Metabolite_16" />
            </CallParameter>
          </ListOfCallParameters>
        </KineticLaw>
      </Reaction>
      <Reaction key="Reaction_35" name="degE7" reversible="false">
        <MiriamAnnotation>
          <rdf:RDF xmlns:dcterms="http://purl.org/dc/terms/" xmlns:rdf="http://www.w3.org/1999/02/22-rdf-syntax-ns#">
            <rdf:Description rdf:about="#Reaction_35">
              <dcterms:created>
                <rdf:Description>
                  <dcterms:W3CDTF>2013-03-26T21:20:11Z</dcterms:W3CDTF>
                </rdf:Description>
              </dcterms:created>
            </rdf:Description>
          </rdf:RDF>
        </MiriamAnnotation>
        <ListOfSubstrates>
          <Substrate metabolite="Metabolite_17" stoichiometry="1" />
        </ListOfSubstrates>
        <ListOfConstants>
          <Constant key="Parameter_1565" name="k1" value="0.1" />
        </ListOfConstants>
        <KineticLaw function="Function_13">
          <ListOfCallParameters>
            <CallParameter functionParameter="FunctionParameter_81">
              <SourceParameter reference="ModelValue_9" />
            </CallParameter>
            <CallParameter functionParameter="FunctionParameter_79">
              <SourceParameter reference="Metabolite_17" />
            </CallParameter>
          </ListOfCallParameters>
        </KineticLaw>
      </Reaction>
      <Reaction key="Reaction_36" name="degE8" reversible="false">
        <MiriamAnnotation>
          <rdf:RDF xmlns:dcterms="http://purl.org/dc/terms/" xmlns:rdf="http://www.w3.org/1999/02/22-rdf-syntax-ns#">
            <rdf:Description rdf:about="#Reaction_36">
              <dcterms:created>
                <rdf:Description>
                  <dcterms:W3CDTF>2013-03-26T21:20:32Z</dcterms:W3CDTF>
                </rdf:Description>
              </dcterms:created>
            </rdf:Description>
          </rdf:RDF>
        </MiriamAnnotation>
        <ListOfSubstrates>
          <Substrate metabolite="Metabolite_18" stoichiometry="1" />
        </ListOfSubstrates>
        <ListOfConstants>
          <Constant key="Parameter_1564" name="k1" value="0.1" />
        </ListOfConstants>
        <KineticLaw function="Function_13">
          <ListOfCallParameters>
            <CallParameter functionParameter="FunctionParameter_81">
              <SourceParameter reference="ModelValue_9" />
            </CallParameter>
            <CallParameter functionParameter="FunctionParameter_79">
              <SourceParameter reference="Metabolite_18" />
            </CallParameter>
          </ListOfCallParameters>
        </KineticLaw>
      </Reaction>
      <Reaction key="Reaction_37" name="degE9" reversible="false">
        <MiriamAnnotation>
          <rdf:RDF xmlns:dcterms="http://purl.org/dc/terms/" xmlns:rdf="http://www.w3.org/1999/02/22-rdf-syntax-ns#">
            <rdf:Description rdf:about="#Reaction_37">
              <dcterms:created>
                <rdf:Description>
                  <dcterms:W3CDTF>2013-03-26T21:20:53Z</dcterms:W3CDTF>
                </rdf:Description>
              </dcterms:created>
            </rdf:Description>
          </rdf:RDF>
        </MiriamAnnotation>
        <ListOfSubstrates>
          <Substrate metabolite="Metabolite_19" stoichiometry="1" />
        </ListOfSubstrates>
        <ListOfConstants>
          <Constant key="Parameter_1563" name="k1" value="0.1" />
        </ListOfConstants>
        <KineticLaw function="Function_13">
          <ListOfCallParameters>
            <CallParameter functionParameter="FunctionParameter_81">
              <SourceParameter reference="ModelValue_9" />
            </CallParameter>
            <CallParameter functionParameter="FunctionParameter_79">
              <SourceParameter reference="Metabolite_19" />
            </CallParameter>
          </ListOfCallParameters>
        </KineticLaw>
      </Reaction>
      <Reaction key="Reaction_38" name="degE10" reversible="false">
        <MiriamAnnotation>
          <rdf:RDF xmlns:dcterms="http://purl.org/dc/terms/" xmlns:rdf="http://www.w3.org/1999/02/22-rdf-syntax-ns#">
            <rdf:Description rdf:about="#Reaction_38">
              <dcterms:created>
                <rdf:Description>
                  <dcterms:W3CDTF>2013-03-26T21:21:17Z</dcterms:W3CDTF>
                </rdf:Description>
              </dcterms:created>
            </rdf:Description>
          </rdf:RDF>
        </MiriamAnnotation>
        <ListOfSubstrates>
          <Substrate metabolite="Metabolite_20" stoichiometry="1" />
        </ListOfSubstrates>
        <ListOfConstants>
          <Constant key="Parameter_1562" name="k1" value="0.1" />
        </ListOfConstants>
        <KineticLaw function="Function_13">
          <ListOfCallParameters>
            <CallParameter functionParameter="FunctionParameter_81">
              <SourceParameter reference="ModelValue_9" />
            </CallParameter>
            <CallParameter functionParameter="FunctionParameter_79">
              <SourceParameter reference="Metabolite_20" />
            </CallParameter>
          </ListOfCallParameters>
        </KineticLaw>
      </Reaction>
      <Reaction key="Reaction_39" name="unpack" reversible="false">
        <MiriamAnnotation>
          <rdf:RDF xmlns:dcterms="http://purl.org/dc/terms/" xmlns:rdf="http://www.w3.org/1999/02/22-rdf-syntax-ns#">
            <rdf:Description rdf:about="#Reaction_39">
              <dcterms:created>
                <rdf:Description>
                  <dcterms:W3CDTF>2013-03-26T21:22:10Z</dcterms:W3CDTF>
                </rdf:Description>
              </dcterms:created>
            </rdf:Description>
          </rdf:RDF>
        </MiriamAnnotation>
        <ListOfSubstrates>
          <Substrate metabolite="Metabolite_21" stoichiometry="1" />
        </ListOfSubstrates>
        <ListOfProducts>
          <Product metabolite="Metabolite_22" stoichiometry="350" />
          <Product metabolite="Metabolite_29" stoichiometry="350" />
        </ListOfProducts>
        <ListOfConstants>
          <Constant key="Parameter_1561" name="k1" value="1e+006" />
        </ListOfConstants>
        <KineticLaw function="Function_13">
          <ListOfCallParameters>
            <CallParameter functionParameter="FunctionParameter_81">
              <SourceParameter reference="ModelValue_4" />
            </CallParameter>
            <CallParameter functionParameter="FunctionParameter_79">
              <SourceParameter reference="Metabolite_21" />
            </CallParameter>
          </ListOfCallParameters>
        </KineticLaw>
      </Reaction>
      <Reaction key="Reaction_40" name="degL" reversible="false">
        <MiriamAnnotation>
          <rdf:RDF xmlns:dcterms="http://purl.org/dc/terms/" xmlns:rdf="http://www.w3.org/1999/02/22-rdf-syntax-ns#">
            <rdf:Description rdf:about="#Reaction_40">
              <dcterms:created>
                <rdf:Description>
                  <dcterms:W3CDTF>2013-03-26T21:23:02Z</dcterms:W3CDTF>
                </rdf:Description>
              </dcterms:created>
            </rdf:Description>
          </rdf:RDF>
        </MiriamAnnotation>
        <ListOfSubstrates>
          <Substrate metabolite="Metabolite_21" stoichiometry="1" />
        </ListOfSubstrates>
        <ListOfConstants>
          <Constant key="Parameter_1560" name="k1" value="0.1" />
        </ListOfConstants>
        <KineticLaw function="Function_13">
          <ListOfCallParameters>
            <CallParameter functionParameter="FunctionParameter_81">
              <SourceParameter reference="ModelValue_8" />
            </CallParameter>
            <CallParameter functionParameter="FunctionParameter_79">
              <SourceParameter reference="Metabolite_21" />
            </CallParameter>
          </ListOfCallParameters>
        </KineticLaw>
      </Reaction>
      <Reaction key="Reaction_41" name="translate" reversible="false">
        <MiriamAnnotation>
          <rdf:RDF xmlns:dcterms="http://purl.org/dc/terms/" xmlns:rdf="http://www.w3.org/1999/02/22-rdf-syntax-ns#">
            <rdf:Description rdf:about="#Reaction_41">
              <dcterms:created>
                <rdf:Description>
                  <dcterms:W3CDTF>2013-03-26T21:23:26Z</dcterms:W3CDTF>
                </rdf:Description>
              </dcterms:created>
            </rdf:Description>
          </rdf:RDF>
        </MiriamAnnotation>
        <ListOfSubstrates>
          <Substrate metabolite="Metabolite_22" stoichiometry="1" />
        </ListOfSubstrates>
        <ListOfProducts>
          <Product metabolite="Metabolite_22" stoichiometry="1" />
          <Product metabolite="Metabolite_32" stoichiometry="1" />
        </ListOfProducts>
        <ListOfConstants>
          <Constant key="Parameter_1559" name="k1" value="100" />
        </ListOfConstants>
        <KineticLaw function="Function_13">
          <ListOfCallParameters>
            <CallParameter functionParameter="FunctionParameter_81">
              <SourceParameter reference="ModelValue_5" />
            </CallParameter>
            <CallParameter functionParameter="FunctionParameter_79">
              <SourceParameter reference="Metabolite_22" />
            </CallParameter>
          </ListOfCallParameters>
        </KineticLaw>
      </Reaction>
      <Reaction key="Reaction_42" name="degM" reversible="false">
        <MiriamAnnotation>
          <rdf:RDF xmlns:dcterms="http://purl.org/dc/terms/" xmlns:rdf="http://www.w3.org/1999/02/22-rdf-syntax-ns#">
            <rdf:Description rdf:about="#Reaction_42">
              <dcterms:created>
                <rdf:Description>
                  <dcterms:W3CDTF>2013-03-26T21:23:56Z</dcterms:W3CDTF>
                </rdf:Description>
              </dcterms:created>
            </rdf:Description>
          </rdf:RDF>
        </MiriamAnnotation>
        <ListOfSubstrates>
          <Substrate metabolite="Metabolite_22" stoichiometry="1" />
        </ListOfSubstrates>
        <ListOfConstants>
          <Constant key="Parameter_1558" name="k1" value="0.1" />
        </ListOfConstants>
        <KineticLaw function="Function_13">
          <ListOfCallParameters>
            <CallParameter functionParameter="FunctionParameter_81">
              <SourceParameter reference="ModelValue_6" />
            </CallParameter>
            <CallParameter functionParameter="FunctionParameter_79">
              <SourceParameter reference="Metabolite_22" />
            </CallParameter>
          </ListOfCallParameters>
        </KineticLaw>
      </Reaction>
      <Reaction key="Reaction_43" name="degG" reversible="false">
        <MiriamAnnotation>
          <rdf:RDF xmlns:dcterms="http://purl.org/dc/terms/" xmlns:rdf="http://www.w3.org/1999/02/22-rdf-syntax-ns#">
            <rdf:Description rdf:about="#Reaction_43">
              <dcterms:created>
                <rdf:Description>
                  <dcterms:W3CDTF>2013-03-26T21:24:23Z</dcterms:W3CDTF>
                </rdf:Description>
              </dcterms:created>
            </rdf:Description>
          </rdf:RDF>
        </MiriamAnnotation>
        <ListOfSubstrates>
          <Substrate metabolite="Metabolite_23" stoichiometry="1" />
        </ListOfSubstrates>
        <ListOfConstants>
          <Constant key="Parameter_1557" name="k1" value="0.1" />
        </ListOfConstants>
        <KineticLaw function="Function_13">
          <ListOfCallParameters>
            <CallParameter functionParameter="FunctionParameter_81">
              <SourceParameter reference="ModelValue_7" />
            </CallParameter>
            <CallParameter functionParameter="FunctionParameter_79">
              <SourceParameter reference="Metabolite_23" />
            </CallParameter>
          </ListOfCallParameters>
        </KineticLaw>
      </Reaction>
      <Reaction key="Reaction_44" name="lyse10" reversible="false">
        <MiriamAnnotation>
          <rdf:RDF xmlns:dcterms="http://purl.org/dc/terms/" xmlns:rdf="http://www.w3.org/1999/02/22-rdf-syntax-ns#">
            <rdf:Description rdf:about="#Reaction_44">
              <dcterms:created>
                <rdf:Description>
                  <dcterms:W3CDTF>2013-03-26T21:27:23Z</dcterms:W3CDTF>
                </rdf:Description>
              </dcterms:created>
            </rdf:Description>
          </rdf:RDF>
        </MiriamAnnotation>
        <ListOfSubstrates>
          <Substrate metabolite="Metabolite_20" stoichiometry="1" />
        </ListOfSubstrates>
        <ListOfProducts>
          <Product metabolite="Metabolite_21" stoichiometry="10" />
          <Product metabolite="Metabolite_28" stoichiometry="1" />
        </ListOfProducts>
        <ListOfConstants>
          <Constant key="Parameter_1556" name="k1" value="0.1" />
        </ListOfConstants>
        <KineticLaw function="Function_13">
          <ListOfCallParameters>
            <CallParameter functionParameter="FunctionParameter_81">
              <SourceParameter reference="ModelValue_3" />
            </CallParameter>
            <CallParameter functionParameter="FunctionParameter_79">
              <SourceParameter reference="Metabolite_20" />
            </CallParameter>
          </ListOfCallParameters>
        </KineticLaw>
      </Reaction>
      <Reaction key="Reaction_45" name="mature" reversible="false">
        <MiriamAnnotation>
          <rdf:RDF xmlns:dcterms="http://purl.org/dc/terms/" xmlns:rdf="http://www.w3.org/1999/02/22-rdf-syntax-ns#">
            <rdf:Description rdf:about="#Reaction_45">
              <dcterms:created>
                <rdf:Description>
                  <dcterms:W3CDTF>2013-08-09T11:32:05Z</dcterms:W3CDTF>
                </rdf:Description>
              </dcterms:created>
            </rdf:Description>
          </rdf:RDF>
        </MiriamAnnotation>
        <ListOfSubstrates>
          <Substrate metabolite="Metabolite_32" stoichiometry="1" />
        </ListOfSubstrates>
        <ListOfProducts>
          <Product metabolite="Metabolite_23" stoichiometry="1" />
        </ListOfProducts>
        <ListOfConstants>
          <Constant key="Parameter_1555" name="k1" value="9" />
        </ListOfConstants>
        <KineticLaw function="Function_13">
          <ListOfCallParameters>
            <CallParameter functionParameter="FunctionParameter_81">
              <SourceParameter reference="ModelValue_16" />
            </CallParameter>
            <CallParameter functionParameter="FunctionParameter_79">
              <SourceParameter reference="Metabolite_32" />
            </CallParameter>
          </ListOfCallParameters>
        </KineticLaw>
      </Reaction>
      <Reaction key="Reaction_46" name="degU" reversible="false">
        <MiriamAnnotation>
          <rdf:RDF xmlns:dcterms="http://purl.org/dc/terms/" xmlns:rdf="http://www.w3.org/1999/02/22-rdf-syntax-ns#">
            <rdf:Description rdf:about="#Reaction_46">
              <dcterms:created>
                <rdf:Description>
                  <dcterms:W3CDTF>2013-08-10T18:36:16Z</dcterms:W3CDTF>
                </rdf:Description>
              </dcterms:created>
            </rdf:Description>
          </rdf:RDF>
        </MiriamAnnotation>
        <ListOfSubstrates>
          <Substrate metabolite="Metabolite_32" stoichiometry="1" />
        </ListOfSubstrates>
        <ListOfConstants>
          <Constant key="Parameter_1554" name="k1" value="0.056" />
        </ListOfConstants>
        <KineticLaw function="Function_13">
          <ListOfCallParameters>
            <CallParameter functionParameter="FunctionParameter_81">
              <SourceParameter reference="ModelValue_7" />
            </CallParameter>
            <CallParameter functionParameter="FunctionParameter_79">
              <SourceParameter reference="Metabolite_32" />
            </CallParameter>
          </ListOfCallParameters>
        </KineticLaw>
      </Reaction>
    </ListOfReactions>
    <ListOfEvents>
      <Event key="Event_0" name="wash" fireAtInitialTime="0" persistentTrigger="0">
        <MiriamAnnotation>
          <rdf:RDF xmlns:dcterms="http://purl.org/dc/terms/" xmlns:rdf="http://www.w3.org/1999/02/22-rdf-syntax-ns#">
            <rdf:Description rdf:about="#Event_0">
              <dcterms:created>
                <rdf:Description>
                  <dcterms:W3CDTF>2013-03-26T21:56:14Z</dcterms:W3CDTF>
                </rdf:Description>
              </dcterms:created>
            </rdf:Description>
          </rdf:RDF>
        </MiriamAnnotation>
        <TriggerExpression>
          &lt;CN=Root,Model=TFD,Reference=Time&gt; ge &lt;CN=Root,Model=TFD,Vector=Values[iT],Reference=InitialValue&gt;
        </TriggerExpression>
        <ListOfAssignments>
          <Assignment targetKey="Metabolite_0">
            <Expression>
              0
            </Expression>
          </Assignment>
        </ListOfAssignments>
      </Event>
    </ListOfEvents>
    <StateTemplate>
      <StateTemplateVariable objectReference="Model_1" />
      <StateTemplateVariable objectReference="Metabolite_22" />
      <StateTemplateVariable objectReference="Metabolite_21" />
      <StateTemplateVariable objectReference="Metabolite_26" />
      <StateTemplateVariable objectReference="Metabolite_0" />
      <StateTemplateVariable objectReference="Metabolite_32" />
      <StateTemplateVariable objectReference="Metabolite_1" />
      <StateTemplateVariable objectReference="Metabolite_11" />
      <StateTemplateVariable objectReference="Metabolite_3" />
      <StateTemplateVariable objectReference="Metabolite_5" />
      <StateTemplateVariable objectReference="Metabolite_14" />
      <StateTemplateVariable objectReference="Metabolite_7" />
      <StateTemplateVariable objectReference="Metabolite_16" />
      <StateTemplateVariable objectReference="Metabolite_9" />
      <StateTemplateVariable objectReference="Metabolite_12" />
      <StateTemplateVariable objectReference="Metabolite_13" />
      <StateTemplateVariable objectReference="Metabolite_18" />
      <StateTemplateVariable objectReference="Metabolite_15" />
      <StateTemplateVariable objectReference="Metabolite_17" />
      <StateTemplateVariable objectReference="Metabolite_19" />
      <StateTemplateVariable objectReference="Metabolite_20" />
      <StateTemplateVariable objectReference="Metabolite_2" />
      <StateTemplateVariable objectReference="Metabolite_4" />
      <StateTemplateVariable objectReference="Metabolite_23" />
      <StateTemplateVariable objectReference="Metabolite_6" />
      <StateTemplateVariable objectReference="Metabolite_28" />
      <StateTemplateVariable objectReference="Metabolite_8" />
      <StateTemplateVariable objectReference="Metabolite_29" />
      <StateTemplateVariable objectReference="Metabolite_27" />
      <StateTemplateVariable objectReference="Metabolite_10" />
      <StateTemplateVariable objectReference="Metabolite_31" />
      <StateTemplateVariable objectReference="Metabolite_25" />
      <StateTemplateVariable objectReference="ModelValue_14" />
      <StateTemplateVariable objectReference="ModelValue_15" />
      <StateTemplateVariable objectReference="Metabolite_30" />
      <StateTemplateVariable objectReference="ModelValue_10" />
      <StateTemplateVariable objectReference="ModelValue_11" />
      <StateTemplateVariable objectReference="ModelValue_12" />
      <StateTemplateVariable objectReference="ModelValue_13" />
      <StateTemplateVariable objectReference="Metabolite_24" />
      <StateTemplateVariable objectReference="Compartment_0" />
      <StateTemplateVariable objectReference="ModelValue_0" />
      <StateTemplateVariable objectReference="ModelValue_1" />
      <StateTemplateVariable objectReference="ModelValue_2" />
      <StateTemplateVariable objectReference="ModelValue_3" />
      <StateTemplateVariable objectReference="ModelValue_4" />
      <StateTemplateVariable objectReference="ModelValue_5" />
      <StateTemplateVariable objectReference="ModelValue_6" />
      <StateTemplateVariable objectReference="ModelValue_7" />
      <StateTemplateVariable objectReference="ModelValue_8" />
      <StateTemplateVariable objectReference="ModelValue_9" />
      <StateTemplateVariable objectReference="ModelValue_16" />
    </StateTemplate>
    <InitialState type="initialState">
      0 0 0 0 200 0 0 0 0 0 0 0 0 0 0 0 0 0 0 0 0 0 0 0 0 0 0 0 0 0 0 0 0.0251160930237156 0 0 0 0 0 0 1 1 0.0251160930237156 1 0.808423821520081 0.127190456031102 1000000 170 0.062 0.056 1e-006 0.659212063694621 5.5 
    </InitialState>
  </Model>
  <ListOfTasks>
    <Task key="Task_14" name="Steady-State" type="steadyState" scheduled="false" updateModel="false">
      <Report reference="Report_9" target="" append="1" confirmOverwrite="0" />
      <Problem>
        <Parameter name="JacobianRequested" type="bool" value="1" />
        <Parameter name="StabilityAnalysisRequested" type="bool" value="1" />
      </Problem>
      <Method name="Enhanced Newton" type="EnhancedNewton">
        <Parameter name="Resolution" type="unsignedFloat" value="1e-009" />
        <Parameter name="Derivation Factor" type="unsignedFloat" value="0.001" />
        <Parameter name="Use Newton" type="bool" value="1" />
        <Parameter name="Use Integration" type="bool" value="1" />
        <Parameter name="Use Back Integration" type="bool" value="1" />
        <Parameter name="Accept Negative Concentrations" type="bool" value="0" />
        <Parameter name="Iteration Limit" type="unsignedInteger" value="50" />
        <Parameter name="Maximum duration for forward integration" type="unsignedFloat" value="1000000000" />
        <Parameter name="Maximum duration for backward integration" type="unsignedFloat" value="1000000" />
      </Method>
    </Task>
    <Task key="Task_15" name="Time-Course" type="timeCourse" scheduled="true" updateModel="false">
      <Report reference="Report_18" target="TFC.txt" append="0" confirmOverwrite="0" />
      <Problem>
        <Parameter name="StepNumber" type="unsignedInteger" value="1000" />
        <Parameter name="StepSize" type="float" value="0.03" />
        <Parameter name="Duration" type="float" value="30" />
        <Parameter name="TimeSeriesRequested" type="bool" value="1" />
        <Parameter name="OutputStartTime" type="float" value="0" />
        <Parameter name="Output Event" type="bool" value="0" />
      </Problem>
      <Method name="Deterministic (LSODA)" type="Deterministic(LSODA)">
        <Parameter name="Integrate Reduced Model" type="bool" value="0" />
        <Parameter name="Relative Tolerance" type="unsignedFloat" value="1e-006" />
        <Parameter name="Absolute Tolerance" type="unsignedFloat" value="1e-012" />
        <Parameter name="Max Internal Steps" type="unsignedInteger" value="10000" />
      </Method>
    </Task>
    <Task key="Task_16" name="Scan" type="scan" scheduled="false" updateModel="false">
      <Problem>
        <Parameter name="Subtask" type="unsignedInteger" value="1" />
        <ParameterGroup name="ScanItems"></ParameterGroup>
        <Parameter name="Output in subtask" type="bool" value="1" />
        <Parameter name="Adjust initial conditions" type="bool" value="0" />
      </Problem>
      <Method name="Scan Framework" type="ScanFramework"></Method>
    </Task>
    <Task key="Task_17" name="Elementary Flux Modes" type="fluxMode" scheduled="false" updateModel="false">
      <Report reference="Report_10" target="" append="1" confirmOverwrite="0" />
      <Problem></Problem>
      <Method name="EFM Algorithm" type="EFMAlgorithm"></Method>
    </Task>
    <Task key="Task_18" name="Optimization" type="optimization" scheduled="false" updateModel="false">
      <Report reference="Report_11" target="" append="1" confirmOverwrite="0" />
      <Problem>
        <Parameter name="Subtask" type="cn" value="CN=Root,Vector=TaskList[Steady-State]" />
        <ParameterText name="ObjectiveExpression" type="expression"></ParameterText>
        <Parameter name="Maximize" type="bool" value="0" />
        <Parameter name="Randomize Start Values" type="bool" value="0" />
        <Parameter name="Calculate Statistics" type="bool" value="1" />
        <ParameterGroup name="OptimizationItemList"></ParameterGroup>
        <ParameterGroup name="OptimizationConstraintList"></ParameterGroup>
      </Problem>
      <Method name="Random Search" type="RandomSearch">
        <Parameter name="Number of Iterations" type="unsignedInteger" value="100000" />
        <Parameter name="Random Number Generator" type="unsignedInteger" value="1" />
        <Parameter name="Seed" type="unsignedInteger" value="0" />
      </Method>
    </Task>
    <Task key="Task_19" name="Parameter Estimation" type="parameterFitting" scheduled="false" updateModel="false">
      <Report reference="Report_12" target="" append="1" confirmOverwrite="0" />
      <Problem>
        <Parameter name="Maximize" type="bool" value="0" />
        <Parameter name="Randomize Start Values" type="bool" value="0" />
        <Parameter name="Calculate Statistics" type="bool" value="1" />
        <ParameterGroup name="OptimizationItemList">
          <ParameterGroup name="FitItem">
            <ParameterGroup name="Affected Cross Validation Experiments"></ParameterGroup>
            <ParameterGroup name="Affected Experiments"></ParameterGroup>
            <Parameter name="LowerBound" type="cn" value="0" />
            <Parameter name="ObjectCN" type="cn" value="CN=Root,Model=TFD,Vector=Values[kA],Reference=InitialValue" />
            <Parameter name="StartValue" type="float" value="0.03" />
            <Parameter name="UpperBound" type="cn" value="inf" />
          </ParameterGroup>
          <ParameterGroup name="FitItem">
            <ParameterGroup name="Affected Cross Validation Experiments"></ParameterGroup>
            <ParameterGroup name="Affected Experiments"></ParameterGroup>
            <Parameter name="LowerBound" type="cn" value="0" />
            <Parameter name="ObjectCN" type="cn" value="CN=Root,Model=TFD,Vector=Values[kE],Reference=InitialValue" />
            <Parameter name="StartValue" type="float" value="0.4" />
            <Parameter name="UpperBound" type="cn" value="inf" />
          </ParameterGroup>
          <ParameterGroup name="FitItem">
            <ParameterGroup name="Affected Cross Validation Experiments"></ParameterGroup>
            <ParameterGroup name="Affected Experiments"></ParameterGroup>
            <Parameter name="LowerBound" type="cn" value="0" />
            <Parameter name="ObjectCN" type="cn" value="CN=Root,Model=TFD,Vector=Values[dE],Reference=InitialValue" />
            <Parameter name="StartValue" type="float" value="1.5" />
            <Parameter name="UpperBound" type="cn" value="inf" />
          </ParameterGroup>
          <ParameterGroup name="FitItem">
            <ParameterGroup name="Affected Cross Validation Experiments"></ParameterGroup>
            <ParameterGroup name="Affected Experiments"></ParameterGroup>
            <Parameter name="LowerBound" type="cn" value="0" />
            <Parameter name="ObjectCN" type="cn" value="CN=Root,Model=TFD,Vector=Values[kL],Reference=InitialValue" />
            <Parameter name="StartValue" type="float" value="0.5" />
            <Parameter name="UpperBound" type="cn" value="inf" />
          </ParameterGroup>
        </ParameterGroup>
        <ParameterGroup name="OptimizationConstraintList"></ParameterGroup>
        <Parameter name="Steady-State" type="cn" value="CN=Root,Vector=TaskList[Steady-State]" />
        <Parameter name="Time-Course" type="cn" value="CN=Root,Vector=TaskList[Time-Course]" />
        <ParameterGroup name="Experiment Set">
          <ParameterGroup name="Experiment">
            <Parameter name="Data is Row Oriented" type="bool" value="1" />
            <Parameter name="Experiment Type" type="unsignedInteger" value="0" />
            <Parameter name="File Name" type="file" value="goals.txt" />
            <Parameter name="First Row" type="unsignedInteger" value="1" />
            <Parameter name="Key" type="key" value="Experiment_0" />
            <Parameter name="Last Row" type="unsignedInteger" value="2" />
            <Parameter name="Number of Columns" type="unsignedInteger" value="4" />
            <ParameterGroup name="Object Map">
              <ParameterGroup name="0">
                <Parameter name="Role" type="unsignedInteger" value="0" />
              </ParameterGroup>
              <ParameterGroup name="1">
                <Parameter name="Role" type="unsignedInteger" value="0" />
              </ParameterGroup>
              <ParameterGroup name="2">
                <Parameter name="Role" type="unsignedInteger" value="0" />
              </ParameterGroup>
              <ParameterGroup name="3">
                <Parameter name="Role" type="unsignedInteger" value="0" />
              </ParameterGroup>
            </ParameterGroup>
            <Parameter name="Row containing Names" type="unsignedInteger" value="1" />
            <Parameter name="Separator" type="string" value="&#x9;" />
            <Parameter name="Weight Method" type="unsignedInteger" value="1" />
          </ParameterGroup>
        </ParameterGroup>
        <ParameterGroup name="Validation Set">
          <Parameter name="Threshold" type="unsignedInteger" value="5" />
          <Parameter name="Weight" type="unsignedFloat" value="1" />
        </ParameterGroup>
      </Problem>
      <Method name="Evolutionary Programming" type="EvolutionaryProgram">
        <Parameter name="Number of Generations" type="unsignedInteger" value="200" />
        <Parameter name="Population Size" type="unsignedInteger" value="20" />
        <Parameter name="Random Number Generator" type="unsignedInteger" value="1" />
        <Parameter name="Seed" type="unsignedInteger" value="0" />
      </Method>
    </Task>
    <Task key="Task_20" name="Metabolic Control Analysis" type="metabolicControlAnalysis" scheduled="false" updateModel="false">
      <Report reference="Report_13" target="" append="1" confirmOverwrite="0" />
      <Problem>
        <Parameter name="Steady-State" type="key" value="Task_14" />
      </Problem>
      <Method name="MCA Method (Reder)" type="MCAMethod(Reder)">
        <Parameter name="Modulation Factor" type="unsignedFloat" value="1e-009" />
      </Method>
    </Task>
    <Task key="Task_21" name="Lyapunov Exponents" type="lyapunovExponents" scheduled="false" updateModel="false">
      <Report reference="Report_14" target="" append="1" confirmOverwrite="0" />
      <Problem>
        <Parameter name="ExponentNumber" type="unsignedInteger" value="3" />
        <Parameter name="DivergenceRequested" type="bool" value="1" />
        <Parameter name="TransientTime" type="float" value="0" />
      </Problem>
      <Method name="Wolf Method" type="WolfMethod">
        <Parameter name="Orthonormalization Interval" type="unsignedFloat" value="1" />
        <Parameter name="Overall time" type="unsignedFloat" value="1000" />
        <Parameter name="Relative Tolerance" type="unsignedFloat" value="1e-006" />
        <Parameter name="Absolute Tolerance" type="unsignedFloat" value="1e-012" />
        <Parameter name="Max Internal Steps" type="unsignedInteger" value="10000" />
      </Method>
    </Task>
    <Task key="Task_22" name="Time Scale Separation Analysis" type="timeScaleSeparationAnalysis" scheduled="false" updateModel="false">
      <Report reference="Report_15" target="" append="1" confirmOverwrite="0" />
      <Problem>
        <Parameter name="StepNumber" type="unsignedInteger" value="100" />
        <Parameter name="StepSize" type="float" value="0.01" />
        <Parameter name="Duration" type="float" value="1" />
        <Parameter name="TimeSeriesRequested" type="bool" value="1" />
        <Parameter name="OutputStartTime" type="float" value="0" />
      </Problem>
      <Method name="ILDM (LSODA,Deuflhard)" type="TimeScaleSeparation(ILDM,Deuflhard)">
        <Parameter name="Deuflhard Tolerance" type="unsignedFloat" value="1e-006" />
      </Method>
    </Task>
    <Task key="Task_23" name="Sensitivities" type="sensitivities" scheduled="false" updateModel="false">
      <Report reference="Report_16" target="" append="1" confirmOverwrite="0" />
      <Problem>
        <Parameter name="SubtaskType" type="unsignedInteger" value="1" />
        <ParameterGroup name="TargetFunctions">
          <Parameter name="SingleObject" type="cn" value="" />
          <Parameter name="ObjectListType" type="unsignedInteger" value="7" />
        </ParameterGroup>
        <ParameterGroup name="ListOfVariables">
          <ParameterGroup name="Variables">
            <Parameter name="SingleObject" type="cn" value="" />
            <Parameter name="ObjectListType" type="unsignedInteger" value="41" />
          </ParameterGroup>
        </ParameterGroup>
      </Problem>
      <Method name="Sensitivities Method" type="SensitivitiesMethod">
        <Parameter name="Delta factor" type="unsignedFloat" value="0.001" />
        <Parameter name="Delta minimum" type="unsignedFloat" value="1e-012" />
      </Method>
    </Task>
    <Task key="Task_24" name="Moieties" type="moieties" scheduled="false" updateModel="false">
      <Problem></Problem>
      <Method name="Householder Reduction" type="Householder"></Method>
    </Task>
    <Task key="Task_25" name="Cross Section" type="crosssection" scheduled="false" updateModel="false">
      <Problem>
        <Parameter name="StepNumber" type="unsignedInteger" value="100" />
        <Parameter name="StepSize" type="float" value="0.01" />
        <Parameter name="Duration" type="float" value="1" />
        <Parameter name="TimeSeriesRequested" type="bool" value="1" />
        <Parameter name="OutputStartTime" type="float" value="0" />
        <Parameter name="Output Event" type="bool" value="0" />
        <Parameter name="LimitCrossings" type="bool" value="0" />
        <Parameter name="NumCrossingsLimit" type="unsignedInteger" value="0" />
        <Parameter name="LimitOutTime" type="bool" value="0" />
        <Parameter name="LimitOutCrossings" type="bool" value="0" />
        <Parameter name="PositiveDirection" type="bool" value="1" />
        <Parameter name="NumOutCrossingsLimit" type="unsignedInteger" value="0" />
        <Parameter name="LimitUntilConvergence" type="bool" value="0" />
        <Parameter name="ConvergenceTolerance" type="float" value="1e-006" />
        <Parameter name="Threshold" type="float" value="0" />
        <Parameter name="DelayOutputUntilConvergence" type="bool" value="0" />
        <Parameter name="OutputConvergenceTolerance" type="float" value="1e-006" />
        <ParameterText name="TriggerExpression" type="expression"></ParameterText>
        <Parameter name="SingleVariable" type="cn" value="" />
      </Problem>
      <Method name="Deterministic (LSODA)" type="Deterministic(LSODA)">
        <Parameter name="Integrate Reduced Model" type="bool" value="0" />
        <Parameter name="Relative Tolerance" type="unsignedFloat" value="1e-006" />
        <Parameter name="Absolute Tolerance" type="unsignedFloat" value="1e-012" />
        <Parameter name="Max Internal Steps" type="unsignedInteger" value="10000" />
      </Method>
    </Task>
    <Task key="Task_26" name="Linear Noise Approximation" type="linearNoiseApproximation" scheduled="false" updateModel="false">
      <Report reference="Report_17" target="" append="1" confirmOverwrite="1" />
      <Problem>
        <Parameter name="Steady-State" type="key" value="Task_14" />
      </Problem>
      <Method name="Linear Noise Approximation" type="LinearNoiseApproximation"></Method>
    </Task>
  </ListOfTasks>
  <ListOfReports>
    <Report key="Report_9" name="Steady-State" taskType="steadyState" separator="&#x9;" precision="6">
      <Comment>
        Automatically generated report.
      </Comment>
      <Footer>
        <Object cn="CN=Root,Vector=TaskList[Steady-State]" />
      </Footer>
    </Report>
    <Report key="Report_10" name="Elementary Flux Modes" taskType="fluxMode" separator="&#x9;" precision="6">
      <Comment>
        Automatically generated report.
      </Comment>
      <Footer>
        <Object cn="CN=Root,Vector=TaskList[Elementary Flux Modes],Object=Result" />
      </Footer>
    </Report>
    <Report key="Report_11" name="Optimization" taskType="optimization" separator="&#x9;" precision="6">
      <Comment>
        Automatically generated report.
      </Comment>
      <Header>
        <Object cn="CN=Root,Vector=TaskList[Optimization],Object=Description" />
        <Object cn="String=\[Function Evaluations\]" />
        <Object cn="Separator=&#x9;" />
        <Object cn="String=\[Best Value\]" />
        <Object cn="Separator=&#x9;" />
        <Object cn="String=\[Best Parameters\]" />
      </Header>
      <Body>
        <Object cn="CN=Root,Vector=TaskList[Optimization],Problem=Optimization,Reference=Function Evaluations" />
        <Object cn="Separator=&#x9;" />
        <Object cn="CN=Root,Vector=TaskList[Optimization],Problem=Optimization,Reference=Best Value" />
        <Object cn="Separator=&#x9;" />
        <Object cn="CN=Root,Vector=TaskList[Optimization],Problem=Optimization,Reference=Best Parameters" />
      </Body>
      <Footer>
        <Object cn="String=&#xA;" />
        <Object cn="CN=Root,Vector=TaskList[Optimization],Object=Result" />
      </Footer>
    </Report>
    <Report key="Report_12" name="Parameter Estimation" taskType="parameterFitting" separator="&#x9;" precision="6">
      <Comment>
        Automatically generated report.
      </Comment>
      <Header>
        <Object cn="CN=Root,Vector=TaskList[Parameter Estimation],Object=Description" />
        <Object cn="String=\[Function Evaluations\]" />
        <Object cn="Separator=&#x9;" />
        <Object cn="String=\[Best Value\]" />
        <Object cn="Separator=&#x9;" />
        <Object cn="String=\[Best Parameters\]" />
      </Header>
      <Body>
        <Object cn="CN=Root,Vector=TaskList[Parameter Estimation],Problem=Parameter Estimation,Reference=Function Evaluations" />
        <Object cn="Separator=&#x9;" />
        <Object cn="CN=Root,Vector=TaskList[Parameter Estimation],Problem=Parameter Estimation,Reference=Best Value" />
        <Object cn="Separator=&#x9;" />
        <Object cn="CN=Root,Vector=TaskList[Parameter Estimation],Problem=Parameter Estimation,Reference=Best Parameters" />
      </Body>
      <Footer>
        <Object cn="String=&#xA;" />
        <Object cn="CN=Root,Vector=TaskList[Parameter Estimation],Object=Result" />
      </Footer>
    </Report>
    <Report key="Report_13" name="Metabolic Control Analysis" taskType="metabolicControlAnalysis" separator="&#x9;" precision="6">
      <Comment>
        Automatically generated report.
      </Comment>
      <Header>
        <Object cn="CN=Root,Vector=TaskList[Metabolic Control Analysis],Object=Description" />
      </Header>
      <Footer>
        <Object cn="String=&#xA;" />
        <Object cn="CN=Root,Vector=TaskList[Metabolic Control Analysis],Object=Result" />
      </Footer>
    </Report>
    <Report key="Report_14" name="Lyapunov Exponents" taskType="lyapunovExponents" separator="&#x9;" precision="6">
      <Comment>
        Automatically generated report.
      </Comment>
      <Header>
        <Object cn="CN=Root,Vector=TaskList[Lyapunov Exponents],Object=Description" />
      </Header>
      <Footer>
        <Object cn="String=&#xA;" />
        <Object cn="CN=Root,Vector=TaskList[Lyapunov Exponents],Object=Result" />
      </Footer>
    </Report>
    <Report key="Report_15" name="Time Scale Separation Analysis" taskType="timeScaleSeparationAnalysis" separator="&#x9;" precision="6">
      <Comment>
        Automatically generated report.
      </Comment>
      <Header>
        <Object cn="CN=Root,Vector=TaskList[Time Scale Separation Analysis],Object=Description" />
      </Header>
      <Footer>
        <Object cn="String=&#xA;" />
        <Object cn="CN=Root,Vector=TaskList[Time Scale Separation Analysis],Object=Result" />
      </Footer>
    </Report>
    <Report key="Report_16" name="Sensitivities" taskType="sensitivities" separator="&#x9;" precision="6">
      <Comment>
        Automatically generated report.
      </Comment>
      <Header>
        <Object cn="CN=Root,Vector=TaskList[Sensitivities],Object=Description" />
      </Header>
      <Footer>
        <Object cn="String=&#xA;" />
        <Object cn="CN=Root,Vector=TaskList[Sensitivities],Object=Result" />
      </Footer>
    </Report>
    <Report key="Report_17" name="Linear Noise Approximation" taskType="linearNoiseApproximation" separator="&#x9;" precision="6">
      <Comment>
        Automatically generated report.
      </Comment>
      <Header>
        <Object cn="CN=Root,Vector=TaskList[Linear Noise Approximation],Object=Description" />
      </Header>
      <Footer>
        <Object cn="String=&#xA;" />
        <Object cn="CN=Root,Vector=TaskList[Linear Noise Approximation],Object=Result" />
      </Footer>
    </Report>
    <Report key="Report_18" name="TFC" taskType="timeCourse" separator="&#x9;" precision="6">
      <Comment></Comment>
      <Table printTitle="1">
        <Object cn="CN=Root,Model=TFD,Reference=Time" />
        <Object cn="CN=Root,Model=TFD,Vector=Compartments[c],Vector=Metabolites[LCX],Reference=ParticleNumber" />
        <Object cn="CN=Root,Model=TFD,Vector=Compartments[c],Vector=Metabolites[LC],Reference=ParticleNumber" />
        <Object cn="CN=Root,Model=TFD,Vector=Compartments[c],Vector=Metabolites[NPit],Reference=ParticleNumber" />
        <Object cn="CN=Root,Model=TFD,Vector=Values[Leff],Reference=Value" />
        <Object cn="CN=Root,Model=TFD,Vector=Values[LendX],Reference=Value" />
        <Object cn="CN=Root,Model=TFD,Vector=Values[NendX],Reference=Value" />
        <Object cn="CN=Root,Model=TFD,Vector=Values[LeffX],Reference=Value" />
        <Object cn="CN=Root,Model=TFD,Vector=Compartments[c],Vector=Metabolites[Lend],Reference=ParticleNumber" />
        <Object cn="CN=Root,Model=TFD,Vector=Compartments[c],Vector=Metabolites[Neff],Reference=ParticleNumber" />
        <Object cn="CN=Root,Model=TFD,Vector=Compartments[c],Vector=Metabolites[Lint],Reference=ParticleNumber" />
        <Object cn="CN=Root,Model=TFD,Vector=Compartments[c],Vector=Metabolites[m0],Reference=ParticleNumber" />
        <Object cn="CN=Root,Model=TFD,Vector=Compartments[c],Vector=Metabolites[mRNA],Reference=ParticleNumber" />
        <Object cn="CN=Root,Model=TFD,Vector=Compartments[c],Vector=Metabolites[GFPU],Reference=ParticleNumber" />
        <Object cn="CN=Root,Model=TFD,Vector=Compartments[c],Vector=Metabolites[GFP],Reference=ParticleNumber" />
        <Object cn="CN=Root,Model=TFD,Vector=Compartments[c],Vector=Metabolites[Pit1],Reference=ParticleNumber" />
        <Object cn="CN=Root,Model=TFD,Vector=Compartments[c],Vector=Metabolites[Pit2],Reference=ParticleNumber" />
        <Object cn="CN=Root,Model=TFD,Vector=Compartments[c],Vector=Metabolites[Pit3],Reference=ParticleNumber" />
        <Object cn="CN=Root,Model=TFD,Vector=Compartments[c],Vector=Metabolites[Pit4],Reference=ParticleNumber" />
        <Object cn="CN=Root,Model=TFD,Vector=Compartments[c],Vector=Metabolites[Pit5],Reference=ParticleNumber" />
        <Object cn="CN=Root,Model=TFD,Vector=Compartments[c],Vector=Metabolites[Pit6],Reference=ParticleNumber" />
        <Object cn="CN=Root,Model=TFD,Vector=Compartments[c],Vector=Metabolites[Pit7],Reference=ParticleNumber" />
        <Object cn="CN=Root,Model=TFD,Vector=Compartments[c],Vector=Metabolites[Pit8],Reference=ParticleNumber" />
        <Object cn="CN=Root,Model=TFD,Vector=Compartments[c],Vector=Metabolites[Pit9],Reference=ParticleNumber" />
        <Object cn="CN=Root,Model=TFD,Vector=Compartments[c],Vector=Metabolites[Pit10],Reference=ParticleNumber" />
        <Object cn="CN=Root,Model=TFD,Vector=Compartments[c],Vector=Metabolites[End1],Reference=ParticleNumber" />
        <Object cn="CN=Root,Model=TFD,Vector=Compartments[c],Vector=Metabolites[End2],Reference=ParticleNumber" />
        <Object cn="CN=Root,Model=TFD,Vector=Compartments[c],Vector=Metabolites[End3],Reference=ParticleNumber" />
        <Object cn="CN=Root,Model=TFD,Vector=Compartments[c],Vector=Metabolites[End4],Reference=ParticleNumber" />
        <Object cn="CN=Root,Model=TFD,Vector=Compartments[c],Vector=Metabolites[End5],Reference=ParticleNumber" />
        <Object cn="CN=Root,Model=TFD,Vector=Compartments[c],Vector=Metabolites[End6],Reference=ParticleNumber" />
        <Object cn="CN=Root,Model=TFD,Vector=Compartments[c],Vector=Metabolites[End7],Reference=ParticleNumber" />
        <Object cn="CN=Root,Model=TFD,Vector=Compartments[c],Vector=Metabolites[End8],Reference=ParticleNumber" />
        <Object cn="CN=Root,Model=TFD,Vector=Compartments[c],Vector=Metabolites[End9],Reference=ParticleNumber" />
        <Object cn="CN=Root,Model=TFD,Vector=Compartments[c],Vector=Metabolites[End10],Reference=ParticleNumber" />
      </Table>
    </Report>
  </ListOfReports>
  <ListOfPlots>
    <PlotSpecification name="GFP" type="Plot2D" active="1">
      <Parameter name="log X" type="bool" value="0" />
      <Parameter name="log Y" type="bool" value="0" />
      <ListOfPlotItems>
        <PlotItem name="GFP.ParticleNumber|Time" type="Curve2D">
          <Parameter name="Color" type="string" value="auto" />
          <Parameter name="Line subtype" type="unsignedInteger" value="0" />
          <Parameter name="Line type" type="unsignedInteger" value="0" />
          <Parameter name="Line width" type="unsignedFloat" value="1" />
          <Parameter name="Recording Activity" type="string" value="during" />
          <Parameter name="Symbol subtype" type="unsignedInteger" value="0" />
          <ListOfChannels>
            <ChannelSpec cn="CN=Root,Model=TFD,Reference=Time" />
            <ChannelSpec cn="CN=Root,Model=TFD,Vector=Compartments[c],Vector=Metabolites[GFP],Reference=ParticleNumber" />
          </ListOfChannels>
        </PlotItem>
      </ListOfPlotItems>
    </PlotSpecification>
    <PlotSpecification name="mRNA" type="Plot2D" active="1">
      <Parameter name="log X" type="bool" value="0" />
      <Parameter name="log Y" type="bool" value="0" />
      <ListOfPlotItems>
        <PlotItem name="mRNA.ParticleNumber|Time" type="Curve2D">
          <Parameter name="Color" type="string" value="auto" />
          <Parameter name="Line subtype" type="unsignedInteger" value="0" />
          <Parameter name="Line type" type="unsignedInteger" value="0" />
          <Parameter name="Line width" type="unsignedFloat" value="1" />
          <Parameter name="Recording Activity" type="string" value="during" />
          <Parameter name="Symbol subtype" type="unsignedInteger" value="0" />
          <ListOfChannels>
            <ChannelSpec cn="CN=Root,Model=TFD,Reference=Time" />
            <ChannelSpec cn="CN=Root,Model=TFD,Vector=Compartments[c],Vector=Metabolites[mRNA],Reference=ParticleNumber" />
          </ListOfChannels>
        </PlotItem>
      </ListOfPlotItems>
    </PlotSpecification>
    <PlotSpecification name="LC" type="Plot2D" active="1">
      <Parameter name="log X" type="bool" value="0" />
      <Parameter name="log Y" type="bool" value="0" />
      <ListOfPlotItems>
        <PlotItem name="LC.ParticleNumber|Time" type="Curve2D">
          <Parameter name="Color" type="string" value="auto" />
          <Parameter name="Line subtype" type="unsignedInteger" value="0" />
          <Parameter name="Line type" type="unsignedInteger" value="0" />
          <Parameter name="Line width" type="unsignedFloat" value="1" />
          <Parameter name="Recording Activity" type="string" value="during" />
          <Parameter name="Symbol subtype" type="unsignedInteger" value="0" />
          <ListOfChannels>
            <ChannelSpec cn="CN=Root,Model=TFD,Reference=Time" />
            <ChannelSpec cn="CN=Root,Model=TFD,Vector=Compartments[c],Vector=Metabolites[LC],Reference=ParticleNumber" />
          </ListOfChannels>
        </PlotItem>
      </ListOfPlotItems>
    </PlotSpecification>
    <PlotSpecification name="Leff" type="Plot2D" active="1">
      <Parameter name="log X" type="bool" value="0" />
      <Parameter name="log Y" type="bool" value="0" />
      <ListOfPlotItems>
        <PlotItem name="Values[Leff]|Time" type="Curve2D">
          <Parameter name="Color" type="string" value="auto" />
          <Parameter name="Line subtype" type="unsignedInteger" value="0" />
          <Parameter name="Line type" type="unsignedInteger" value="0" />
          <Parameter name="Line width" type="unsignedFloat" value="1" />
          <Parameter name="Recording Activity" type="string" value="during" />
          <Parameter name="Symbol subtype" type="unsignedInteger" value="0" />
          <ListOfChannels>
            <ChannelSpec cn="CN=Root,Model=TFD,Reference=Time" />
            <ChannelSpec cn="CN=Root,Model=TFD,Vector=Values[Leff],Reference=Value" />
          </ListOfChannels>
        </PlotItem>
      </ListOfPlotItems>
    </PlotSpecification>
    <PlotSpecification name="Neff" type="Plot2D" active="1">
      <Parameter name="log X" type="bool" value="0" />
      <Parameter name="log Y" type="bool" value="0" />
      <ListOfPlotItems>
        <PlotItem name="Neff.ParticleNumber|Time" type="Curve2D">
          <Parameter name="Color" type="string" value="auto" />
          <Parameter name="Line subtype" type="unsignedInteger" value="0" />
          <Parameter name="Line type" type="unsignedInteger" value="0" />
          <Parameter name="Line width" type="unsignedFloat" value="1" />
          <Parameter name="Recording Activity" type="string" value="during" />
          <Parameter name="Symbol subtype" type="unsignedInteger" value="0" />
          <ListOfChannels>
            <ChannelSpec cn="CN=Root,Model=TFD,Reference=Time" />
            <ChannelSpec cn="CN=Root,Model=TFD,Vector=Compartments[c],Vector=Metabolites[Neff],Reference=ParticleNumber" />
          </ListOfChannels>
        </PlotItem>
      </ListOfPlotItems>
    </PlotSpecification>
    <PlotSpecification name="NPit" type="Plot2D" active="1">
      <Parameter name="log X" type="bool" value="0" />
      <Parameter name="log Y" type="bool" value="0" />
      <ListOfPlotItems>
        <PlotItem name="NPit.ParticleNumber|Time" type="Curve2D">
          <Parameter name="Color" type="string" value="auto" />
          <Parameter name="Line subtype" type="unsignedInteger" value="0" />
          <Parameter name="Line type" type="unsignedInteger" value="0" />
          <Parameter name="Line width" type="unsignedFloat" value="1" />
          <Parameter name="Recording Activity" type="string" value="during" />
          <Parameter name="Symbol subtype" type="unsignedInteger" value="0" />
          <ListOfChannels>
            <ChannelSpec cn="CN=Root,Model=TFD,Reference=Time" />
            <ChannelSpec cn="CN=Root,Model=TFD,Vector=Compartments[c],Vector=Metabolites[NPit],Reference=ParticleNumber" />
          </ListOfChannels>
        </PlotItem>
      </ListOfPlotItems>
    </PlotSpecification>
  </ListOfPlots>
  <GUI></GUI>
</COPASI>
