# Supplementary material for: Multi-Level Kinetic Model of mRNA Delivery via Transfection of Lipoplexes
Source: PLoS One. 2014 Sep 19;9(9):e107148. doi: 10.1371/journal.pone.0107148 (PMC4169511; doi:10.1371/journal.pone.0107148)
Supplement: File S1 — Code S1. Script for automated simulation of dose-response relationship. Code S2. script for automated simulation of lipoplex size dependency. Code S3. C# source code for program to set parameters in Copasi model. Code S4. C# source code for program to run Copasi model multiple times and analyze results in Igor Pro. Code S5. C# source code for program to run TFC.exe and optimize via simulated annealing algorithm. Code S6. C# source code for program to run Copasi streamlined (reduced) model multiple times and analyze results in Igor Pro. Code S7. C# source code for program to run TFRC.exe and optimize via simulated annealing algorithm. Code S8. Igor Pro procedure for analyzing results of Copasi model (TFC.cps and TFC.cps). Code S9. Perl script for running SPiM model. Code S10. Igor Pro procedure for analyzing results of SPiM model. Code S11. Igor Pro procedure for creating figures. Dataset S1. Dose-response data ( Figure 6 ). Dataset S2. GFP data ( Figure 4 ). Dataset S3. Lipoplex size data ( Figure 7 ). Dataset S4. Max GFP experiment ( Figure 5B ). Dataset S5Max GFP reduced model ( Figure 5B ). Dataset S6. Max GFP ( Figure 5B ). Dataset S7. Onset time experiment ( Figure 5A ). Dataset S8. Onset time reduced model ( Figure 5A ). Dataset S9. Onset time ( Figure 5A ). Dataset S10. Time courses ( Figure 3 ). Model S1. Copasi model for deterministic simulation of multiple lipoplex model. Model S2. SBML model for deterministic simulation of multiple lipoplex model. Model S3. Copasi model for stochastic simulation of multiple lipoplex model. Model S4. SBML model for stochastic simulation of multiple lipoplex model. Model S5. Copasi model for deterministic simulation of streamlined (reduced) model. Model S6. SBML model for deterministic simulation of streamlined (reduced) model. Model S7. Copasi model for stochastic simulation of streamlined (reduced) model. Model S8. SBML model for stochastic simulation of streamlined (reduced) model. Model S9. SPiM model. Model S10. Versio [file pone.0107148.s001.zip › ModelS009.spi]

directive sample 30.0 10000
directive plot LC();NPit();Lend();Nend();Neff();Lint();m0();mRNA();GFP();
    Pit1();Pit2();Pit3();Pit4();Pit5();Pit6();Pit7();Pit8();Pit9();Pit10();
    End1();End2();End3();End4();End5();End6();End7();End8();End9();End10()

val infDelay = 0.000000001
val iT = 1.0 (* incubation time *)
val kA = 0.03 (* attach *)
val kE = 0.45 (* endocytosis *)
val kL = 0.025 (* lyse endosome *)
val kU = 1000000000.0 (* unpack lipoplex *)
val kTL = 100.0 (* translate *)
val dM = 0.051 (* delta = mRNA degradation *)
val dG = 0.056 (* beta = GFP degradation *)
val dL = 0.000000001 (* lipoplex degradation *)
val dE = 0.01 (* endosome degradation *)

new attach@kA:chan(int)

let Lext(n:int,t:float) = 
  if (t<iT) then
    do !attach(n) (* attach to cell surface *)
    or delay@1000.0;Lext(n,t+0.001) (* increment timer after 0.001 h *)
  else
    () (* external lipoplexes are washed away at 1 hour *)
and Pit0() = 
  ?attach(n); Pit1(n); Pit0(); NPit(); LC()
and Pit1(n1:int) = 
  do ?attach(n); Pit2(n1,n); LC()
  or delay@kE; (End1(n1) | Lend() | Nend())
and Pit2(n1:int,n2:int) =
  do ?attach(n); Pit3(n1,n2,n); LC()
  or delay@kE; (End2(n1,n2) | 2 of Lend() | Nend())
and Pit3(n1:int,n2:int,n3:int) =
  do ?attach(n); Pit4(n1,n2,n3,n); LC()
  or delay@kE; (End3(n1,n2,n3) | 3 of Lend() | Nend())
and Pit4(n1:int,n2:int,n3:int,n4:int) =
  do ?attach(n); Pit5(n1,n2,n3,n4,n); LC()
  or delay@kE; (End4(n1,n2,n3,n4) | 4 of Lend() | Nend())
and Pit5(n1:int,n2:int,n3:int,n4:int,n5:int) =
  do ?attach(n); Pit6(n1,n2,n3,n4,n5,n); LC()
  or delay@kE; (End5(n1,n2,n3,n4,n5) | 5 of Lend() | Nend())
and Pit6(n1:int,n2:int,n3:int,n4:int,n5:int,n6:int) =
  do ?attach(n); Pit7(n1,n2,n3,n4,n5,n6,n); LC()
  or delay@kE; (End6(n1,n2,n3,n4,n5,n6) | 6 of Lend() | Nend())
and Pit7(n1:int,n2:int,n3:int,n4:int,n5:int,n6:int,n7:int) =
  do ?attach(n); Pit8(n1,n2,n3,n4,n5,n6,n7,n); LC()
  or delay@kE; (End7(n1,n2,n3,n4,n5,n6,n7) | 7 of Lend() | Nend())
and Pit8(n1:int,n2:int,n3:int,n4:int,n5:int,n6:int,n7:int,n8:int) =
  do ?attach(n); Pit9(n1,n2,n3,n4,n5,n6,n7,n8,n); LC()
  or delay@kE; (End8(n1,n2,n3,n4,n5,n6,n7,n8) | 8 of Lend() | Nend())
and Pit9(n1:int,n2:int,n3:int,n4:int,n5:int,n6:int,n7:int,n8:int,n9:int) =
  do ?attach(n); Pit10(n1,n2,n3,n4,n5,n6,n7,n8,n9,n); LC()
  or delay@kE; (End9(n1,n2,n3,n4,n5,n6,n7,n8,n9) | 9 of Lend() | Nend())
and Pit10(n1:int,n2:int,n3:int,n4:int,n5:int,n6:int,n7:int,n8:int,n9:int,n10:int) =
  delay@kE; (End10(n1,n2,n3,n4,n5,n6,n7,n8,n9,n10) | 10 of Lend() | Nend())
and End1(n1:int) =
  do delay@kL;(Lint(n1) | Neff())
  or delay@dE; ()
and End2(n1:int,n2:int) =
  do delay@kL;(Lint(n1) | Lint(n2) | Neff())
  or delay@dE; ()
and End3(n1:int,n2:int,n3:int) =
  do delay@kL;(Lint(n1) | Lint(n2) | Lint(n3) | Neff())
  or delay@dE; ()
and End4(n1:int,n2:int,n3:int,n4:int) =
  do delay@kL;(Lint(n1) | Lint(n2) | Lint(n3) | Lint(n4) | Neff())
  or delay@dE; ()
and End5(n1:int,n2:int,n3:int,n4:int,n5:int) =
  do delay@kL;(Lint(n1) | Lint(n2) | Lint(n3) | Lint(n4) | Lint(n5) | Neff())
  or delay@dE; ()
and End6(n1:int,n2:int,n3:int,n4:int,n5:int,n6:int) =
  do delay@kL;(Lint(n1) | Lint(n2) | Lint(n3) | Lint(n4) | Lint(n5) | Lint(n6) | Neff())
  or delay@dE; ()
and End7(n1:int,n2:int,n3:int,n4:int,n5:int,n6:int,n7:int) =
  do delay@kL;(Lint(n1) | Lint(n2) | Lint(n3) | Lint(n4) | Lint(n5) | Lint(n6) | Lint(n7) | Neff())
  or delay@dE; ()
and End8(n1:int,n2:int,n3:int,n4:int,n5:int,n6:int,n7:int,n8:int) =
  do delay@kL;(Lint(n1) | Lint(n2) | Lint(n3) | Lint(n4) | Lint(n5) | Lint(n6) | Lint(n7) | 
    Lint(n8) | Neff())
  or delay@dE; ()
and End9(n1:int,n2:int,n3:int,n4:int,n5:int,n6:int,n7:int,n8:int,n9:int) =
  do delay@kL;(Lint(n1) | Lint(n2) | Lint(n3) | Lint(n4) | Lint(n5) | Lint(n6) | Lint(n7) |
    Lint(n8) | Lint(n9) | Neff())
  or delay@dE; ()
and End10(n1:int,n2:int,n3:int,n4:int,n5:int,n6:int,n7:int,n8:int,n9:int,n10:int) =
  do delay@kL;(Lint(n1) | Lint(n2) | Lint(n3) | Lint(n4) | Lint(n5) | Lint(n6) | Lint(n7) |
    Lint(n8) | Lint(n9) | Lint(n10) | Neff())
  or delay@dE; ()
and Lint(n:int) = 
  do delay@kU;Count512(n) (* lipoplex unpacks, create n of mRNA() *)
  or delay@dL; () (* lipoplex degrades *)
and Count512(n:int) =
  if n>=512 then (512 of mRNA() | 512 of m0() | Count256(n-512))
  else Count256(n)
and Count256(n:int) =
  if n>=256 then (256 of mRNA() | 256 of m0() | Count128(n-256))
  else Count128(n)
and Count128(n:int) =
  if n>=128 then (128 of mRNA() | 128 of m0() | Count64(n-128))
  else Count64(n)
and Count64(n:int) =
  if n>=64 then (64 of mRNA() | 64 of m0() | Count32(n-64))
  else Count32(n)
and Count32(n:int) =
  if n>=32 then (32 of mRNA() | 32 of m0() | Count16(n-32))
  else Count16(n)
and Count16(n:int) =
  if n>=16 then (16 of mRNA() | 16 of m0() | Count8(n-16))
  else Count8(n)
and Count8(n:int) =
  if n>=8 then (8 of mRNA() | 8 of m0() | Count4(n-8))
  else Count4(n)
and Count4(n:int) =
  if n>=4 then (4 of mRNA() | 4 of m0() | Count2(n-4))
  else Count2(n)
and Count2(n:int) =
  if n>=2 then (2 of mRNA() | 2 of m0() | Count1(n-2))
  else Count1(n)
and Count1(n:int) =
  if n>=1 then (1 of mRNA() | 1 of m0())
and mRNA() = do delay@kTL;(mRNA() | GFP()) (* translation *)
             or delay@dM;() (* mRNA degradation *)
and GFP() = delay@dG;() (* GFP degradation *)
and LC() = delay@infDelay;()
and NPit() = delay@infDelay;()
and Lend() = delay@infDelay;()
and Nend() = delay@infDelay;()
and Neff() = delay@infDelay;()
and m0() = delay@infDelay;()

run 1 of Lext(345,0.0)
run 3 of Lext(346,0.0)
run 6 of Lext(347,0.0)
run 12 of Lext(348,0.0)
run 18 of Lext(349,0.0)
run 20 of Lext(350,0.0)
run 18 of Lext(351,0.0)
run 12 of Lext(352,0.0)
run 6 of Lext(353,0.0)
run 3 of Lext(354,0.0)
run 1 of Lext(355,0.0)
(* run 100 of Lext(350,0.0) *)
run 1 of Pit0()
