# Supplementary material for: Multi-Level Kinetic Model of mRNA Delivery via Transfection of Lipoplexes
Source: PLoS One. 2014 Sep 19;9(9):e107148. doi: 10.1371/journal.pone.0107148 (PMC4169511; doi:10.1371/journal.pone.0107148)
Supplement: File S1 — Code S1. Script for automated simulation of dose-response relationship. Code S2. script for automated simulation of lipoplex size dependency. Code S3. C# source code for program to set parameters in Copasi model. Code S4. C# source code for program to run Copasi model multiple times and analyze results in Igor Pro. Code S5. C# source code for program to run TFC.exe and optimize via simulated annealing algorithm. Code S6. C# source code for program to run Copasi streamlined (reduced) model multiple times and analyze results in Igor Pro. Code S7. C# source code for program to run TFRC.exe and optimize via simulated annealing algorithm. Code S8. Igor Pro procedure for analyzing results of Copasi model (TFC.cps and TFC.cps). Code S9. Perl script for running SPiM model. Code S10. Igor Pro procedure for analyzing results of SPiM model. Code S11. Igor Pro procedure for creating figures. Dataset S1. Dose-response data ( Figure 6 ). Dataset S2. GFP data ( Figure 4 ). Dataset S3. Lipoplex size data ( Figure 7 ). Dataset S4. Max GFP experiment ( Figure 5B ). Dataset S5Max GFP reduced model ( Figure 5B ). Dataset S6. Max GFP ( Figure 5B ). Dataset S7. Onset time experiment ( Figure 5A ). Dataset S8. Onset time reduced model ( Figure 5A ). Dataset S9. Onset time ( Figure 5A ). Dataset S10. Time courses ( Figure 3 ). Model S1. Copasi model for deterministic simulation of multiple lipoplex model. Model S2. SBML model for deterministic simulation of multiple lipoplex model. Model S3. Copasi model for stochastic simulation of multiple lipoplex model. Model S4. SBML model for stochastic simulation of multiple lipoplex model. Model S5. Copasi model for deterministic simulation of streamlined (reduced) model. Model S6. SBML model for deterministic simulation of streamlined (reduced) model. Model S7. Copasi model for stochastic simulation of streamlined (reduced) model. Model S8. SBML model for stochastic simulation of streamlined (reduced) model. Model S9. SPiM model. Model S10. Versio [file pone.0107148.s001.zip › ModelS010.bngl]

begin parameters
  kFast 1e20
  kA 0.016*3600 # attach 
  kE 0.45*3600 # endocytosis 
  kL 0.4*3600 # lyse endosome 
  kU 0.4*3600 # unpack lipoplex 
  kTL 100.0*3600 # translate 
  dW 0 # wash (degrade external lipoplexes)
  dM 0.051*3600 # delta mRNA degradation 
  dG 0.056*3600 # beta GFP degradation 
  dL 0.01*3600 # lipoplex degradation 
  dE 1.0*3600 # endosome degradation 
end parameters

begin molecule types
  #Lext(p,n~345~355)
  #Lext(p,n~345~355~PLUS~MINUS)
  Lext(p,n~345~346~347~348~349~350~351~352~353~354~355)
  Pit(s~p~e,l1,l2,l3,l4,l5,l6,l7,l8,l9,l10) # pit now has flag fpr pit vs. endosome
  #End(l1,l2,l3,l4,l5,l6,l7,l8,l9,l10)
  Lint(n~345~346~347~348~349~350~351~352~353~354~355)
  mRNA population
  GFP population
  Trash
  I population
  Timer population
end molecule types

begin seed species
  Lext(p,n~345) 1
  Lext(p,n~346) 2
  Lext(p,n~347) 6
  Lext(p,n~348) 12
  Lext(p,n~349) 18
  Lext(p,n~350) 20
  Lext(p,n~351) 18
  Lext(p,n~352) 12
  Lext(p,n~353) 6
  Lext(p,n~354) 3
  Lext(p,n~355) 1
  Pit(s~p,l1,l2,l3,l4,l5,l6,l7,l8,l9,l10) 1
  mRNA 0
  GFP 0
  I 1
  Timer 0
end seed species

begin observables
  Molecules Lext Lext(p,n)
  Molecules Pit Pit(s~p)
  Molecules Endo Pit(s~e)
  #Molecules Pit0 Pit()
  #Molecules Pit1 Lext(p!1,n).Pit(l1!1,l2,l3,l4,l5,l6,l7,l8,l9,l10)
  #Molecules Pit2 Lext(p!2,n).Lext(p!1,n).Pit(l1!1,l2!2,l3,l4,l5,l6,l7,l8,l9,l10)
  #Molecules Pit3 Lext(p!3,n).Lext(p!2,n).Lext(p!1,n).Pit(l1!1,l2!2,l3!3,l4,l5,l6,l7,l8,l9,l10)
  #Molecules Pit4 Lext(p!4,n).Lext(p!3,n).Lext(p!2,n).Lext(p!1,n).Pit(l1!1,l2!2,l3!3,l4!4,l5,l6,l7,l8,l9,l10)
  #Molecules Pit5 Lext(p!5,n).Lext(p!4,n).Lext(p!3,n).Lext(p!2,n).Lext(p!1,n).Pit(l1!1,l2!2,l3!3,l4!4,l5!5,l6,l7,l8,l9,l10)
  #Molecules Pit6 Lext(p!6,n).Lext(p!5,n).Lext(p!4,n).Lext(p!3,n).Lext(p!2,n).Lext(p!1,n).Pit(l1!1,l2!2,l3!3,l4!4,l5!5,l6!6,l7,l8,l9,l10)
  #Molecules Pit7 Lext(p!7,n).Lext(p!6,n).Lext(p!5,n).Lext(p!4,n).Lext(p!3,n).Lext(p!2,n).Lext(p!1,n).Pit(l1!1,l2!2,l3!3,l4!4,l5!5,l6!6,l7!7,l8,l9,l10)
  #Molecules Pit8 Lext(p!8,n).Lext(p!7,n).Lext(p!6,n).Lext(p!5,n).Lext(p!4,n).Lext(p!3,n).Lext(p!2,n).Lext(p!1,n).Pit(l1!1,l2!2,l3!3,l4!4,l5!5,l6!6,l7!7,l8!8,l9,l10)
  #Molecules Pit9 Lext(p!9,n).Lext(p!8,n).Lext(p!7,n).Lext(p!6,n).Lext(p!5,n).Lext(p!4,n).Lext(p!3,n).Lext(p!2,n).Lext(p!1,n).Pit(l1!1,l2!2,l3!3,l4!4,l5!5,l6!6,l7!7,l8!8,l9!9,l10)
  #Molecules Pit10 Lext(p!10,n).Lext(p!9,n).Lext(p!8,n).Lext(p!7,n).Lext(p!6,n).Lext(p!5,n).Lext(p!4,n).Lext(p!3,n).Lext(p!2,n).Lext(p!1,n).Pit(l1!1,l2!2,l3!3,l4!4,l5!5,l6!6,l7!7,l8!8,l9!9,l10!10)
  Molecules Lint Lint()
  Molecules mRNA mRNA
  Molecules GFP GFP
  Molecules TimerCount Timer
end observables

begin functions
  wash = if(TimerCount>3600,1e20,0)
end functions

begin reaction rules
  # degrade external lipoplex (washing)
  Lext(p,n) -> Trash wash
  # attach - external lipoplex attaches to clathrin-coated pit
  Lext(p,n) + Pit(s~p,l1,l2,l3,l4,l5,l6,l7,l8,l9,l10) -> Lext(p!1,n).Pit(s~p,l1!1,l2,l3,l4,l5,l6,l7,l8,l9,l10) + Pit(s~p,l1,l2,l3,l4,l5,l6,l7,l8,l9,l10) kA
  Lext(p,n) + Lext(p!1,n).Pit(s~p,l1!1,l2,l3,l4,l5,l6,l7,l8,l9,l10) -> Lext(p!2,n).Lext(p!1,n).Pit(s~p,l1!1,l2!2,l3,l4,l5,l6,l7,l8,l9,l10) kA
  Lext(p,n) + Lext(p!2,n).Lext(p!1,n).Pit(s~p,l1!1,l2!2,l3,l4,l5,l6,l7,l8,l9,l10) -> Lext(p!3,n).Lext(p!2,n).Lext(p!1,n).Pit(s~p,l1!1,l2!2,l3!3,l4,l5,l6,l7,l8,l9,l10) kA
  Lext(p,n) + Lext(p!3,n).Lext(p!2,n).Lext(p!1,n).Pit(s~p,l1!1,l2!2,l3!3,l4,l5,l6,l7,l8,l9,l10) -> Lext(p!4,n).Lext(p!3,n).Lext(p!2,n).Lext(p!1,n).Pit(s~p,l1!1,l2!2,l3!3,l4!4,l5,l6,l7,l8,l9,l10) kA
  Lext(p,n) + Lext(p!4,n).Lext(p!3,n).Lext(p!2,n).Lext(p!1,n).Pit(s~p,l1!1,l2!2,l3!3,l4!4,l5,l6,l7,l8,l9,l10) -> Lext(p!5,n).Lext(p!4,n).Lext(p!3,n).Lext(p!2,n).Lext(p!1,n).Pit(s~p,l1!1,l2!2,l3!3,l4!4,l5!5,l6,l7,l8,l9,l10) kA
  Lext(p,n) + Lext(p!5,n).Lext(p!4,n).Lext(p!3,n).Lext(p!2,n).Lext(p!1,n).Pit(s~p,l1!1,l2!2,l3!3,l4!4,l5!5,l6,l7,l8,l9,l10) -> Lext(p!6,n).Lext(p!5,n).Lext(p!4,n).Lext(p!3,n).Lext(p!2,n).Lext(p!1,n).Pit(s~p,l1!1,l2!2,l3!3,l4!4,l5!5,l6!6,l7,l8,l9,l10) kA
  Lext(p,n) + Lext(p!6,n).Lext(p!5,n).Lext(p!4,n).Lext(p!3,n).Lext(p!2,n).Lext(p!1,n).Pit(s~p,l1!1,l2!2,l3!3,l4!4,l5!5,l6!6,l7,l8,l9,l10) -> \
    Lext(p!7,n).Lext(p!6,n).Lext(p!5,n).Lext(p!4,n).Lext(p!3,n).Lext(p!2,n).Lext(p!1,n).Pit(s~p,l1!1,l2!2,l3!3,l4!4,l5!5,l6!6,l7!7,l8,l9,l10) kA
  #Lext(p,n) + Lext(p!7,n).Lext(p!6,n).Lext(p!5,n).Lext(p!4,n).Lext(p!3,n).Lext(p!2,n).Lext(p!1,n).Pit(s~p,l1!1,l2!2,l3!3,l4!4,l5!5,l6!6,l7!7,l8,l9,l10) -> \
  #  Lext(p!8,n).Lext(p!7,n).Lext(p!6,n).Lext(p!5,n).Lext(p!4,n).Lext(p!3,n).Lext(p!2,n).Lext(p!1,n).Pit(s~p,l1!1,l2!2,l3!3,l4!4,l5!5,l6!6,l7!7,l8!8,l9,l10) kA
  #Lext(p,n) + Lext(p!8,n).Lext(p!7,n).Lext(p!6,n).Lext(p!5,n).Lext(p!4,n).Lext(p!3,n).Lext(p!2,n).Lext(p!1,n).Pit(s~p,l1!1,l2!2,l3!3,l4!4,l5!5,l6!6,l7!7,l8!8,l9,l10) -> \
  #  Lext(p!9,n).Lext(p!8,n).Lext(p!7,n).Lext(p!6,n).Lext(p!5,n).Lext(p!4,n).Lext(p!3,n).Lext(p!2,n).Lext(p!1,n).Pit(s~p,l1!1,l2!2,l3!3,l4!4,l5!5,l6!6,l7!7,l8!8,l9!9,l10) kA
  #Lext(p,n) + Lext(p!9,n).Lext(p!8,n).Lext(p!7,n).Lext(p!6,n).Lext(p!5,n).Lext(p!4,n).Lext(p!3,n).Lext(p!2,n).Lext(p!1,n).Pit(s~p,l1!1,l2!2,l3!3,l4!4,l5!5,l6!6,l7!7,l8!8,l9!9,l10) -> \
  #  Lext(p!10,n).Lext(p!9,n).Lext(p!8,n).Lext(p!7,n).Lext(p!6,n).Lext(p!5,n).Lext(p!4,n).Lext(p!3,n).Lext(p!2,n).Lext(p!1,n).Pit(s~p,l1!1,l2!2,l3!3,l4!4,l5!5,l6!6,l7!7,l8!8,l9!9,l10!10) kA
  # endocytosis - pit is converted to endosome
  Lext(p!1,n).Pit(s~p,l1!1,l2,l3,l4,l5,l6,l7,l8,l9,l10) -> Lext(p!1,n).Pit(s~e,l1!1,l2,l3,l4,l5,l6,l7,l8,l9,l10) kE DeleteMolecules
  Lext(p!2,n).Lext(p!1,n).Pit(s~p,l1!1,l2!2,l3,l4,l5,l6,l7,l8,l9,l10) -> Lext(p!2,n).Lext(p!1,n).Pit(s~e,l1!1,l2!2,l3,l4,l5,l6,l7,l8,l9,l10) kE DeleteMolecules
  Lext(p!3,n).Lext(p!2,n).Lext(p!1,n).Pit(s~p,l1!1,l2!2,l3!3,l4,l5,l6,l7,l8,l9,l10) -> Lext(p!3,n).Lext(p!2,n).Lext(p!1,n).Pit(s~e,l1!1,l2!2,l3!3,l4,l5,l6,l7,l8,l9,l10) kE DeleteMolecules
  Lext(p!4,n).Lext(p!3,n).Lext(p!2,n).Lext(p!1,n).Pit(s~p,l1!1,l2!2,l3!3,l4!4,l5,l6,l7,l8,l9,l10) -> Lext(p!4,n).Lext(p!3,n).Lext(p!2,n).Lext(p!1,n).Pit(s~e,l1!1,l2!2,l3!3,l4!4,l5,l6,l7,l8,l9,l10) kE DeleteMolecules
  Lext(p!5,n).Lext(p!4,n).Lext(p!3,n).Lext(p!2,n).Lext(p!1,n).Pit(s~p,l1!1,l2!2,l3!3,l4!4,l5!5,l6,l7,l8,l9,l10) -> Lext(p!5,n).Lext(p!4,n).Lext(p!3,n).Lext(p!2,n).Lext(p!1,n).Pit(s~e,l1!1,l2!2,l3!3,l4!4,l5!5,l6,l7,l8,l9,l10) kE DeleteMolecules
  # 5 more endocytosis reactions needed
  # endosome degradation
  Pit(s~e,l1,l2,l3,l4,l5,l6,l7,l8,l9,l10) -> Trash dE
  # the following reactions hit combinatorial complexity, but would be OK if it were possible to use the state of the reactant in the product
  #!! lysis of endosome with 1 lipoplex - 11 reactions
  #Lext(p!1,n~?).Pit(s~e,l1!1,l2,l3,l4,l5,l6,l7,l8,l9,l10) -> Lint(n) kL
  Lext(p!1,n~345).Pit(s~e,l1!1,l2,l3,l4,l5,l6,l7,l8,l9,l10) -> Lint(n~345) kL
  Lext(p!1,n~346).Pit(s~e,l1!1,l2,l3,l4,l5,l6,l7,l8,l9,l10) -> Lint(n~346) kL
  Lext(p!1,n~347).Pit(s~e,l1!1,l2,l3,l4,l5,l6,l7,l8,l9,l10) -> Lint(n~347) kL
  Lext(p!1,n~348).Pit(s~e,l1!1,l2,l3,l4,l5,l6,l7,l8,l9,l10) -> Lint(n~348) kL
  Lext(p!1,n~349).Pit(s~e,l1!1,l2,l3,l4,l5,l6,l7,l8,l9,l10) -> Lint(n~349) kL
  Lext(p!1,n~350).Pit(s~e,l1!1,l2,l3,l4,l5,l6,l7,l8,l9,l10) -> Lint(n~350) kL
  Lext(p!1,n~351).Pit(s~e,l1!1,l2,l3,l4,l5,l6,l7,l8,l9,l10) -> Lint(n~351) kL
  Lext(p!1,n~352).Pit(s~e,l1!1,l2,l3,l4,l5,l6,l7,l8,l9,l10) -> Lint(n~352) kL
  Lext(p!1,n~353).Pit(s~e,l1!1,l2,l3,l4,l5,l6,l7,l8,l9,l10) -> Lint(n~353) kL
  Lext(p!1,n~354).Pit(s~e,l1!1,l2,l3,l4,l5,l6,l7,l8,l9,l10) -> Lint(n~354) kL
  Lext(p!1,n~355).Pit(s~e,l1!1,l2,l3,l4,l5,l6,l7,l8,l9,l10) -> Lint(n~355) kL
  #!! lysis of endosome with 2 lipoplexes - 11^2 reactions
  Lext(p!2,n~345).Lext(p!1,n~345).Pit(s~e,l1!1,l2!2,l3,l4,l5,l6,l7,l8,l9,l10) -> Lint(n~345) + Lint(n~345) kL
  # lysis of endosome with 10 lipoplexes - 11^10 reactions
  # lipoplex degradation
  Lint -> Trash dL
  #!! unpacking of lipoplex - 11 reactions with sum of 345 to 355 elements
  # Lint(n) -> n*mRNA kU
  # Lint(n~345) -> 345*mRNA kU
  Lint(n~345) -> mRNA+mRNA+mRNA+mRNA+mRNA kU
  Lint(n~346) -> mRNA+mRNA+mRNA+mRNA+mRNA kU
  # mRNA degradation
  mRNA -> Trash dM
  # translation
  mRNA -> mRNA + GFP kTL
  # GFP degradation
  GFP -> Trash dG
  I -> I + Timer 1
end reaction rules

simulate_nf({suffix=>nf,t_end=>30*3600,n_steps=>300});
#writeXML();
