# Supplementary material for: Multi-Level Kinetic Model of mRNA Delivery via Transfection of Lipoplexes
Source: PLoS One. 2014 Sep 19;9(9):e107148. doi: 10.1371/journal.pone.0107148 (PMC4169511; doi:10.1371/journal.pone.0107148)
Supplement: File S1 — Code S1. Script for automated simulation of dose-response relationship. Code S2. script for automated simulation of lipoplex size dependency. Code S3. C# source code for program to set parameters in Copasi model. Code S4. C# source code for program to run Copasi model multiple times and analyze results in Igor Pro. Code S5. C# source code for program to run TFC.exe and optimize via simulated annealing algorithm. Code S6. C# source code for program to run Copasi streamlined (reduced) model multiple times and analyze results in Igor Pro. Code S7. C# source code for program to run TFRC.exe and optimize via simulated annealing algorithm. Code S8. Igor Pro procedure for analyzing results of Copasi model (TFC.cps and TFC.cps). Code S9. Perl script for running SPiM model. Code S10. Igor Pro procedure for analyzing results of SPiM model. Code S11. Igor Pro procedure for creating figures. Dataset S1. Dose-response data ( Figure 6 ). Dataset S2. GFP data ( Figure 4 ). Dataset S3. Lipoplex size data ( Figure 7 ). Dataset S4. Max GFP experiment ( Figure 5B ). Dataset S5Max GFP reduced model ( Figure 5B ). Dataset S6. Max GFP ( Figure 5B ). Dataset S7. Onset time experiment ( Figure 5A ). Dataset S8. Onset time reduced model ( Figure 5A ). Dataset S9. Onset time ( Figure 5A ). Dataset S10. Time courses ( Figure 3 ). Model S1. Copasi model for deterministic simulation of multiple lipoplex model. Model S2. SBML model for deterministic simulation of multiple lipoplex model. Model S3. Copasi model for stochastic simulation of multiple lipoplex model. Model S4. SBML model for stochastic simulation of multiple lipoplex model. Model S5. Copasi model for deterministic simulation of streamlined (reduced) model. Model S6. SBML model for deterministic simulation of streamlined (reduced) model. Model S7. Copasi model for stochastic simulation of streamlined (reduced) model. Model S8. SBML model for stochastic simulation of streamlined (reduced) model. Model S9. SPiM model. Model S10. Versio [file pone.0107148.s001.zip › TextS002.tex]

%%% Attention: 
%%% We provide only the LaTeX code of the Differential Equations. 
%%% You need to include it in your TeX document. 
%%% Some manual adjustments may be needed for too wide equations. 

$$
\begin{array}
\frac {\mathrm{d}\left( {{\mathrm{[Lext]}} \, \cdot \, {V}_{c} } \right) }  {\mathrm{d}{t} }  \; &=& \;  { \, - \, {V}_{c} \, \cdot \, \left( {{\mathrm{kAX}} \, \cdot \, {\mathrm{[Lext]}} } \right) } \\ 
 && \\ 
 \; && \;  { \, - \, {V}_{c} \, \cdot \, \left( {{\mathrm{kAX}} \, \cdot \, {\mathrm{[Lext]}} \, \cdot \, {\mathrm{[Pit1]}} } \right) } \\ 
 && \\ 
 \; && \;  { \, - \, {V}_{c} \, \cdot \, \left( {{\mathrm{kAX}} \, \cdot \, {\mathrm{[Lext]}} \, \cdot \, {\mathrm{[Pit2]}} } \right) } \\ 
 && \\ 
 \; && \;  { \, - \, {V}_{c} \, \cdot \, \left( {{\mathrm{kW}} \, \cdot \, {\mathrm{[Lext]}} } \right) } \\ 
 && \\ 
 \; && \;  { \, - \, {V}_{c} \, \cdot \, \left( {{\mathrm{kAX}} \, \cdot \, {\mathrm{[Lext]}} \, \cdot \, {\mathrm{[Pit3]}} } \right) } \\ 
 && \\ 
 \; && \;  { \, - \, {V}_{c} \, \cdot \, \left( {{\mathrm{kAX}} \, \cdot \, {\mathrm{[Lext]}} \, \cdot \, {\mathrm{[Pit4]}} } \right) } \\ 
 && \\ 
 \; && \;  { \, - \, {V}_{c} \, \cdot \, \left( {{\mathrm{kAX}} \, \cdot \, {\mathrm{[Lext]}} \, \cdot \, {\mathrm{[Pit5]}} } \right) } \\ 
 && \\ 
 \; && \;  { \, - \, {V}_{c} \, \cdot \, \left( {{\mathrm{kAX}} \, \cdot \, {\mathrm{[Lext]}} \, \cdot \, {\mathrm{[Pit6]}} } \right) } \\ 
 && \\ 
 \; && \;  { \, - \, {V}_{c} \, \cdot \, \left( {{\mathrm{kAX}} \, \cdot \, {\mathrm{[Lext]}} \, \cdot \, {\mathrm{[Pit7]}} } \right) } \\ 
 && \\ 
 \; && \;  { \, - \, {V}_{c} \, \cdot \, \left( {{\mathrm{kAX}} \, \cdot \, {\mathrm{[Lext]}} \, \cdot \, {\mathrm{[Pit8]}} } \right) } \\ 
 && \\ 
 \; && \;  { \, - \, {V}_{c} \, \cdot \, \left( {{\mathrm{kAX}} \, \cdot \, {\mathrm{[Lext]}} \, \cdot \, {\mathrm{[Pit9]}} } \right) } \\ 
 && \\ 
\frac {\mathrm{d}\left( {{\mathrm{[Pit1]}} \, \cdot \, {V}_{c} } \right) }  {\mathrm{d}{t} }  \; &=& \;  { \, + \, {V}_{c} \, \cdot \, \left( {{\mathrm{kAX}} \, \cdot \, {\mathrm{[Lext]}} } \right) } \\ 
 && \\ 
 \; && \;  { \, - \, {V}_{c} \, \cdot \, \left( {{\mathrm{kAX}} \, \cdot \, {\mathrm{[Lext]}} \, \cdot \, {\mathrm{[Pit1]}} } \right) } \\ 
 && \\ 
 \; && \;  { \, - \, {V}_{c} \, \cdot \, \left( {{\mathrm{kE}} \, \cdot \, {\mathrm{[Pit1]}} } \right) } \\ 
 && \\ 
\frac {\mathrm{d}\left( {{\mathrm{[Pit2]}} \, \cdot \, {V}_{c} } \right) }  {\mathrm{d}{t} }  \; &=& \;  { \, + \, {V}_{c} \, \cdot \, \left( {{\mathrm{kAX}} \, \cdot \, {\mathrm{[Lext]}} \, \cdot \, {\mathrm{[Pit1]}} } \right) } \\ 
 && \\ 
 \; && \;  { \, - \, {V}_{c} \, \cdot \, \left( {{\mathrm{kE}} \, \cdot \, {\mathrm{[Pit2]}} } \right) } \\ 
 && \\ 
 \; && \;  { \, - \, {V}_{c} \, \cdot \, \left( {{\mathrm{kAX}} \, \cdot \, {\mathrm{[Lext]}} \, \cdot \, {\mathrm{[Pit2]}} } \right) } \\ 
 && \\ 
\frac {\mathrm{d}\left( {{\mathrm{[Pit3]}} \, \cdot \, {V}_{c} } \right) }  {\mathrm{d}{t} }  \; &=& \;  { \, - \, {V}_{c} \, \cdot \, \left( {{\mathrm{kE}} \, \cdot \, {\mathrm{[Pit3]}} } \right) } \\ 
 && \\ 
 \; && \;  { \, + \, {V}_{c} \, \cdot \, \left( {{\mathrm{kAX}} \, \cdot \, {\mathrm{[Lext]}} \, \cdot \, {\mathrm{[Pit2]}} } \right) } \\ 
 && \\ 
 \; && \;  { \, - \, {V}_{c} \, \cdot \, \left( {{\mathrm{kAX}} \, \cdot \, {\mathrm{[Lext]}} \, \cdot \, {\mathrm{[Pit3]}} } \right) } \\ 
 && \\ 
\frac {\mathrm{d}\left( {{\mathrm{[Pit4]}} \, \cdot \, {V}_{c} } \right) }  {\mathrm{d}{t} }  \; &=& \;  { \, - \, {V}_{c} \, \cdot \, \left( {{\mathrm{kE}} \, \cdot \, {\mathrm{[Pit4]}} } \right) } \\ 
 && \\ 
 \; && \;  { \, + \, {V}_{c} \, \cdot \, \left( {{\mathrm{kAX}} \, \cdot \, {\mathrm{[Lext]}} \, \cdot \, {\mathrm{[Pit3]}} } \right) } \\ 
 && \\ 
 \; && \;  { \, - \, {V}_{c} \, \cdot \, \left( {{\mathrm{kAX}} \, \cdot \, {\mathrm{[Lext]}} \, \cdot \, {\mathrm{[Pit4]}} } \right) } \\ 
 && \\ 
\frac {\mathrm{d}\left( {{\mathrm{[Pit5]}} \, \cdot \, {V}_{c} } \right) }  {\mathrm{d}{t} }  \; &=& \;  { \, - \, {V}_{c} \, \cdot \, \left( {{\mathrm{kE}} \, \cdot \, {\mathrm{[Pit5]}} } \right) } \\ 
 && \\ 
 \; && \;  { \, + \, {V}_{c} \, \cdot \, \left( {{\mathrm{kAX}} \, \cdot \, {\mathrm{[Lext]}} \, \cdot \, {\mathrm{[Pit4]}} } \right) } \\ 
 && \\ 
 \; && \;  { \, - \, {V}_{c} \, \cdot \, \left( {{\mathrm{kAX}} \, \cdot \, {\mathrm{[Lext]}} \, \cdot \, {\mathrm{[Pit5]}} } \right) } \\ 
 && \\ 
\frac {\mathrm{d}\left( {{\mathrm{[Pit6]}} \, \cdot \, {V}_{c} } \right) }  {\mathrm{d}{t} }  \; &=& \;  { \, - \, {V}_{c} \, \cdot \, \left( {{\mathrm{kE}} \, \cdot \, {\mathrm{[Pit6]}} } \right) } \\ 
 && \\ 
 \; && \;  { \, + \, {V}_{c} \, \cdot \, \left( {{\mathrm{kAX}} \, \cdot \, {\mathrm{[Lext]}} \, \cdot \, {\mathrm{[Pit5]}} } \right) } \\ 
 && \\ 
 \; && \;  { \, - \, {V}_{c} \, \cdot \, \left( {{\mathrm{kAX}} \, \cdot \, {\mathrm{[Lext]}} \, \cdot \, {\mathrm{[Pit6]}} } \right) } \\ 
 && \\ 
\frac {\mathrm{d}\left( {{\mathrm{[Pit7]}} \, \cdot \, {V}_{c} } \right) }  {\mathrm{d}{t} }  \; &=& \;  { \, - \, {V}_{c} \, \cdot \, \left( {{\mathrm{kE}} \, \cdot \, {\mathrm{[Pit7]}} } \right) } \\ 
 && \\ 
 \; && \;  { \, + \, {V}_{c} \, \cdot \, \left( {{\mathrm{kAX}} \, \cdot \, {\mathrm{[Lext]}} \, \cdot \, {\mathrm{[Pit6]}} } \right) } \\ 
 && \\ 
 \; && \;  { \, - \, {V}_{c} \, \cdot \, \left( {{\mathrm{kAX}} \, \cdot \, {\mathrm{[Lext]}} \, \cdot \, {\mathrm{[Pit7]}} } \right) } \\ 
 && \\ 
\frac {\mathrm{d}\left( {{\mathrm{[Pit8]}} \, \cdot \, {V}_{c} } \right) }  {\mathrm{d}{t} }  \; &=& \;  { \, - \, {V}_{c} \, \cdot \, \left( {{\mathrm{kE}} \, \cdot \, {\mathrm{[Pit8]}} } \right) } \\ 
 && \\ 
 \; && \;  { \, + \, {V}_{c} \, \cdot \, \left( {{\mathrm{kAX}} \, \cdot \, {\mathrm{[Lext]}} \, \cdot \, {\mathrm{[Pit7]}} } \right) } \\ 
 && \\ 
 \; && \;  { \, - \, {V}_{c} \, \cdot \, \left( {{\mathrm{kAX}} \, \cdot \, {\mathrm{[Lext]}} \, \cdot \, {\mathrm{[Pit8]}} } \right) } \\ 
 && \\ 
\frac {\mathrm{d}\left( {{\mathrm{[Pit9]}} \, \cdot \, {V}_{c} } \right) }  {\mathrm{d}{t} }  \; &=& \;  { \, - \, {V}_{c} \, \cdot \, \left( {{\mathrm{kE}} \, \cdot \, {\mathrm{[Pit9]}} } \right) } \\ 
 && \\ 
 \; && \;  { \, + \, {V}_{c} \, \cdot \, \left( {{\mathrm{kAX}} \, \cdot \, {\mathrm{[Lext]}} \, \cdot \, {\mathrm{[Pit8]}} } \right) } \\ 
 && \\ 
 \; && \;  { \, - \, {V}_{c} \, \cdot \, \left( {{\mathrm{kAX}} \, \cdot \, {\mathrm{[Lext]}} \, \cdot \, {\mathrm{[Pit9]}} } \right) } \\ 
 && \\ 
\frac {\mathrm{d}\left( {{\mathrm{[Pit10]}} \, \cdot \, {V}_{c} } \right) }  {\mathrm{d}{t} }  \; &=& \;  { \, - \, {V}_{c} \, \cdot \, \left( {{\mathrm{kE}} \, \cdot \, {\mathrm{[Pit10]}} } \right) } \\ 
 && \\ 
 \; && \;  { \, + \, {V}_{c} \, \cdot \, \left( {{\mathrm{kAX}} \, \cdot \, {\mathrm{[Lext]}} \, \cdot \, {\mathrm{[Pit9]}} } \right) } \\ 
 && \\ 
\frac {\mathrm{d}\left( {{\mathrm{[End2]}} \, \cdot \, {V}_{c} } \right) }  {\mathrm{d}{t} }  \; &=& \;  { \, + \, {V}_{c} \, \cdot \, \left( {{\mathrm{kE}} \, \cdot \, {\mathrm{[Pit2]}} } \right) } \\ 
 && \\ 
 \; && \;  { \, - \, {V}_{c} \, \cdot \, \left( {{\mathrm{kL}} \, \cdot \, {\mathrm{[End2]}} } \right) } \\ 
 && \\ 
 \; && \;  { \, - \, {V}_{c} \, \cdot \, \left( {{\mathrm{dE}} \, \cdot \, {\mathrm{[End2]}} } \right) } \\ 
 && \\ 
\frac {\mathrm{d}\left( {{\mathrm{[End1]}} \, \cdot \, {V}_{c} } \right) }  {\mathrm{d}{t} }  \; &=& \;  { \, + \, {V}_{c} \, \cdot \, \left( {{\mathrm{kE}} \, \cdot \, {\mathrm{[Pit1]}} } \right) } \\ 
 && \\ 
 \; && \;  { \, - \, {V}_{c} \, \cdot \, \left( {{\mathrm{kL}} \, \cdot \, {\mathrm{[End1]}} } \right) } \\ 
 && \\ 
 \; && \;  { \, - \, {V}_{c} \, \cdot \, \left( {{\mathrm{dE}} \, \cdot \, {\mathrm{[End1]}} } \right) } \\ 
 && \\ 
\frac {\mathrm{d}\left( {{\mathrm{[End3]}} \, \cdot \, {V}_{c} } \right) }  {\mathrm{d}{t} }  \; &=& \;  { \, + \, {V}_{c} \, \cdot \, \left( {{\mathrm{kE}} \, \cdot \, {\mathrm{[Pit3]}} } \right) } \\ 
 && \\ 
 \; && \;  { \, - \, {V}_{c} \, \cdot \, \left( {{\mathrm{kL}} \, \cdot \, {\mathrm{[End3]}} } \right) } \\ 
 && \\ 
 \; && \;  { \, - \, {V}_{c} \, \cdot \, \left( {{\mathrm{dE}} \, \cdot \, {\mathrm{[End3]}} } \right) } \\ 
 && \\ 
\frac {\mathrm{d}\left( {{\mathrm{[End4]}} \, \cdot \, {V}_{c} } \right) }  {\mathrm{d}{t} }  \; &=& \;  { \, + \, {V}_{c} \, \cdot \, \left( {{\mathrm{kE}} \, \cdot \, {\mathrm{[Pit4]}} } \right) } \\ 
 && \\ 
 \; && \;  { \, - \, {V}_{c} \, \cdot \, \left( {{\mathrm{kL}} \, \cdot \, {\mathrm{[End4]}} } \right) } \\ 
 && \\ 
 \; && \;  { \, - \, {V}_{c} \, \cdot \, \left( {{\mathrm{dE}} \, \cdot \, {\mathrm{[End4]}} } \right) } \\ 
 && \\ 
\frac {\mathrm{d}\left( {{\mathrm{[End5]}} \, \cdot \, {V}_{c} } \right) }  {\mathrm{d}{t} }  \; &=& \;  { \, + \, {V}_{c} \, \cdot \, \left( {{\mathrm{kE}} \, \cdot \, {\mathrm{[Pit5]}} } \right) } \\ 
 && \\ 
 \; && \;  { \, - \, {V}_{c} \, \cdot \, \left( {{\mathrm{kL}} \, \cdot \, {\mathrm{[End5]}} } \right) } \\ 
 && \\ 
 \; && \;  { \, - \, {V}_{c} \, \cdot \, \left( {{\mathrm{dE}} \, \cdot \, {\mathrm{[End5]}} } \right) } \\ 
 && \\ 
\frac {\mathrm{d}\left( {{\mathrm{[End6]}} \, \cdot \, {V}_{c} } \right) }  {\mathrm{d}{t} }  \; &=& \;  { \, + \, {V}_{c} \, \cdot \, \left( {{\mathrm{kE}} \, \cdot \, {\mathrm{[Pit6]}} } \right) } \\ 
 && \\ 
 \; && \;  { \, - \, {V}_{c} \, \cdot \, \left( {{\mathrm{kL}} \, \cdot \, {\mathrm{[End6]}} } \right) } \\ 
 && \\ 
 \; && \;  { \, - \, {V}_{c} \, \cdot \, \left( {{\mathrm{dE}} \, \cdot \, {\mathrm{[End6]}} } \right) } \\ 
 && \\ 
\frac {\mathrm{d}\left( {{\mathrm{[End7]}} \, \cdot \, {V}_{c} } \right) }  {\mathrm{d}{t} }  \; &=& \;  { \, + \, {V}_{c} \, \cdot \, \left( {{\mathrm{kE}} \, \cdot \, {\mathrm{[Pit7]}} } \right) } \\ 
 && \\ 
 \; && \;  { \, - \, {V}_{c} \, \cdot \, \left( {{\mathrm{kL}} \, \cdot \, {\mathrm{[End7]}} } \right) } \\ 
 && \\ 
 \; && \;  { \, - \, {V}_{c} \, \cdot \, \left( {{\mathrm{dE}} \, \cdot \, {\mathrm{[End7]}} } \right) } \\ 
 && \\ 
\frac {\mathrm{d}\left( {{\mathrm{[End8]}} \, \cdot \, {V}_{c} } \right) }  {\mathrm{d}{t} }  \; &=& \;  { \, + \, {V}_{c} \, \cdot \, \left( {{\mathrm{kE}} \, \cdot \, {\mathrm{[Pit8]}} } \right) } \\ 
 && \\ 
 \; && \;  { \, - \, {V}_{c} \, \cdot \, \left( {{\mathrm{kL}} \, \cdot \, {\mathrm{[End8]}} } \right) } \\ 
 && \\ 
 \; && \;  { \, - \, {V}_{c} \, \cdot \, \left( {{\mathrm{dE}} \, \cdot \, {\mathrm{[End8]}} } \right) } \\ 
 && \\ 
\frac {\mathrm{d}\left( {{\mathrm{[End9]}} \, \cdot \, {V}_{c} } \right) }  {\mathrm{d}{t} }  \; &=& \;  { \, + \, {V}_{c} \, \cdot \, \left( {{\mathrm{kE}} \, \cdot \, {\mathrm{[Pit9]}} } \right) } \\ 
 && \\ 
 \; && \;  { \, - \, {V}_{c} \, \cdot \, \left( {{\mathrm{kL}} \, \cdot \, {\mathrm{[End9]}} } \right) } \\ 
 && \\ 
 \; && \;  { \, - \, {V}_{c} \, \cdot \, \left( {{\mathrm{dE}} \, \cdot \, {\mathrm{[End9]}} } \right) } \\ 
 && \\ 
\frac {\mathrm{d}\left( {{\mathrm{[End10]}} \, \cdot \, {V}_{c} } \right) }  {\mathrm{d}{t} }  \; &=& \;  { \, + \, {V}_{c} \, \cdot \, \left( {{\mathrm{kE}} \, \cdot \, {\mathrm{[Pit10]}} } \right) } \\ 
 && \\ 
 \; && \;  { \, - \, {V}_{c} \, \cdot \, \left( {{\mathrm{dE}} \, \cdot \, {\mathrm{[End10]}} } \right) } \\ 
 && \\ 
 \; && \;  { \, - \, {V}_{c} \, \cdot \, \left( {{\mathrm{kL}} \, \cdot \, {\mathrm{[End10]}} } \right) } \\ 
 && \\ 
\frac {\mathrm{d}\left( {{\mathrm{[Lint]}} \, \cdot \, {V}_{c} } \right) }  {\mathrm{d}{t} }  \; &=& \;  { \, + \, {V}_{c} \, \cdot \, \left( {{\mathrm{kL}} \, \cdot \, {\mathrm{[End1]}} } \right) } \\ 
 && \\ 
 \; && \;  { \, + \, {2} \, \cdot \, {V}_{c} \, \cdot \, \left( {{\mathrm{kL}} \, \cdot \, {\mathrm{[End2]}} } \right) } \\ 
 && \\ 
 \; && \;  { \, + \, {3} \, \cdot \, {V}_{c} \, \cdot \, \left( {{\mathrm{kL}} \, \cdot \, {\mathrm{[End3]}} } \right) } \\ 
 && \\ 
 \; && \;  { \, + \, {4} \, \cdot \, {V}_{c} \, \cdot \, \left( {{\mathrm{kL}} \, \cdot \, {\mathrm{[End4]}} } \right) } \\ 
 && \\ 
 \; && \;  { \, + \, {5} \, \cdot \, {V}_{c} \, \cdot \, \left( {{\mathrm{kL}} \, \cdot \, {\mathrm{[End5]}} } \right) } \\ 
 && \\ 
 \; && \;  { \, + \, {6} \, \cdot \, {V}_{c} \, \cdot \, \left( {{\mathrm{kL}} \, \cdot \, {\mathrm{[End6]}} } \right) } \\ 
 && \\ 
 \; && \;  { \, + \, {7} \, \cdot \, {V}_{c} \, \cdot \, \left( {{\mathrm{kL}} \, \cdot \, {\mathrm{[End7]}} } \right) } \\ 
 && \\ 
 \; && \;  { \, + \, {8} \, \cdot \, {V}_{c} \, \cdot \, \left( {{\mathrm{kL}} \, \cdot \, {\mathrm{[End8]}} } \right) } \\ 
 && \\ 
 \; && \;  { \, + \, {9} \, \cdot \, {V}_{c} \, \cdot \, \left( {{\mathrm{kL}} \, \cdot \, {\mathrm{[End9]}} } \right) } \\ 
 && \\ 
 \; && \;  { \, - \, {V}_{c} \, \cdot \, \left( {{\mathrm{kU}} \, \cdot \, {\mathrm{[Lint]}} } \right) } \\ 
 && \\ 
 \; && \;  { \, - \, {V}_{c} \, \cdot \, \left( {{\mathrm{dL}} \, \cdot \, {\mathrm{[Lint]}} } \right) } \\ 
 && \\ 
 \; && \;  { \, + \, {10} \, \cdot \, {V}_{c} \, \cdot \, \left( {{\mathrm{kL}} \, \cdot \, {\mathrm{[End10]}} } \right) } \\ 
 && \\ 
\frac {\mathrm{d}\left( {{\mathrm{[mRNA]}} \, \cdot \, {V}_{c} } \right) }  {\mathrm{d}{t} }  \; &=& \;  { \, + \, {350} \, \cdot \, {V}_{c} \, \cdot \, \left( {{\mathrm{kU}} \, \cdot \, {\mathrm{[Lint]}} } \right) } \\ 
 && \\ 
 \; && \;  { \, - \, {V}_{c} \, \cdot \, \left( {{\mathrm{dM}} \, \cdot \, {\mathrm{[mRNA]}} } \right) } \\ 
 && \\ 
\frac {\mathrm{d}\left( {{\mathrm{[GFP]}} \, \cdot \, {V}_{c} } \right) }  {\mathrm{d}{t} }  \; &=& \;  { \, + \, {V}_{c} \, \cdot \, \left( {{\mathrm{kTL}} \, \cdot \, {\mathrm{[mRNA]}} } \right) } \\ 
 && \\ 
 \; && \;  { \, - \, {V}_{c} \, \cdot \, \left( {{\mathrm{dG}} \, \cdot \, {\mathrm{[GFP]}} } \right) } \\ 
 && \\ 
\frac {\mathrm{d}\left( {{\mathrm{[LC]}} \, \cdot \, {V}_{c} } \right) }  {\mathrm{d}{t} }  \; &=& \;  { \, + \, {V}_{c} \, \cdot \, \left( {{\mathrm{kAX}} \, \cdot \, {\mathrm{[Lext]}} } \right) } \\ 
 && \\ 
 \; && \;  { \, + \, {V}_{c} \, \cdot \, \left( {{\mathrm{kAX}} \, \cdot \, {\mathrm{[Lext]}} \, \cdot \, {\mathrm{[Pit1]}} } \right) } \\ 
 && \\ 
 \; && \;  { \, + \, {V}_{c} \, \cdot \, \left( {{\mathrm{kAX}} \, \cdot \, {\mathrm{[Lext]}} \, \cdot \, {\mathrm{[Pit2]}} } \right) } \\ 
 && \\ 
 \; && \;  { \, + \, {V}_{c} \, \cdot \, \left( {{\mathrm{kAX}} \, \cdot \, {\mathrm{[Lext]}} \, \cdot \, {\mathrm{[Pit3]}} } \right) } \\ 
 && \\ 
 \; && \;  { \, + \, {V}_{c} \, \cdot \, \left( {{\mathrm{kAX}} \, \cdot \, {\mathrm{[Lext]}} \, \cdot \, {\mathrm{[Pit4]}} } \right) } \\ 
 && \\ 
 \; && \;  { \, + \, {V}_{c} \, \cdot \, \left( {{\mathrm{kAX}} \, \cdot \, {\mathrm{[Lext]}} \, \cdot \, {\mathrm{[Pit5]}} } \right) } \\ 
 && \\ 
 \; && \;  { \, + \, {V}_{c} \, \cdot \, \left( {{\mathrm{kAX}} \, \cdot \, {\mathrm{[Lext]}} \, \cdot \, {\mathrm{[Pit6]}} } \right) } \\ 
 && \\ 
 \; && \;  { \, + \, {V}_{c} \, \cdot \, \left( {{\mathrm{kAX}} \, \cdot \, {\mathrm{[Lext]}} \, \cdot \, {\mathrm{[Pit7]}} } \right) } \\ 
 && \\ 
 \; && \;  { \, + \, {V}_{c} \, \cdot \, \left( {{\mathrm{kAX}} \, \cdot \, {\mathrm{[Lext]}} \, \cdot \, {\mathrm{[Pit8]}} } \right) } \\ 
 && \\ 
 \; && \;  { \, + \, {V}_{c} \, \cdot \, \left( {{\mathrm{kAX}} \, \cdot \, {\mathrm{[Lext]}} \, \cdot \, {\mathrm{[Pit9]}} } \right) } \\ 
 && \\ 
\frac {\mathrm{d}\left( {{\mathrm{[Lend]}} \, \cdot \, {V}_{c} } \right) }  {\mathrm{d}{t} }  \; &=& \;  { \, + \, {V}_{c} \, \cdot \, \left( {{\mathrm{kE}} \, \cdot \, {\mathrm{[Pit1]}} } \right) } \\ 
 && \\ 
 \; && \;  { \, + \, {2} \, \cdot \, {V}_{c} \, \cdot \, \left( {{\mathrm{kE}} \, \cdot \, {\mathrm{[Pit2]}} } \right) } \\ 
 && \\ 
 \; && \;  { \, + \, {3} \, \cdot \, {V}_{c} \, \cdot \, \left( {{\mathrm{kE}} \, \cdot \, {\mathrm{[Pit3]}} } \right) } \\ 
 && \\ 
 \; && \;  { \, + \, {4} \, \cdot \, {V}_{c} \, \cdot \, \left( {{\mathrm{kE}} \, \cdot \, {\mathrm{[Pit4]}} } \right) } \\ 
 && \\ 
 \; && \;  { \, + \, {5} \, \cdot \, {V}_{c} \, \cdot \, \left( {{\mathrm{kE}} \, \cdot \, {\mathrm{[Pit5]}} } \right) } \\ 
 && \\ 
 \; && \;  { \, + \, {6} \, \cdot \, {V}_{c} \, \cdot \, \left( {{\mathrm{kE}} \, \cdot \, {\mathrm{[Pit6]}} } \right) } \\ 
 && \\ 
 \; && \;  { \, + \, {7} \, \cdot \, {V}_{c} \, \cdot \, \left( {{\mathrm{kE}} \, \cdot \, {\mathrm{[Pit7]}} } \right) } \\ 
 && \\ 
 \; && \;  { \, + \, {8} \, \cdot \, {V}_{c} \, \cdot \, \left( {{\mathrm{kE}} \, \cdot \, {\mathrm{[Pit8]}} } \right) } \\ 
 && \\ 
 \; && \;  { \, + \, {9} \, \cdot \, {V}_{c} \, \cdot \, \left( {{\mathrm{kE}} \, \cdot \, {\mathrm{[Pit9]}} } \right) } \\ 
 && \\ 
 \; && \;  { \, + \, {10} \, \cdot \, {V}_{c} \, \cdot \, \left( {{\mathrm{kE}} \, \cdot \, {\mathrm{[Pit10]}} } \right) } \\ 
 && \\ 
\frac {\mathrm{d}\left( {{\mathrm{[Nend]}} \, \cdot \, {V}_{c} } \right) }  {\mathrm{d}{t} }  \; &=& \;  { \, + \, {V}_{c} \, \cdot \, \left( {{\mathrm{kE}} \, \cdot \, {\mathrm{[Pit1]}} } \right) } \\ 
 && \\ 
 \; && \;  { \, + \, {V}_{c} \, \cdot \, \left( {{\mathrm{kE}} \, \cdot \, {\mathrm{[Pit2]}} } \right) } \\ 
 && \\ 
 \; && \;  { \, + \, {V}_{c} \, \cdot \, \left( {{\mathrm{kE}} \, \cdot \, {\mathrm{[Pit3]}} } \right) } \\ 
 && \\ 
 \; && \;  { \, + \, {V}_{c} \, \cdot \, \left( {{\mathrm{kE}} \, \cdot \, {\mathrm{[Pit4]}} } \right) } \\ 
 && \\ 
 \; && \;  { \, + \, {V}_{c} \, \cdot \, \left( {{\mathrm{kE}} \, \cdot \, {\mathrm{[Pit5]}} } \right) } \\ 
 && \\ 
 \; && \;  { \, + \, {V}_{c} \, \cdot \, \left( {{\mathrm{kE}} \, \cdot \, {\mathrm{[Pit6]}} } \right) } \\ 
 && \\ 
 \; && \;  { \, + \, {V}_{c} \, \cdot \, \left( {{\mathrm{kE}} \, \cdot \, {\mathrm{[Pit7]}} } \right) } \\ 
 && \\ 
 \; && \;  { \, + \, {V}_{c} \, \cdot \, \left( {{\mathrm{kE}} \, \cdot \, {\mathrm{[Pit8]}} } \right) } \\ 
 && \\ 
 \; && \;  { \, + \, {V}_{c} \, \cdot \, \left( {{\mathrm{kE}} \, \cdot \, {\mathrm{[Pit9]}} } \right) } \\ 
 && \\ 
 \; && \;  { \, + \, {V}_{c} \, \cdot \, \left( {{\mathrm{kE}} \, \cdot \, {\mathrm{[Pit10]}} } \right) } \\ 
 && \\ 
\frac {\mathrm{d}\left( {{\mathrm{[Neff]}} \, \cdot \, {V}_{c} } \right) }  {\mathrm{d}{t} }  \; &=& \;  { \, + \, {V}_{c} \, \cdot \, \left( {{\mathrm{kL}} \, \cdot \, {\mathrm{[End1]}} } \right) } \\ 
 && \\ 
 \; && \;  { \, + \, {V}_{c} \, \cdot \, \left( {{\mathrm{kL}} \, \cdot \, {\mathrm{[End2]}} } \right) } \\ 
 && \\ 
 \; && \;  { \, + \, {V}_{c} \, \cdot \, \left( {{\mathrm{kL}} \, \cdot \, {\mathrm{[End3]}} } \right) } \\ 
 && \\ 
 \; && \;  { \, + \, {V}_{c} \, \cdot \, \left( {{\mathrm{kL}} \, \cdot \, {\mathrm{[End4]}} } \right) } \\ 
 && \\ 
 \; && \;  { \, + \, {V}_{c} \, \cdot \, \left( {{\mathrm{kL}} \, \cdot \, {\mathrm{[End5]}} } \right) } \\ 
 && \\ 
 \; && \;  { \, + \, {V}_{c} \, \cdot \, \left( {{\mathrm{kL}} \, \cdot \, {\mathrm{[End6]}} } \right) } \\ 
 && \\ 
 \; && \;  { \, + \, {V}_{c} \, \cdot \, \left( {{\mathrm{kL}} \, \cdot \, {\mathrm{[End7]}} } \right) } \\ 
 && \\ 
 \; && \;  { \, + \, {V}_{c} \, \cdot \, \left( {{\mathrm{kL}} \, \cdot \, {\mathrm{[End8]}} } \right) } \\ 
 && \\ 
 \; && \;  { \, + \, {V}_{c} \, \cdot \, \left( {{\mathrm{kL}} \, \cdot \, {\mathrm{[End9]}} } \right) } \\ 
 && \\ 
 \; && \;  { \, + \, {V}_{c} \, \cdot \, \left( {{\mathrm{kL}} \, \cdot \, {\mathrm{[End10]}} } \right) } \\ 
 && \\ 
\frac {\mathrm{d}\left( {{\mathrm{[m0]}} \, \cdot \, {V}_{c} } \right) }  {\mathrm{d}{t} }  \; &=& \;  { \, + \, {350} \, \cdot \, {V}_{c} \, \cdot \, \left( {{\mathrm{kU}} \, \cdot \, {\mathrm{[Lint]}} } \right) } \\ 
 && \\ 
{\mathrm{[LCX]}} \; &=& \;  { { { { { { { { { {{\mathrm{Pit1.ParticleNumber}} \, + \,  {{2} \, \cdot \, {\mathrm{Pit2.ParticleNumber}} }  }  \, + \,  {{3} \, \cdot \, {\mathrm{Pit3.ParticleNumber}} }  }  \, + \,  {{4} \, \cdot \, {\mathrm{Pit4.ParticleNumber}} }  }  \, + \,  {{5} \, \cdot \, {\mathrm{Pit5.ParticleNumber}} }  }  \, + \,  {{6} \, \cdot \, {\mathrm{Pit6.ParticleNumber}} }  }  \, + \,  {{7} \, \cdot \, {\mathrm{Pit7.ParticleNumber}} }  }  \, + \,  {{8} \, \cdot \, {\mathrm{Pit8.ParticleNumber}} }  }  \, + \,  {{9} \, \cdot \, {\mathrm{Pit9.ParticleNumber}} }  }  \, + \,  {{10} \, \cdot \, {\mathrm{Pit10.ParticleNumber}} }  }  } \\ 
 && \\ 
\frac {\mathrm{d}\left( {{\mathrm{[NPit]}} \, \cdot \, {V}_{c} } \right) }  {\mathrm{d}{t} }  \; &=& \;  { \, + \, {V}_{c} \, \cdot \, \left( {{\mathrm{kAX}} \, \cdot \, {\mathrm{[Lext]}} } \right) } \\ 
 && \\ 
{\mathrm{kW}} \; &=& \;  { { {{\mathrm{Time}} \, < \, {\mathrm{iT}} }  \; &{0}& \; \\ 
 && \\ 
{1e20} \; &\mathrm{else}& \; \\ 
 && \\ 
 }  } \\ 
 && \\ 
{\mathrm{Leff}} \; &=& \;  { { {{\mathrm{Nend.ParticleNumber}} \, > \, {0} }  \; &\frac{\mathrm{Lend.ParticleNumber}}{\mathrm{Nend.ParticleNumber}}& \; \\ 
 && \\ 
{0} \; &\mathrm{else}& \; \\ 
 && \\ 
 }  } \\ 
 && \\ 
{\mathrm{LendX}} \; &=& \;  { { { { { { { { { {{\mathrm{End1.ParticleNumber}} \, + \,  {{2} \, \cdot \, {\mathrm{End2.ParticleNumber}} }  }  \, + \,  {{3} \, \cdot \, {\mathrm{End3.ParticleNumber}} }  }  \, + \,  {{4} \, \cdot \, {\mathrm{End4.ParticleNumber}} }  }  \, + \,  {{5} \, \cdot \, {\mathrm{End5.ParticleNumber}} }  }  \, + \,  {{6} \, \cdot \, {\mathrm{End6.ParticleNumber}} }  }  \, + \,  {{7} \, \cdot \, {\mathrm{End7.ParticleNumber}} }  }  \, + \,  {{8} \, \cdot \, {\mathrm{End8.ParticleNumber}} }  }  \, + \,  {{9} \, \cdot \, {\mathrm{End9.ParticleNumber}} }  }  \, + \,  {{10} \, \cdot \, {\mathrm{End10.ParticleNumber}} }  }  } \\ 
 && \\ 
{\mathrm{NendX}} \; &=& \;  { { { { { { { { { {{\mathrm{End1.ParticleNumber}} \, + \, {\mathrm{End2.ParticleNumber}} }  \, + \, {\mathrm{End3.ParticleNumber}} }  \, + \, {\mathrm{End4.ParticleNumber}} }  \, + \, {\mathrm{End5.ParticleNumber}} }  \, + \, {\mathrm{End6.ParticleNumber}} }  \, + \, {\mathrm{End7.ParticleNumber}} }  \, + \, {\mathrm{End8.ParticleNumber}} }  \, + \, {\mathrm{End9.ParticleNumber}} }  \, + \, {\mathrm{End10.ParticleNumber}} }  } \\ 
 && \\ 
{\mathrm{LeffX}} \; &=& \;  { { {{\mathrm{NendX}} \, > \, {0} }  \; &\frac{\mathrm{LendX}}{\mathrm{NendX}}& \; \\ 
 && \\ 
{0} \; &\mathrm{else}& \; \\ 
 && \\ 
 }  } \\ 
 && \\ 
{\mathrm{kAX}} \; &=& \;  {\frac{\mathrm{kA}} {{\mathrm{NPitX}} \, + \, {1} }  } \\ 
 && \\ 
{\mathrm{NPitX}} \; &=& \;  { { { { { { { { { {{\mathrm{Pit1.ParticleNumber}} \, + \, {\mathrm{Pit2.ParticleNumber}} }  \, + \, {\mathrm{Pit3.ParticleNumber}} }  \, + \, {\mathrm{Pit4.ParticleNumber}} }  \, + \, {\mathrm{Pit5.ParticleNumber}} }  \, + \, {\mathrm{Pit6.ParticleNumber}} }  \, + \, {\mathrm{Pit7.ParticleNumber}} }  \, + \, {\mathrm{Pit8.ParticleNumber}} }  \, + \, {\mathrm{Pit9.ParticleNumber}} }  \, + \, {\mathrm{Pit10.ParticleNumber}} }  } \\ 
 && \\ 
\end{array}
$$
